# Supplementary material for: Glioma-neuronal circuit remodeling induces regional immunosuppression
Source: Nat Commun. 2025 May 22;16:4770. doi: 10.1038/s41467-025-60074-z (PMC12098748; doi:10.1038/s41467-025-60074-z)
Supplement: Supplementary file 6 — Supplementary Data 1 [file 41467_2025_60074_MOESM6_ESM.xlsx]

## Sheet: 1a
Supplementary Data 1a. GSEA with Hallmark Collection for Tumor Cells.
For details on statistical tests, see Methods.
pathway	pval	padj	log2err	ES	NES	size	leadingEdge
HALLMARK_OXIDATIVE_PHOSPHORYLATION	5.74234e-14	2.87117e-12	0.954542	0.749888	2.08377	200	LDHA|VDAC1|NDUFAB1|COX4I1|ATP5PF|ATP5PO|NDUFS7|ATP6V1D|SLC25A5|VDAC2|NDUFA8|ATP6V0B|ETFB|HADHB|NDUFS6|NDUFS4|MDH1|NDUFA6|SLC25A3|ATP1B1|NDUFB8|ATP5F1D|CYCS|COX7A2|ATP5F1B|NDUFA4|ATP5F1C|SUCLA2|NDUFB5|NDUFB4|HADHA|UQCR10|NDUFC2|ATP5MC3|UQCRC2|UQCRFS1|COX6A1|MPC1|ATP5PD|NDUFB6|ATP6V0E1|ATP5MC1|ATP5PB|ATP6V1G1|IDH2|MDH2|ATP6V1E1|GPI|ISCA1|ECH1|TIMM13|ACO2|BDH2|COX7A2L|COX5A|MRPS30|CYB5R3|NDUFB3|COX7…
HALLMARK_CHOLESTEROL_HOMEOSTASIS	0.000151968	0.0009498	0.518848	0.711673	1.7451	72	LGALS3|FABP5|ACTG1|SCD|S100A11|ERRFI1|LPL|CD9|HMGCR|TNFRSF12A|ACAT2|DHCR7|ALDOC|HMGCS1|ECH1|FDPS|FADS2|ANXA5|FDFT1|IDI1|GUSB|SREBF2|ATF5|CLU|ABCA2|LDLR|GLDC|GNAI1|EBP|FASN|CYP51A1|ETHE1|TM7SF2|ANTXR2|MVD|SQLE|PMVK
HALLMARK_PROTEIN_SECRETION	0.000322141	0.00146428	0.498493	0.664162	1.69252	95	BNIP3|TMED10|CLTA|GNAS|PAM|AP2M1|CLCN3|TMX1|AP2S1|ABCA1|COPE|ARF1|LMAN1|ATP1A1|CD63|RAB14|TMED2|CLTC|RAB5A|VAMP3|CLN5|RAB2A|NAPA|SOD1|AP1G1|COPB2|STX12|ARCN1|RER1|TSG101|MAPK1|ERGIC3|SNX2|AP3S1|USO1|SEC22B|SSPN|YIPF6|CAV2|SCRN1|TPD52|AP2B1|LAMP2|SEC31A|ARFIP1|ANP32E|M6PR|ICA1|PPT1|IGF2R|VAMP4|ARFGAP3|AP3B1|STAM|SCAMP1|COPB1
HALLMARK_MTORC1_SIGNALING	0.00013302	0.0009498	0.518848	0.586343	1.63017	197	GAPDH|LDHA|TPI1|PRDX1|PGK1|HSPA5|ERO1A|ENO1|IGFBP5|MLLT11|SCD|GLRX|CANX|CALR|NAMPT|ATP6V1D|CD9|HSPA4|RDH11|HSP90B1|PSMA3|HMGCR|PSMB5|BHLHE40|GBE1|PLOD2|EGLN3|DHCR7|ACTR3|PSMC4|ALDOA|FKBP2|ATP5MC1|HMGCS1|GPI|PFKL|PPIA|ACLY|VLDLR|SLC2A1|PSMD12|AK4|FADS2|PGM1|SLC2A3|PSMC2|ARPC5L|G6PD|SYTL2|TOMM40|DHCR24|UFM1|P4HA1|SRD5A1|HSPA9|IDI1|PSMC6|CYB5B|PSMD13|DDIT4|RPN1|SDF2L1|LDLR|ETF1|PSMA4|USO1|EBP|STIP1|…
HALLMARK_ADIPOGENESIS	8.08905e-05	0.000697383	0.538434	0.584089	1.62455	195	ANGPTL4|NDUFAB1|CHCHD10|SPARCL1|ATP5PO|UBC|LPL|APLP2|ETFB|PLIN2|DNAJC15|CD151|ARL4A|GBE1|ABCA1|CAVIN1|DHCR7|UQCR10|AK2|SCP2|COX6A1|TALDO1|ALDOA|REEP5|MDH2|RAB34|RTN3|ECH1|PFKL|SAMM50|ACLY|ACO2|G3BP2|SOD1|PGM1|DHRS7|COQ9|MTCH2|SDHB|YWHAG|PRDX3|DDT|ECHS1|GPX3|GPX4|SDHC|MGST3|NDUFB7|CAT|MYLK|NDUFS3|PIM3|MRPL15|STOM|GHITM|SLC25A1|NDUFA5|BCL2L13|UQCRQ|DNAJB9|COX8A|CYC1|AGPAT3|SSPN|CMPK1|DECR1|IDH3A|DL…
HALLMARK_GLYCOLYSIS	8.36859e-05	0.000697383	0.538434	0.582517	1.61952	194	LDHA|TPI1|FAM162A|ANGPTL4|PGK1|HSPA5|PKM|ERO1A|ENO1|IGFBP3|ENO2|GLRX|PGAM1|PAM|MDH1|PFKP|UGP2|VEGFA|GPC1|STMN1|GAL3ST1|TPST1|CHST2|PLOD2|EGLN3|PSMC4|TALDO1|ALDOA|PYGB|MDH2|PPIA|CHPF|NT5E|VLDLR|ALDH7A1|AK4|SOD1|SDC2|G6PD|NOL3|SDHC|P4HA1|COPB2|PYGL|AK3|GUSB|SAP30|DDIT4|GOT2|B3GAT3|NDUFV3|ISG20|HDLBP|LHPP|CAPN5|ALDH9A1|RRAGD|TXN|DLD|B4GALT7|TGFBI|PLOD1|STC2|CHST6|QSOX1|TPBG|FUT8|PGAM2|MXI1|SLC37A4|G…
HALLMARK_MYOGENESIS	0.00070699	0.00294579	0.477271	0.553279	1.53428	189	IGFBP7|SIRT2|SPARC|APOD|APP|IGFBP3|SCD|CNN3|GSN|ITGB1|BHLHE40|GABARAPL2|CKB|PFKM|SLN|FDPS|SLC6A8|LAMA2|PKIA|GPX3|NQO1|WWTR1|MYLK|SH3BGR|PDLIM7|CLU|ABLIM1|GNAO1|ATP6AP1|PPP1R3C|SGCD|FGF2|RB1|SSPN|MRAS|CAMK2B|ERBB3|REEP1|MAPRE3|KIFC3|FKBP1B|COL6A2|STC2|AK1|TPM2|AEBP1|PTP4A3|MYL6B|PGAM2|COX7A1
HALLMARK_HEDGEHOG_SIGNALING	0.0211944	0.0522903	0.352488	0.695022	1.52598	36	SCG2|THY1|VEGFA|CRMP1|DPYSL2|HEY1|VLDLR|NRP1|NRCAM|HEY2|ADGRG1|RTN1
HALLMARK_HYPOXIA	0.000806603	0.00310232	0.477271	0.546284	1.51879	194	GAPDH|LDHA|ANXA2|SRPX|TPI1|FAM162A|ANGPTL4|PGK1|HSPA5|MT2A|CSRP2|ERO1A|ENO1|IGFBP3|SDC4|ENO2|NDRG1|AKAP12|GLRX|ERRFI1|BNIP3L|PAM|PLIN2|PFKP|UGP2|VEGFA|GPC1|CAV1|CHST2|BHLHE40|GBE1|CAVIN1|CA12|ALDOA|SERPINE1|ALDOC|GPI|PFKL|VLDLR|HMOX1|SLC2A1|TIPARP|AK4|PGM1|PRDX5|SLC2A3|SDC2|F3|CDKN1C|GRHPR|TMEM45A|P4HA1|SAP30|PHKG1|DDIT4|ADM|LOX|FOSL2|ILVBL|SLC25A1|RORA|ISG20|HDLBP|PPP1R3C|KIF5A
HALLMARK_FATTY_ACID_METABOLISM	0.00943841	0.0314614	0.38073	0.526927	1.4211	149	S100A10|LDHA|CBR1|ENO2|GLUL|GPD1|ODC1|HADHB|MDH1|RDH11|SUCLA2|ACAT2|RAP1GDS1|OSTC|ALDOA|MDH2|HMGCS1|ECH1|ACO2|UROD|PRDX6|HSD17B4|GRHPR|HSDL2|ACADVL|ECHS1|DHCR24|SERINC1|SDHA|SDHC|IDI1|CA2|PDHB|CBR3|CRYZ|GSTZ1|APEX1|UROS|PTPRG|ALDH9A1|DECR1|PTS|PCBD1|FASN|DLD|FH|DLST|ALDH3A2|SUCLG1|ACOX1|CCDC58|IDH3B|MAOA|SMS|ACAA1|SDHD|EPHX1|IDH3G|PDHA1|CPT1A|YWHAH|NSDHL|ECI1|HSD17B10|ACOT8
HALLMARK_REACTIVE_OXYGEN_SPECIES_PATHWAY	0.041202	0.082404	0.321776	0.610763	1.40957	49	MBP|PRDX1|GLRX|NDUFA6|PFKP|PRDX4|ATOX1|PRDX2|NDUFB4|HMOX2|PRDX6|SOD1|G6PD|GPX3|NQO1|GPX4|CAT|NDUFS2|MSRA|TXN|LAMTOR5|STK25|PTPA|GLRX2
HALLMARK_MYC_TARGETS_V1	0.0112369	0.0351152	0.38073	0.499862	1.39147	196	LDHA|PGK1|VDAC1|NDUFAB1|NPM1|RACK1|CANX|HDDC2|ODC1|EIF2S1|PHB|PSMD8|CCT5|SLC25A3|PRDX4|PSMD7|EIF4H|YWHAE|PSMC4|ERH|EIF3D|PSMA7|NME1|PPIA|HDAC2|PSMB2|CCT3|PSMA2|COX5A|VBP1|UBE2L3|RPL18|EIF4G2|YWHAQ|RPS6|PRDX3|RAN|CCT7|SERBP1|ILF2|SYNCRIP|CCT2|POLD2|PSMC6|TXNL4A|GOT2|TUFM|ETF1|PTGES3|CNBP|VDAC3|SF3B3|HNRNPR|PSMA4|AP3S1|RAD23B|GSPT1|SRM|RPS5|APEX1|CYC1|SNRPD3|XRCC6|PSMB3|RPS3|C1QBP|BUB3|NHP2|RPS2|MR…
HALLMARK_UNFOLDED_PROTEIN_RESPONSE	0.0219619	0.0522903	0.352488	0.525518	1.36408	110	HSPA5|ERO1A|NPM1|CALR|EEF2|EIF2S1|VEGFA|HSP90B1|PDIA6|TUBB2A|ATP6V0D1|DNAJC3|SPCS3|KIF5B|PAIP1|YIF1A|HSPA9|DDIT4|TTC37|EIF4A3|EIF4G1|SHC1|DNAJB9|SSR1|SRPRB|NHP2|STC2|XPOT|SEC31A|MTREX|YWHAZ|HYOU1|EXOSC4|PSAT1|POP4|PREB|EIF4E|DCTN1|ALDH18A1|EIF2AK3|EXOSC1
HALLMARK_XENOBIOTIC_METABOLISM	0.0132874	0.0390806	0.38073	0.491855	1.35814	183	PTGDS|MT2A|PGRMC1|CBR1|PROS1|COMT|SSR3|BLVRB|ARG2|TPST1|SERPINE1|GAD1|ECH1|ADH5|SLC35B1|TNFRSF1A|HMOX1|ACO2|DHRS7|CYFIP2|DDT|NQO1|CAT|CA2|AHCY|DCXR|BCAR1|PTGES3|DHPS|SAR1B|ALDH9A1|SLC12A4|DDAH2|PTGR1|PTS|TMBIM6|PMM1|MCCC2|GSS|MTHFD1|ACOX1|ACP2|MAOA|NMT1|LONP1|ATOH8|PEMT|BCAT1|EPHX1
HALLMARK_EPITHELIAL_MESENCHYMAL_TRANSITION	0.0215403	0.0522903	0.352488	0.481564	1.34053	196	POSTN|SCG2|SPARC|ITGAV|SERPINE2|APLP1|IGFBP3|IGFBP2|SDC4|PDLIM4|THY1|ENO2|TIMP1|TIMP3|FERMT2|SGCB|CTHRC1|VEGFA|GPC1|ITGB1|SPOCK1|TPM4|EMP3|OXTR|PPIB|TNFRSF12A|PLOD2|DPYSL3|CD59|CALD1|PFN2|SERPINE1|COL1A2|NT5E|HTRA1|MGP|CADM1|SLC6A8|CDH11|LAMA2|CALU|PMP22|PCOLCE2|VIM|FN1|MYLK|PLOD3|LOX
HALLMARK_ANDROGEN_RESPONSE	0.0550459	0.10582	0.261664	0.509204	1.30653	98	ITGAV|TSC22D1|SCD|NDRG1|AKAP12|ACTN1|HMGCR|PGM3|SPCS3|RAB4A|MYL12A|LMAN1|AKT1|HMGCS1|XRCC5|ADRM1|DHCR24|PLPP1|IDI1|STK39|ABHD2|UBE2I|TMEM50A|NCOA4|SLC26A2|DNAJB9|XRCC6|TPD52|ANKH|CCND3|LIFR|SMS|ELK4|ZMIZ1|UBE2J1
HALLMARK_PEROXISOME	0.0647482	0.115622	0.237794	0.502337	1.29596	101	PRDX1|RDH11|SCP2|IDH2|ECH1|ESR2|FIS1|FDPS|CADM1|SOD1|HSD17B4|PRDX5|DHCR24|CAT|IDI1|MVP|LONP2|CNBP|ALDH9A1|ABCD3|SLC25A4|SIAH1|HSD3B7|ITGB1BP1|ERCC1|CDK7|ACOX1|HRAS|ACAA1|GSTK1|YWHAH|ACOT8|SLC25A17|SLC23A2|NUDT19|CRAT|CRABP2|ELOVL5|MLYCD|SULT2B1
HALLMARK_ANGIOGENESIS	0.177239	0.281171	0.141225	0.570414	1.24003	34	POSTN|ITGAV|APP|LPL|TIMP1|VEGFA|LRPAP1|TNFRSF21|NRP1
HALLMARK_PANCREAS_BETA_CELLS	0.25	0.320513	0.11524	0.530766	1.15335	33	PCSK1|DCX|SRP9|NKX2-2|STXBP1|FOXO1|PAK3|SRPRB
HALLMARK_COAGULATION	0.194946	0.281171	0.131458	0.432327	1.13707	121	SIRT2|SPARC|CSRP1|TF|FYN|PROS1|TIMP1|GNG12|CD9|TIMP3|GSN|CAPN2|CRIP2|PRSS23|SERPINE1|RAC1|PLAU|WDR1|HTRA1|F3|ADAM9|CFI|FN1|CLU|CAPN5|ARF4|MMP15|F12|C1R|DUSP14|MMP2|GNB2
HALLMARK_DNA_REPAIR	0.192446	0.281171	0.132147	0.417218	1.12522	149	APRT|DAD1|RBX1|GUK1|MRPL40|NME1|TMED2|RRM2B|POLE4|SEC61A1|NUDT21|GTF2A2|ADRM1|EDF1|GPX4|AK3|TSG101|DGUOK|POLR2C|ITPA|MPG|DCTN4|NUDT9|SUPT4H1|POLR1D|BCAP31|NME3|CANT1|POLR2G|POLR2E|NELFCD|SDCBP|GTF2H5|ERCC1|AK1|GMPR2|RALA|GTF2H3|NCBP2|COX17|ARL6IP1|NT5C3A|CETN2|POLR3GL|GTF2F1|IMPDH2|VPS37D
HALLMARK_UV_RESPONSE_DN	0.228319	0.300419	0.118815	0.416913	1.11874	141	ID1|ANXA2|IGFBP5|FYN|TFPI|MAP1B|CAV1|BHLHE40|MMP16|SERPINE1|COL1A2|VLDLR|SDC2|F3|PMP22|SIPA1L1|DBP|LDLR|NRP1|ADGRL2|MRPS31|BMPR1A|SLC7A1|MTA1|ICA1|RUNX1|CAP2|DDAH1|LAMC1|SLC22A18|LPAR1|ZMIZ1|PRKAR2B|SYNJ2
HALLMARK_APICAL_JUNCTION	0.202443	0.281171	0.126254	0.40005	1.11362	196	ACTG1|THY1|FSCN1|NECTIN3|ACTB|CLDN11|CTNNA1|MDK|ITGB1|ACTN1|GNAI2|MYL12B|PCDH1|EVL|CADM2|ADAM23|STX4|CDH11|CAP1|ADAM9|MPP5|ARPC2|PFN1|MYH10|MPZL1|NECTIN2|CD99|VASP|SGCE|RSU1|SIRPA|SHC1|ITGA3|GNAI1|VCL|TGFBI|MMP2|MVD|HRAS|TIAL1|CD276|TSPAN4|NLGN2|NF2|YWHAH|CERCAM|GTF2F1|CX3CL1
HALLMARK_PI3K_AKT_MTOR_SIGNALING	0.383513	0.445945	0.0875697	0.400835	1.03457	103	CFL1|CALR|PLCB1|HSP90B1|AP2M1|YWHAB|ACTR3|PIN1|ARF1|AKT1|RAC1|ARHGDIA|CLTC|TNFRSF1A|SLC2A1|ARPC3|PTPN11|PFN1|MAPK1|MAPKAP1|TIAM1|UBE2N|GSK3B|CDK4|HRAS|RIPK1|DUSP3|PRKCB|PPP1CA|MAPK9|CSNK2B
HALLMARK_TGF_BETA_SIGNALING	0.418944	0.466512	0.0835991	0.437141	1.02607	54	ID1|FKBP1A|ID3|HIPK2|SERPINE1|SLC20A1|CDKN1C|IFNGR2|SPTBN1|WWTR1|RHOA|PPM1A|BMPR1A|FNTA
HALLMARK_ESTROGEN_RESPONSE_EARLY	0.419861	0.466512	0.0810802	0.360532	1.00236	194	IL6ST|BLVRB|CHPT1|RETREG1|PRSS23|BHLHE40|SEC14L2|DHCR7|ENDOD1|SLC16A1|CA12|DYNLT3|TUBB2B|AMFR|KAZN|OLFM1|SLC1A1|SLC39A6|SLC2A1|TIPARP|FARP1|MREG|FDFT1|ABHD2|GFRA1|PODXL|SH3BP5|ABLIM1|SLC26A2|CANT1|FASN|TIAM1|SYBU|REEP1|ARL3|HR|FLNB|STC2|TPBG|IL17RB|FAM102A|MAPT|RARA
HALLMARK_ESTROGEN_RESPONSE_LATE	0.537102	0.583807	0.0691198	0.348563	0.965595	192	CPE|FABP5|IL6ST|ETFB|CD9|BLVRB|MDK|CAV1|CHPT1|PRSS23|DHCR7|SLC16A1|CA12|CKB|DYNLT3|IDH2|AMFR|OLFM1|LTF|FARP1|CXCL14|FDFT1|CA2|ABHD2|DCXR|ISG20|SLC26A2|MOCS2|DNAJC1|TIAM1|ALDH3A2|ARL3|HR|FLNB|BTG3|TPBG|SERPINA3|COX6C|IL17RB|FAM102A|PDCD4|MAPT|CHST8|PRKAR2B
HALLMARK_SPERMATOGENESIS	0.630824	0.67109	0.0619763	0.358468	0.924652	106	PCSK1N|SCG5|ARL4A|PEBP1|TALDO1|GAD1|RPL39L|CNIH2|CSNK2A2|RAD17|VDAC3|SLC12A2|MLF1|PSMG1|IFT88|TSN|STAM2|AGFG1|HSPA2|CDKN3|NF2
HALLMARK_HEME_METABOLISM	0.699822	0.714104	0.0566484	0.328667	0.907893	185	BNIP3L|ARL2BP|BLVRB|BSG|GLRX5|CLCN3|PRDX2|ENDOD1|CAST|TMEM9B|ISCA1|SLC2A1|UROD|SLC6A8|HTATIP2|MGST3|CAT|CA2|SEC14L1|AGPAT4|RAD23A|TOP1|ADD1|NCOA4|UROS|NNT|TCEA1|MBOAT2|UBAC1|SDCBP|GDE1|TSPAN5|CCND3|LAMP2|SYNJ1|PSMD9|TRAK2|MXI1|ALDH6A1|HAGH|LRP10|PGLS|CDC27|P4HA2|BPGM|FBXO34|RBM38|IGSF3|NR3C1|OSBP2|HMBS|HEBP1|BTRC|BCAM|PPP2R5B|RCL1|NUDT4|ADIPOR1
HALLMARK_APICAL_SURFACE	0.668488	0.696342	0.0599892	0.389081	0.868773	40	SRPX|APP|THY1|SULF2
HALLMARK_MYC_TARGETS_V2	0.714903	0.714903	0.0649408	-0.355349	-0.855585	58	HSPD1|HSPE1|MCM4|DDX18|DUSP2|MCM5|TCOF1|CBX3|GNL3|WDR43|TMEM97|WDR74
HALLMARK_IL2_STAT5_SIGNALING	0.347319	0.413475	0.10925	-0.369826	-1.04269	196	S100A1|CD83|KLF6|SPP1|RHOB|NFKBIZ|PLSCR1|IFNGR1|MAFF|CD86|TNFRSF1B|CTSZ|SPRED2|RGS16|CAPG|IRF8|FGL2|SWAP70|CCND2|CSF1|GADD45B|HOPX|BCL2|TNFSF10|GALM|IL10RA|IKZF2|GABARAPL1|RABGAP1L|SLC1A5|POU2F1|ANXA4|SOCS1|MAP3K8|SNX9|GBP4|TLR7|P2RX4|BMPR2|IL10|FAH|IL4R|GPR65|PRKCH|NCOA3|ETFBKMT|XBP1|PLAGL1|CYFIP1|CDC6|ENPP1
HALLMARK_BILE_ACID_METABOLISM	0.343115	0.413475	0.107972	-0.401405	-1.05794	107	CH25H|RBP1|TFCP2L1|ABCA8|ABCA6|ALDH1A1|ACSL1|ABCA5|HSD17B11|IDH1|EFHC1|PHYH|BCAR3|OPTN|PEX1|ISOC1|RXRA
HALLMARK_MITOTIC_SPINDLE	0.269767	0.337209	0.126254	-0.381034	-1.07481	198	CENPF|FGD4|AKAP13|TOP2A|SMC4|DOCK4|KIF1B|ABR|NUSAP1|CDC42EP4|CCDC88A|CNTRL|EPB41L2|BCR|NCK2|SSH2|PREX1|TPX2|STK38L|NEDD9|BIN1|PCM1|EPB41|SMC1A|ARAP3|SOS1|CDC42BPA|RICTOR|ROCK1|BIRC5|CENPE|ARHGEF2|BRCA2|EZR|KIF15|CDK5RAP2|ARHGAP4|SASS6|SHROOM1|CKAP5|KNTC1|CD2AP|ATG4B|AURKA|LATS1|NOTCH2|ALMS1|WASL|NDC80|KIF22|MAP3K11|KIF4A|DST|SAC3D1|KIF20B|DOCK2|PRC1|ARHGAP29|RALBP1|RAPGEF6|ABI1|CEP192|TAOK2|CEP57…
HALLMARK_IL6_JAK_STAT3_SIGNALING	0.201357	0.281171	0.146416	-0.447535	-1.13264	83	IL1B|JUN|A2M|IRF1|STAT1|IFNGR1|CSF2RA|CD14|IRF9|TNFRSF1B|CSF3R|TLR2|IL17RA|CSF1|TNF|PTPN2|TGFB1|IL13RA1|SOCS1|MAP3K8|CBL
HALLMARK_UV_RESPONSE_UP	0.169643	0.281171	0.159647	-0.413233	-1.14477	155	FOSB|BTG2|NR4A1|RHOB|JUNB|DNAJB1|IRF1|FOS|NPTX2|HNRNPU|PDLIM3|GLS|SHOX2|LYN|SOD2|MGAT1|ARRB2|RASGRP1|AGO2|HLA-F|MSX1|DDX21|DNAJA1|NXF1|NTRK3|ATF3|FEN1
HALLMARK_NOTCH_SIGNALING	0.226374	0.300419	0.135002	-0.544669	-1.19457	32	LFNG|CCND1|MAML2|DLL1|JAG1|HES1|KAT2A|FZD1|WNT5A|DTX1|PRKCA|NOTCH1|NOTCH2|FZD7|DTX2
HALLMARK_WNT_BETA_CATENIN_SIGNALING	0.200883	0.281171	0.144631	-0.523403	-1.19871	41	NCOR2|DLL1|JAG1|CTNNB1|ADAM17|CCND2|KAT2A|TCF7|FZD1|NOTCH1|RBPJ|NUMB|CSNK1E|PPARD|PTCH1|NKD1
HALLMARK_P53_PATHWAY	0.067757	0.116822	0.266351	-0.437587	-1.23259	194	BTG2|SAT1|IER5|IER3|JUN|FOS|PDGFA|ZFP36L1|KLF4|CD82|PPP1R15A|TXNIP|ISCU|GADD45A|SLC7A11|RHBDF2|IFI30|RGS16|VAMP8|RPL36|PLK3|ZBTB16|RPS12|HEXIM1|IP6K2|NUPR1|CCND2|DNTTIP2|DDIT3|PCNA|MKNK2|TOB1|CDKN2AIP|ATF3|TNFSF9|FOXO3|TGFB1|STEAP3|TSPYL2|SOCS1|IRAK1|CEBPA|XPC|IL1A|HBEGF|NINJ1|NOTCH1|RXRA|SLC19A2|APAF1|CASP1|RAD9A
HALLMARK_APOPTOSIS	0.0571429	0.10582	0.282013	-0.455427	-1.26209	157	BTG2|IL1B|SAT1|MCL1|IER3|JUN|EGR3|DCN|RHOB|IRF1|HSPB1|CCND1|TOP2A|HMGB2|IFNGR1|TXNIP|GADD45A|CD14|BIRC3|CFLAR|IL18|BRCA1|CD69|CTNNB1|SOD2|DNM1L|CCND2|DDIT3|GADD45B|TNF|TNFSF10|NEDD9|DNAJA1|ATF3|ROCK1|CTH|DPYD|PMAIP1|PAK1|WEE1|IL1A|XIAP|TGFB2|BGN
HALLMARK_COMPLEMENT	0.0302324	0.0629842	0.352488	-0.450179	-1.27047	193	HSPA1A|C3|C1QA|C1QC|OLR1|APOC1|CTSS|IRF1|DUSP6|FCER1G|PLSCR1|SCG3|TNFAIP3|PLEK|MAFF|PDGFB|DOCK10|DOCK4|LYN|LCP2|CEBPB|GCA|S100A13|PLA2G4A|LAP3|CTSB|S100A9|RASGRP1|USP15|DGKG|LIPA|PSMB9|ERAP2|LRP1|WAS|CCL5|USP8|PLAUR|CD55|GATA3|CBLB|SH2B3|SPOCK2|RAF1|CTSH|ZFPM2|ITGAM
HALLMARK_KRAS_SIGNALING_UP	0.0265931	0.057811	0.352488	-0.459544	-1.2979	192	IL1B|CXCR4|SPP1|G0S2|GADD45G|LAPTM5|MAFB|CTSS|C3AR1|KLF4|PTGS2|DUSP6|PPP1R15A|ID2|FCER1G|MAP3K1|SCG3|TNFAIP3|CSF2RA|ITGB2|BIRC3|TNFRSF1B|IKZF1|INHBA|RGS16|CD37|TRIB1|ADAM17|IRF8|SPON1|SOX9|CCND2|ITGA2|SDCCAG8|LCP1|RBM4|PTBP2|LAT2|IL10RA|EPB41L3|TMEM176B|ST6GAL1|TMEM176A|GYPC|PRDM1|ETV5|RABGAP1L|PLAUR
HALLMARK_G2M_CHECKPOINT	0.0235397	0.0534993	0.352488	-0.470906	-1.32858	195	CENPF|TRA2B|NASP|CCND1|TOP2A|SMC4|SFPQ|SRSF10|HNRNPU|NUSAP1|CKS2|HMGN2|MTF2|RAD21|PRPF4B|ORC6|SRSF2|FOXN3|SMC2|SMAD3|MCM3|KPNA2|BARD1|MEIS2|TPX2|EWSR1|SMARCC1|MAP3K20|MKI67|PURA|SMC1A|KPNB1|DBF4|YTHDC1|MAD2L1|MCM5|BIRC5|TGFB1|CENPE|DMD|SNRPD1|SRSF1|BRCA2|NSD2|KIF15|TMPO|WRN|PBK|STAG1|CHEK1|AURKA|NUP98|AURKB|UPF1|NOTCH2|CDC25B|EZH2|MCM6|NDC80|CHAF1A|KIF22|CASP8AP2|CENPA|KIF4A|GINS2|TACC3|KIF20B|PR…
HALLMARK_E2F_TARGETS	0.0200058	0.0522903	0.352488	-0.473578	-1.33585	198	TRA2B|NASP|TOP2A|SMC4|HMGB2|DEK|MCM7|LUC7L3|CKS2|BRCA1|MCM4|PNN|RAD21|ATAD2|ORC6|SRSF2|DNMT1|PRKDC|MCM3|KPNA2|BARD1|PCNA|MKI67|ING3|SMC1A|HELLS|GINS4|NAA38|MAD2L1|MCM5|POLD3|BIRC5|PSMC3IP|CENPE|RAD51AP1|SRSF1|BRCA2|NUP107|LIG1|TMPO|RPA3|WEE1|STAG1|CHEK1|UBE2T|AURKA|AURKB|RRM2|CDC25B|EZH2|DUT|MCM6|ORC2|KIF22|NUP153|CENPM|TCF19|MMS22L|KIF4A|TIMELESS|TACC3|MXD3|RFC3|ASF1B|E2F8|POLE|MRE11|EED|RPA1|PO…
HALLMARK_INFLAMMATORY_RESPONSE	0.000298209	0.00146428	0.498493	-0.562698	-1.58724	198	RGS1|BTG2|IL1B|CXCL8|OLR1|KLF6|GPR183|IRF1|C3AR1|CYBB|C5AR1|TNFAIP6|BST2|CD82|CD14|KIF1B|TNFRSF1B|EIF2AK2|CSF3R|GABBR1|NLRP3|MSR1|LYN|FPR1|IL18|LY6E|LCP2|INHBA|PTGER4|CD69|RGS16|TLR2|CCL2|CSF1|RASGRP1|NFKB1|TNFSF10|IL10RA|SRI|RNF144B|STAB1|OSM|AXL|CCL5|SLC31A2|TNFSF9|PLAUR|CD55|SLC1A2|IL1A|HBEGF|PTAFR|EDN1|CCRL2|RAF1|CD40|TAPBP|ITGB8|NMI|ICAM1|TLR3|P2RX4|SLC11A2|IL10|IRAK2|IL4R|TLR1|PSEN1|ABI1|EB…
HALLMARK_INTERFERON_ALPHA_RESPONSE	0.000959518	0.00342685	0.477271	-0.635521	-1.65029	96	CD74|IFI44L|ISG15|IRF1|SAMD9L|BST2|PARP14|PLSCR1|TXNIP|IFIT2|IRF9|GBP2|IFI30|IFIT3|EIF2AK2|SAMD9|LY6E|MX1|LAP3|ADAR|SP110|ELF1|CSF1|IFIH1|LPAR6|PSMB9|HELZ2|IFI44|RSAD2|B2M|EPSTI1|CCRL2|GMPR|OGFR|NMI|IFI35|GBP4|PARP12|CASP1|PNPT1|DDX60|NUB1|IFI27|IL4R|STAT2|PARP9|NCOA7|UBA7|CASP8|CMPK2|HERC6
HALLMARK_KRAS_SIGNALING_DN	0.000190692	0.0010594	0.518848	-0.595672	-1.65924	164	BTG2|GRID2|IFI44L|NR4A2|TFCP2L1|LFNG|FGFR3|SGK1|SHOX2|SKIL|MX1|ZBTB16|MTHFR|BARD1|TCF7L1|BMPR1B|GPRC5C|RGS11|KCNMB1|RSAD2|KCNQ2|ARPP21|DCC|EDN1|TGFB2
HALLMARK_INTERFERON_GAMMA_RESPONSE	6.20817e-05	0.000697383	0.538434	-0.594888	-1.67804	198	CD74|HLA-DRB1|HLA-DQA1|IFI44L|ISG15|IRF1|HLA-DMA|XAF1|SAMD9L|STAT1|TNFAIP6|PTGS2|BST2|PARP14|PLSCR1|TNFAIP3|TXNIP|IFIT2|IRF9|CD86|IFI30|IFIT3|EIF2AK2|FPR1|RNF213|IFIT1|LY6E|LCP2|MX1|CD69|VAMP8|FCGR1A|SAMHD1|SOD2|PLA2G4A|LAP3|IRF8|AUTS2|FGL2|ADAR|SP110|CCL2|VCAM1|IFIH1|NFKB1|TNFSF10|OAS3|IL10RA|PSMB9|PTPN2|SRI|CCL5|HELZ2|ST8SIA4|IFI44|RSAD2|ZNFX1|B2M|SOCS1|EPSTI1|VAMP5|MX2|CD40|OGFR|TAPBP|NMI|STAT…
HALLMARK_ALLOGRAFT_REJECTION	2.10667e-07	3.51111e-06	0.690132	-0.672217	-1.89598	188	CCL4|HLA-DRA|SRGN|CD74|EGFR|IL1B|PTPRC|HLA-DQA1|RPL39|CTSS|HLA-DMA|STAT1|HCLS1|HLA-DMB|IFNGR1|FYB1|HLA-E|ITGB2|CD86|GBP2|IGSF6|NLRP3|LYN|IL18|LCP2|BRCA1|INHBA|TLR2|CAPG|RPS19|IRF8|CCND2|CCL2|CSF1|LY86|GALNT1|SPI1|TNF|CD4|NOS2|WAS|STAB1|CCL5|TGFB1|ST8SIA4|ABCE1|B2M|SOCS1|HLA-DOA|TGFB2|CD40|TAPBP|ICAM1|TLR3|PTPN6|IL10|RPL9|NCF4|IL4R|TLR1|FAS|ABI1|GPR65
HALLMARK_TNFA_SIGNALING_VIA_NFKB	2.76599e-10	6.91498e-09	0.814036	-0.714479	-2.01624	197	CCL4|IER2|EGR1|CD83|FOSB|BTG2|NR4A1|IL1B|SAT1|KLF2|REL|IER5|MCL1|IER3|ZFP36|CCNL1|OLR1|JUN|KLF6|EGR3|NR4A2|NR4A3|GPR183|G0S2|RHOB|JUNB|IRF1|EGR2|FOS|TNFAIP6|KLF4|CCND1|PTGS2|PPP1R15A|KDM6B|ID2|TNFAIP3|SGK1|IFIT2|PER1|PLEK|GADD45A|MAFF|BIRC3|CEBPD|KLF10|CFLAR|DUSP1|TANK|IL18|JAG1|CEBPB|INHBA|PTGER4|CD69|SOD2|TRIB1|TLR2|DUSP2|TGIF1|ETS2|KLF9|SMAD3|BCL6|CCL2|DNAJB4|CSF1|IFIH1|GADD45B|TNF|NFKB1|PNRC1…

## Sheet: 1b
Supplementary Data 1b. GSEA with Hallmark Collection for Myeloid Cells.
For details on statistical tests, see Methods.
pathway	pval	padj	log2err	ES	NES	size	leadingEdge
HALLMARK_GLYCOLYSIS	1.43721e-07	2.39535e-06	0.690132	0.73579	1.81921	194	VCAN|LDHA|ERO1A|ENO1|TGFBI|PGK1|CD44|HK2|TPI1|PKM|SLC16A3|MIF|P4HA1|HSPA5|ANGPTL4|FAM162A|SDC2|VEGFA|MXI1|ENO2|ZNF292|PGAM1|PYGL|ALDOA|ME2|SDC3|DSC2|EGLN3|ANG|UGP2|IDH1|MERTK|RRAGD|AK4|TXN|DDIT4|PLOD2|MDH1|PLOD1|PAM|QSOX1|HDLBP|P4HA2|AK3|SOD1|SPAG4|GUSB|COPB2|PFKP|SRD5A3|GCLC|GNPDA1|STMN1|SAP30|SLC25A13|GFPT1|RPE|GMPPB|PPP2CB|PDK3|CHST2|CYB5A|SDHC|ME1|PYGB|FKBP4|VLDLR|STC1|DCN|GOT1
HALLMARK_EPITHELIAL_MESENCHYMAL_TRANSITION	1.96003e-07	2.45004e-06	0.690132	0.727783	1.80248	196	VIM|VCAN|AREG|LGALS1|THBS1|SPARC|FN1|TGFBI|CD44|TIMP1|SPP1|EMP3|PMP22|VEGFA|CADM1|ENO2|PLAUR|SLC6A8|ITGB1|FLNA|HTRA1|IGFBP2|DAB2|LRP1|CALU|CXCL8|SERPINH1|COLGALT1|PLOD2|CAPG|ITGA5|ITGAV|PLOD1|MGP|MMP14|SNTB1|QSOX1|FUCA1|TNFRSF11B|WIPF1|CD59|SCG2|PPIB|WNT5A|TGM2|PCOLCE2|DST
HALLMARK_HYPOXIA	5.9148e-06	4.929e-05	0.610527	0.699039	1.72835	194	LDHA|HMOX1|PLIN2|GAPDH|ERO1A|ENO1|TGFBI|PGK1|MT2A|SLC2A3|ADM|HK2|BTG1|TPI1|BNIP3L|S100A4|MIF|P4HA1|HSPA5|SLC2A1|ANXA2|GBE1|ANGPTL4|NDRG1|FAM162A|SDC2|VEGFA|MXI1|RBPJ|ENO2|ZNF292|PLAUR|MT1E|GAA|HEXA|FBP1|ALDOA|SDC3|PFKFB3|PDK1|FOSL2|GPI|UGP2|ACKR3|PFKL|RRAGD|AK4|DDIT4|SLC2A5|CDKN1B|SLC6A6|PGM1|PIM1|PAM|PPP1R3C|KDM3A|HDLBP|P4HA2|FOXO3|BHLHE40|SRPX|PRDX5|ALDOC|TGM2|PFKP|SAP30|CSRP2|CDKN1C|TMEM45A|SC…
HALLMARK_MTORC1_SIGNALING	4.38395e-05	0.000313139	0.557332	0.668901	1.65471	197	NUPR1|LDHA|GAPDH|ERO1A|ENO1|PGK1|SCD|SLC2A3|HK2|TPI1|TFRC|BCAT1|P4HA1|HSPA5|SLC2A1|GBE1|IGFBP5|HSP90B1|CD9|CANX|FKBP2|ALDOA|PDK1|RPN1|CALR|GPI|EGLN3|SLA|IDH1|ACSL3|PFKL|SERPINH1|AK4|ITGB2|DDIT4|NAMPT|SLC6A6|ATP6V1D|PLOD2|PGM1|PRDX1|SDF2L1|BHLHE40|RPA1|LGMN|INSIG1|RDH11|GLA|LTA4H|GCLC|GGA2|IMMT|FGL2|PDAP1|TCEA1|ADIPOR2|SHMT2|GSK3B|SLC7A11|EDEM1|ACLY|ME1|QDPR|HPRT1
HALLMARK_PROTEIN_SECRETION	0.00412492	0.0171872	0.407018	0.694981	1.59187	95	ABCA1|BNIP3|CD63|IGF2R|CLTC|TMED2|AP2S1|LMAN1|ATP6V1H|SEC24D|GALC|CLCN3|PAM|AP3S1|STX12|KIF1B|SOD1|ADAM10|SEC22B|COPB2|SEC31A|GLA|ANP32E|STX7|PPT1|DST|MON2|MAPK1|GOLGA4|ARFGEF2
HALLMARK_ANGIOGENESIS	0.00570507	0.0219426	0.407018	0.786232	1.56282	34	VCAN|TIMP1|SPP1|S100A4|THBD|VEGFA|NRP1|ITGAV|FGFR1|APP|TNFRSF21
HALLMARK_ADIPOGENESIS	0.00117201	0.00532731	0.45506	0.619249	1.53209	195	ABCA1|PLIN2|APLP2|GBE1|ANGPTL4|ALDOA|TKT|PFKFB3|DNAJB9|UCP2|IDH1|GPAT4|GPX3|PFKL|RTN3|SPARCL1|UQCR11|CD151|PGM1|CMPK1|SCP2|RAB34|POR|UBC|UQCR10|ECH1|VEGFB|YWHAG|PRDX3|ACOX1|SOD1|REEP5|ATP5PO|CAT|RIOK3|RMDN3|DDT|SQOR|ECHS1|PHYH|APOE|IMMT|FABP4|NDUFA5|STAT5A|RREB1|SCARB1|ITSN1|ADIPOR2|COX7B|AK2|CCNG2|ACLY|ACADS|SDHC|ME1|QDPR|GPX4|SLC27A1|UBQLN1|HIBCH|NMT1|CAVIN1|MTCH2|SULT1A1|NDUFAB1|FAH|STOM|CHUK|…
HALLMARK_COAGULATION	0.00647018	0.0231078	0.407018	0.636197	1.4953	121	THBS1|SPARC|FN1|TIMP1|ANXA1|APOC1|CFD|CTSB|THBD|CLU|ADAM9|CD9|HTRA1|LRP1|ANG|S100A13|C2|APOC2|MMP14|FURIN|WDR1|P2RY1|LGMN|CSRP1|CPQ|LTA4H|CAPN2|PROS1
HALLMARK_REACTIVE_OXYGEN_SPECIES_PATHWAY	0.0245605	0.0646329	0.352488	0.702894	1.46799	49	FTL|LSP1|SOD2|MBP|GPX3|PRNP|PRDX2|TXN|PRDX4|PRDX1|FES|GCLM|SOD1|CAT|PFKP|GCLC|NDUFB4|LAMTOR5|NDUFA6|SBNO2|GPX4|HHEX|NDUFS2
HALLMARK_PEROXISOME	0.0196147	0.0544851	0.352488	0.634593	1.4618	101	SOD2|CADM1|DHRS3|ALDH1A1|SLC25A19|IDH1|ATXN1|HSD17B4|PRDX1|SCP2|ECH1|SEMA3C|MVP|ACOX1|SOD1|CAT|HMGCL|PRDX5|FDPS|RDH11|SLC23A2|SMARCC1|ACOT8|CNBP|HSD3B7|ABCC5|CTBP1|HSD17B11|ABCD1|ITGB1BP1|VPS4B|RETSAT|GNPAT
HALLMARK_FATTY_ACID_METABOLISM	0.00994375	0.0310742	0.38073	0.60235	1.45382	149	S100A10|LGALS1|LDHA|MIF|GLUL|ENO2|IL4I1|ALDOA|CA2|ACADVL|ALDH1A1|GABARAPL1|IDH1|SMS|SERINC1|MDH1|HSD17B4|PCBD1|ECH1|ACOX1|HMGCL|RDH11|SUCLG2|HSDL2|DLST|OSTC|ECHS1|GRHPR|ACOT8|HADHB|ADIPOR2|ACOT2|ALDH3A2|FH|MCEE|ACADS|SDHC|ME1|CD1D|SDHD|PPARA|HIBCH|CBR1|BLVRA|AUH|HSD17B11
HALLMARK_OXIDATIVE_PHOSPHORYLATION	0.00866187	0.0288729	0.38073	0.583727	1.44442	200	LDHA|VDAC1|GPI|ACADVL|IDH1|ATP6V1H|ATP6V1D|NDUFB3|UQCR11|NDUFB1|MDH1|TCIRG1|NDUFA1|NDUFC1|POR|COX7C|UQCR10|ECH1|COX5B|HADHA|ATP5PF|SLC25A5|PRDX3|CYB5R3|ATP5PO|GLUD1|COX6B1|POLR2F|ATP6AP1|NDUFB8|NDUFA2|DLST|NDUFV2|COX6C|NDUFA4|ECHS1|ATP5MF|NDUFS4|PHYH|NDUFB6|NDUFC2|ISCA1|ETFA|IMMT|NDUFA5|NDUFB4|ATP5PD|HADHB|UQCRC2|COX7B|ATP6V1E1|RHOT1|MRPL34|MRPS15|ATP5PB|RHOT2|ATP5ME|FH|NDUFB2|ATP6V1F|CYB5A|NDUFA…
HALLMARK_XENOBIOTIC_METABOLISM	0.0150513	0.0442686	0.38073	0.574283	1.41565	183	HMOX1|MT2A|BCAT1|TMEM176B|BLVRB|GSTO1|FBP1|UPP1|PAPSS2|CA2|KYNU|NPC1|MAN1A1|GABARAPL1|IDH1|DCXR|LONP1|SLC6A6|AQP9|NINJ1|TNFRSF1A|POR|TMBIM6|ACP2|ECH1|SSR3|ACOX1|CAT|PPARD|ABCC3|DDT|GCLC|PROS1|PTGES3|AHCY|PTGDS|APOE|PDLIM5|SAR1B|ADH5|SHMT2|PGRMC1|DDAH2|SMOX|TGFB2|PSMB10|CYB5A|HPRT1
HALLMARK_CHOLESTEROL_HOMEOSTASIS	0.0689655	0.137931	0.21925	0.610901	1.34148	72	LGALS3|SCD|FABP5|PLAUR|S100A11|CLU|CD9|ACTG1|ATF5|ECH1|LGMN|GUSB|ALDOC|FDPS|ALCAM|ANXA5|PDK3|TP53INP1|JAG1|ANTXR2|CTNNB1|ERRFI1|FDFT1|CXCL16|HSD17B7|TNFRSF12A
HALLMARK_HEME_METABOLISM	0.027315	0.0682874	0.352488	0.545413	1.34148	185	BNIP3L|CTSB|TFRC|SLC2A1|MXI1|SLC6A8|BLVRB|TNS1|CA2|SLC25A37|UCP2|SDCBP|PRDX2|GYPC|SEC14L1|CLCN3|MPP1|P4HA2|GDE1|GCLM|FOXO3|ACP5|CAT|RIOK3|ADD1|KHNYN|NEK7|GCLC|HTATIP2|ARL2BP|CIR1|ADIPOR1|ISCA1|FBXO34|HAGH|TCEA1|FBXO9|BSG|PSMD9|TRAK2|NFE2L1|HDGF|LRP10|MFHAS1|SLC7A11|SMOX|ARHGEF12|NNT|EZH1|AGPAT4|CAST|NARF|LAMP2|BLVRA|CLIC2|HEBP1
HALLMARK_COMPLEMENT	0.0394537	0.0939374	0.282013	0.532412	1.31576	193	MT3|LGALS3|FN1|CTSD|S100A9|TIMP1|APOC1|CTSL|CTSB|HSPA5|FCER1G|PLAUR|CLU|GRB2|ADAM9|CA2|TIMP2|CPM|LRP1|ANG|KYNU|S100A13|CALM3|PFN1|CD46|AKAP10|C2|LIPA|PIM1|MMP14|CD59|CBLB|LGMN|CASP4|CSRP1|VCPIP1|CPQ|C1QC|LTA4H|IRF2|FYN|GCA|RNF4|CR1|CTSH|PPP2CB|ANXA5|CD55|SERPINA1|ME1|LAMP2|GNAI2|FDX1|GNGT2|DPP4
HALLMARK_UV_RESPONSE_DN	0.0578125	0.125679	0.234393	0.540526	1.29827	141	RND3|ANXA2|PMP22|SDC2|IGFBP5|NRP1|MT1E|MAP1B|DAB2|KCNMA1|RXRA|ATXN1|SIPA1L1|CDKN1B|ATP2B1|ZMIZ1|CDK13|BHLHE40|PTEN|INSIG1|NEK7|PTPRM|PDLIM5|FYN|TFPI|SYNE1|SPOP|ATRN|RASA2|MAPK14|SLC22A18|TJP1|VLDLR|NR1D2|WDR37
HALLMARK_MYOGENESIS	0.0534351	0.121443	0.24134	0.52281	1.28762	189	SPARC|SCD|LSP1|CFD|SLC6A8|ITGB1|CLU|GAA|GPX3|PRNP|PPP1R3C|APP|FABP3|BHLHE40|PLXNB2|MRAS|ATP6AP1|SYNGR2|FDPS|PDE4DIP|KIFC3|FLII|CRYAB|TSC2|PDLIM7|IGFBP7|PICK1|LPIN1|MYO1C|CHRNB1|TNNI2|FKBP1B|CNN3|TPD52L1|IGFBP3|APOD|BAG1|CKB
HALLMARK_APICAL_JUNCTION	0.060423	0.125881	0.224966	0.512079	1.26825	196	VCAN|TGFBI|ITGB1|ADAM9|SDC3|ACTG1|ACTN1|TSPAN4|ZYX|SIRPA|PFN1|ACTN4|CD99|ACTB|CTNNA1|SYK|TNFRSF11B|PIK3CB|PTEN|INSIG1|RAC2|ALOX15B|MAP3K20|CNN2|PKD1|MAPK13|MSN|MAPK14|GNAI2|MYL12B|TJP1|RSU1|ARPC2
HALLMARK_SPERMATOGENESIS	0.104167	0.188521	0.173748	0.533895	1.24151	106	SLC2A5|PCSK1N|TLE4|PIAS2|ZC3H14|AGFG1|TSN|DBF4|STRBP|PRKAR2A|IFT88|CSNK2A2|LPIN1|IP6K1|STAM2|CHFR|HSPA2|MLLT10|MAST2|HSPA4L|VDAC3|SPATA6|GMCL1|MTOR|PGS1|CDK1|KIF2C|SCG5|TALDO1|CCT6B|NEFH|EZH2|NF2
HALLMARK_APICAL_SURFACE	0.264463	0.411202	0.104733	0.57153	1.16961	40	PLAUR|HSPB1|APP|SULF2|SRPX|ADAM10|FLOT2|ADIPOR2|NCOA6
HALLMARK_P53_PATHWAY	0.186082	0.320831	0.122108	0.463426	1.1458	194	NUPR1|S100A10|TXNIP|HMOX1|CTSD|BTG1|S100A4|NDRG1|FAM162A|MXD1|RAP2B|ST14|UPP1|VAMP8|IRAK1|RXRA|DDIT4|HINT1|DCXR|NINJ1|RALGDS|APP|FUCA1|TM7SF3|FOXO3|DRAM1|TSC22D1|PLXNB2|WWP1|SEC61A1|ACVR1B|TCN2|ALOX15B|CD82
HALLMARK_ESTROGEN_RESPONSE_LATE	0.206373	0.343955	0.11524	0.457519	1.13074	192	AREG|S100A9|CD44|FABP5|BLVRB|CD9|ST14|PAPSS2|CA2|ABHD2|DCXR|TSPAN13|SNX10|FLNB|AMFR|OPN3|CPE|DNAJC1|RPS6KA2|ARL3|GLA|COX6C|CHPT1|DYNLT3|SCARB1|AFF1|ALDH3A2|MAPK13|SERPINA1|DNAJC12|HPRT1|FKBP4|PTPN6|TPD52L1|FDFT1|TIAM1|BAG1|CKB|HSPA4L|IGFBP4|MOCS2|SIAH2|IMPA2|FARP1|ADD3|ETFB|SORD|MAPT|BATF
HALLMARK_PI3K_AKT_MTOR_SIGNALING	0.326333	0.479901	0.0908241	0.466641	1.07903	103	SLC2A1|HSP90B1|GRB2|PDK1|CALR|CLTC|SLA|ARHGDIA|PFN1|CDKN1B|AKT1|TNFRSF1A|CAB39|PTEN|VAV3|TSC2|MAPK1|MAP3K7|PRKAR2A|GSK3B|DUSP3|SMAD2|PTPN11|RALB|ARF1|MAPKAP1
HALLMARK_BILE_ACID_METABOLISM	0.36901	0.499648	0.0833634	0.453314	1.05549	107	ABCA1|NPC1|ALDH1A1|IDH1|RXRA|ATXN1|AQP9|HSD17B4|SCP2|GCLM|SOD1|CAT|PRDX5|SLC23A2|PNPLA8|PHYH|DIO2|HSD3B7|SLC22A18|HSD17B11|CROT|ABCD1|ABCA5|EFHC1|RETSAT|GNPAT|HACL1|PEX26
HALLMARK_IL2_STAT5_SIGNALING	0.3429	0.489858	0.0843144	0.42432	1.0509	196	PLIN2|SLC2A3|CD44|HK2|SPP1|P4HA1|NDRG1|MXD1|NRP1|GSTO1|IGF2R|AHNAK|DHRS3|CA2|SMPDL3A|EMP1|GABARAPL1|PRNP|HOPX|RRAGD|CDCP1|IL2RA|HIPK2|CAPG|AHR|IL10RA|ITGAV|PIM1|FURIN|CTSZ|GLIPR2|BHLHE40|TNFRSF21|SYNGR2|GALM|SERPINB6|TGM2|ITGA6|AHCY|CD48|CDKN1C|FGL2|ALCAM|BCL2L1|ITGAE|MYO1C|FAM126B
HALLMARK_ANDROGEN_RESPONSE	0.377236	0.499648	0.0831291	0.457952	1.04919	98	SELENOP|SCD|NDRG1|ANKH|ACTN1|DNAJB9|MYL12A|LMAN1|ACSL3|SMS|ABHD2|MERTK|IQGAP2|AKT1|SEC24D|PTK2B|ITGAV|ZMIZ1|MAF|PGM3|TSC22D1|NGLY1|INSIG1|HSD17B14|TNFAIP8|PDLIM5|SPCS3|SLC38A2
HALLMARK_TGF_BETA_SIGNALING	0.40404	0.499648	0.0813027	0.493922	1.04189	54	THBS1|RHOA|TGFBR1|HIPK2|SPTBN1|ID3|FURIN|ENG|FKBP1A|TGIF1|IFNGR2|CDKN1C|APC|PPM1A|MAP3K7|SLC20A1|TJP1|TRIM33|CTNNB1
HALLMARK_DNA_REPAIR	0.398473	0.499648	0.0768737	0.425353	1.02662	149	BCAP31|RALA|TMED2|SDCBP|GUK1|AGO4|MPC2|POLD4|SMAD5|AK3|ARL6IP1|POLR2F|GSDME|RPA2|SEC61A1|GTF2H3|ELL|POLE4|SSRP1|TK2|POLR2E|EDF1|RRM2B|GTF2H5|TAF12|HPRT1|GPX4|SUPT4H1|DAD1|POLR2H|RNMT|NELFB|RAE1|TAF10|CANT1|VPS28|NME1|POLR2G|POLR2A|GTF2A2|TP53|POLL|DGCR8|NT5C|CLP1|NUDT9|POLH|NELFCD
HALLMARK_APOPTOSIS	0.404834	0.499648	0.0755015	0.420095	1.02276	157	TXNIP|HMOX1|LGALS3|CD44|TIMP1|ANXA1|CD14|SOD2|BNIP3L|LMNA|ENO2|CLU|IGF2R|HSPB1|ANKH|EREG|TIMP2|BCAP31|EMP1|GPX3|DNAJC3|CDKN1B|DPYD|GNA15|HMGB2|APP|BCL2L11|BMF|SATB1|SOD1|CASP4|ADD1|FEZ1|PPT1
HALLMARK_KRAS_SIGNALING_UP	0.409712	0.499648	0.0751182	0.413157	1.0211	192	GPNMB|ERO1A|SPP1|ADAM8|ANGPTL4|F13A1|TMEM176B|EPB41L3|FCER1G|PLAUR|NRP1|ADAMDEC1|TMEM176A|ANKH|CA2|EREG|CCL20|EMP1|LAPTM5|GYPC|SPARCL1|ITGB2|PCSK1N|IL10RA|TSPAN13|FUCA1|SATB1|ENG
HALLMARK_UV_RESPONSE_UP	0.579909	0.644343	0.0582216	0.392318	0.953048	155	HMOX1|SOD2|BTG1|TFRC|CXCL2|ENO2|SLC6A8|IGFBP2|ALDOA|CA2|RPN1|AP2S1|GPX3|GRINA|MMP14|TMBIM6|FURIN|BCL2L11|HSPA13|NUP58|MGAT1|SELENOW|ARRB2|PPT1|CDKN1C|PDAP1|BSG|PRKACA
HALLMARK_IL6_JAK_STAT3_SIGNALING	0.650974	0.678098	0.0558265	0.404407	0.905841	83	HMOX1|CD44|CD14|CXCL3|SOCS3|GRB2|CD9|IFNAR1|IL2RA|PIM1|TNFRSF1A|STAT3|TNFRSF21|IFNGR2|ACVR1B|IL10RB
HALLMARK_HEDGEHOG_SIGNALING	0.613946	0.653134	0.0607719	0.448006	0.899013	36	VEGFA|NRP1|TLE3|SCG2|RTN1|VLDLR
HALLMARK_PANCREAS_BETA_CELLS	0.90273	0.90273	0.0431037	0.356869	0.707316	33	SRP9|FOXO1|SRPRB|DPP4|VDR|STXBP1|SRP14
HALLMARK_WNT_BETA_CATENIN_SIGNALING	0.84788	0.865184	0.0636424	-0.362701	-0.766245	41	MYC|FZD1|ADAM17|CCND2|HDAC2
HALLMARK_UNFOLDED_PROTEIN_RESPONSE	0.608466	0.653134	0.0835991	-0.373569	-0.923177	110	CCL2|IFIT1|ATF3|EIF4E|CEBPB|KIF5B|ATF4|ATF6|EIF4A1|NOP56|FUS|IMP3|TTC37|BANF1|MTHFD2|RPS14|SERP1|SDAD1|CEBPG|NHP2|TUBB2A|EXOSC9|YWHAZ|LSM1|DNAJA4|CNOT2|EXOSC5|EIF4A2
HALLMARK_ESTROGEN_RESPONSE_EARLY	0.565982	0.643162	0.0934449	-0.356545	-0.950927	194	EGR3|ELF1|IL6ST|PMAIP1|MYC|ISG20L2|FKBP5|OLFML3|MED13L|KLF10|B4GALT1|FOS|KLF4|BCL2|NXT1|JAK2|NRIP1|TIPARP|TOB1|FCMR|CCND1
HALLMARK_NOTCH_SIGNALING	0.484412	0.576682	0.0908241	-0.479689	-0.973684	32	FZD1|MAML2|ST3GAL6|CCND1|DTX2|TCF7L2|HES1|RBX1|PRKCA
HALLMARK_MITOTIC_SPINDLE	0.497059	0.577975	0.101351	-0.367543	-0.983121	198	NEDD9|FGD4|STK38L|EPB41L2|GSN|KIF5B|BIN1|ROCK1|AKAP13|ARF6|MARCKS|SOS1|RANBP9|WASF2|NET1|KIF20B|DOCK2|CD2AP|DOCK4|NCK2|VCL|RFC1|RASAL2|CNTRL|MAPRE1|NCK1|CYTH2|CEP57|ABI1|PKD2|EPB41|CEP192|SMC1A|MYH9|SMC4|MAP3K11
HALLMARK_E2F_TARGETS	0.232353	0.374763	0.156312	-0.411653	-1.10111	198	MYC|CDKN1A|CKS2|PNN|NASP|SRSF2|TMPO|TRA2B|HNRNPD|NOP56|UBE2S|SNRPB|MTHFD2|DCK|XRCC6|PA2G4|RAN|PRKDC|RAD51C|ING3|ILF3|DUT|RFC1|KPNA2|NBN|NAP1L1|CDK4|RFC2|IPO7|LUC7L3|GSPT1|SRSF1|SMC1A|HELLS|EED|EXOSC8|MCM7|SMC4|TUBB|RPA3|CHEK2|DDX39A|XPO1|LYAR|NUP153|BRCA1|HMGA1
HALLMARK_MYC_TARGETS_V2	0.271394	0.411202	0.129443	-0.497028	-1.11931	58	MYC|DUSP2|NOP56|TCOF1|PA2G4|MRTO4|WDR74|PPRC1|CDK4|WDR43|HSPD1|RRP12|FARSA|EXOSC5|RCL1|IMP4|UTP20|GRWD1|NOC4L|PUS1|AIMP2|DDX18
HALLMARK_G2M_CHECKPOINT	0.105572	0.188521	0.237794	-0.449953	-1.19867	195	SFPQ|MYC|HSPA8|CKS2|KIF5B|NCL|SRSF10|NASP|SRSF2|TMPO|TRA2B|HNRNPD|ODC1|KMT5A|UBE2S|MARCKS|KIF20B|ATRX|EWSR1|SMAD3|TGFB1|PML|ILF3|CCND1|KPNA2|PURA|RASAL2|YTHDC1|CDK4|FOXN3|TOP1|GSPT1|SRSF1|SMC1A|SMC4|RPS6KA5|CENPF|ARID4A|AMD1|DDX39A|SQLE|PRPF4B|XPO1|HMGA1|KATNA1|CBX1|DKC1|TFDP1
HALLMARK_MYC_TARGETS_V1	0.0871122	0.167523	0.287805	-0.461989	-1.23259	196	HSP90AB1|DDX21|MYC|EIF1AX|EIF4E|ABCE1|ETF1|CCT2|SNRPG|SRSF2|HNRNPA2B1|SSB|TRA2B|SRSF3|HNRNPD|EIF4A1|RNPS1|NOP56|ODC1|EIF4G2|IFRD1|PABPC1|SLC25A3|LSM2|RPL34|HNRNPC|PSMA1|PSMD1|XRCC6|PA2G4|RPL18|SNRPB2|ILF2|RAN|HNRNPA3|SET|RPS2|CCT3|DUT|KPNA2|SERBP1|C1QBP|NCBP2|RPLP0|HDAC2|RPS6|SSBP1|NAP1L1|CDK4|RSL1D1|ERH|HSPD1|PWP1|CLNS1A|NHP2|CYC1|GSPT1|MRPS18B|SRSF1|UBE2E1|ACP1|TYMS|EIF3J|SRSF7|MCM7
HALLMARK_INFLAMMATORY_RESPONSE	0.000590746	0.00295373	0.477271	-0.600779	-1.60699	198	IL1B|CCL2|LY6E|BTG2|BST2|IL1A|CCL5|RGS16|KLF6|NLRP3|INHBA|EIF2AK2|CSF1|NFKBIA|LCP2|TNFSF9|PTGER4|CD69|OLR1|EDN1|CYBB|NFKB1|MYC|IRF7|IRAK2|TLR3|C3AR1|GPR183|CDKN1A|PTPRE|CXCL9|OSM|IL10|C5AR1|SEMA4D|CCRL2|TNFSF10|SERPINE1|HBEGF|LYN|AXL|NMI|CD70|IL18|LPAR1|SELL|RGS1|EBI3|SLC31A2|MARCO|SLC11A2|PSEN1|CXCL10|ADRM1|IL6
HALLMARK_ALLOGRAFT_REJECTION	0.00024197	0.00134428	0.518848	-0.614313	-1.62922	188	CCL4|IL1B|CCL2|CCL5|NLRP3|INHBA|CSF1|TNF|LCP2|STAT1|GBP2|IRF7|CD86|TLR3|B2M|SRGN|IRF8|ABCE1|RPS19|CXCL9|PTPRC|FYB1|IL10|HLA-DQA1|IGSF6|LY86|IFNGR1|HLA-DRA|LYN|HLA-DMA|EGFR|HLA-DMB|IL18|RPS9|CCR1|RPL39|EIF3A|HDAC9|CD74|TGFB1|GALNT1|WAS|JAK2|IL6|CCND3|CCND2|TAP1|CD47|TAP2|TLR6|NCK1|HLA-E|ICAM1|RIPK2|TLR2|IL12RB1
HALLMARK_KRAS_SIGNALING_DN	0.000115268	0.000720423	0.538434	-0.640435	-1.66784	164	IFI44L|MX1|BTG2|NR4A2|SKIL|SGK1|EDN1|SIDT1|RSAD2|ZBTB16|RYR1|MTHFR
HALLMARK_TNFA_SIGNALING_VIA_NFKB	4.65763e-07	4.65763e-06	0.674963	-0.690127	-1.8449	197	CCL4|IL1B|CCL2|EGR3|EGR2|CD83|NR4A3|BTG2|KDM6B|PTGS2|TRIB1|EGR1|IL1A|NR4A1|CCL5|RHOB|KLF6|IER2|PLEK|IFIT2|KLF2|INHBA|CSF1|NFKBIA|TNF|NR4A2|REL|TNFSF9|IER3|PTGER4|MCL1|FOSB|DUSP4|CD69|SGK1|IL6ST|OLR1|EDN1|NFKB1|TNFAIP3|MYC|ATF3|GPR183|MAFF|CEBPB|CEBPD|ID2|CDKN1A|CCNL1|PTPRE|NFAT5|PHLDA1|DUSP2|PMEPA1|BCL2A1|CCRL2|RCAN1|IFIH1|IER5|SERPINE1|HBEGF|KLF10|IRS2|B4GALT1|BIRC3|FOS|MAP2K3|ETS2|NFKB2|IL18|PL…
HALLMARK_INTERFERON_GAMMA_RESPONSE	6.30537e-08	1.57634e-06	0.704976	-0.719157	-1.92364	198	IFI44L|CCL2|XAF1|LY6E|MX1|SAMD9L|ISG15|EPSTI1|IFITM3|PTGS2|SP110|BST2|CCL5|IFIT3|IFIT1|ARID5B|IFIT2|EIF2AK2|NFKBIA|LCP2|STAT1|CD69|LGALS3BP|NFKB1|IFI44|MX2|TNFAIP3|PSME2|IFI27|OAS2|IRF7|CD86|PARP14|B2M|PLA2G4A|CDKN1A|IRF8|CXCL9|RSAD2|PLSCR1|IFI35|OAS3|HLA-DQA1|RNF213|DDX60|UBE2L6|CMPK2|IFIH1|TNFSF10|GBP4|ADAR|LAP3|IRF9|HLA-DMA|ZNFX1|NMI|HELZ2|ARL4A|PSME1|SSPN|LYSMD2|DDX58|OASL|MTHFD2|CASP1|NCOA3|…
HALLMARK_INTERFERON_ALPHA_RESPONSE	4.68568e-10	2.34284e-08	0.801216	-0.8413	-2.0266	96	IFI44L|LY6E|MX1|SAMD9L|ISG15|EPSTI1|IFITM3|SP110|BST2|IFIT3|ELF1|IFIT2|EIF2AK2|CSF1|OAS1|NCOA7|GBP2|LGALS3BP|IFI44|PSME2|IFI27|IRF7|PARP14|B2M|PARP9|RSAD2|PLSCR1|IFI35|SAMD9|DDX60|CCRL2|UBE2L6|CMPK2|IFIH1|GBP4|ADAR|LAP3|IRF9|NMI|HELZ2|PSME1|OASL|SELL|CASP1|IFI30|CD74|UBA7|PSMB9|IFITM2|CXCL10|HERC6|TRIM14|PNPT1|TRIM5|DHX58|TRIM26|USP18|TAP1|CD47|GMPR|PARP12|NUB1|RIPK2

## Sheet: 1c
Supplementary Data 1c. GSEA with Hallmark Collection for Lymphoid Cells.
For details on statistical tests, see Methods.
pathway	pval	padj	log2err	ES	NES	size	leadingEdge
HALLMARK_UV_RESPONSE_DN	0.227068	0.391496	0.108394	0.413416	1.12198	141	DUSP1|ATRX|INPP4B|ATXN1|NEK7|SYNE1|CDK13|TGFBR2|TGFBR3|SCAF8|GCNT1|CITED2|SFMBT1|NOTCH2|CELF2|ADD3|SIPA1L1|TOGARAM1|ACVR2A|ANXA2|SMAD7|BHLHE40|PEX14|LDLR|MT1E|PIAS3|PTEN|NIPBL|ANXA4|SMAD3|ERBB2|MAGI2|ATP2C1|FYN|PRKCA|ARHGEF9|RUNX1|PPARG|PTPRM|MAPK14|ATP2B4|RGS4|DLC1|SCN8A|MRPS31|FBLN5|TFPI|PRKAR2B|GRK5|PDLIM5
HALLMARK_APICAL_JUNCTION	0.508357	0.66889	0.0602484	0.347477	0.981912	196	VCL|EVL|ACTN4|ITGB1|CTNNA1|VASP|CAP1|IKBKG|TSC1|PLCG1|ICAM1|MAP4K2|TRAF1|STX4|MVD|DHX16|FYB1|RAC2|CERCAM|ITGA3|PTPRC|HADH|ACTG1|TIAL1|PTEN|PBX2|ADAM15|CD99|JAM3|MYH9|THY1|MPZL1|AKT2|INPPL1|ACTB|AMIGO2|MSN|RASA1|GNAI1|SORBS3|CRAT|ADAM23|AMIGO1|PECAM1|MAPK14
HALLMARK_GLYCOLYSIS	0.628809	0.76684	0.0500923	0.331856	0.938714	194	ALDOA|ZNF292|CHST12|PGAM1|FUT8|CASP6|ANKZF1|SAP30|MIF|GCLC|PAM|CD44|GMPPB|ERO1A|CITED2|SLC25A13|HAX1|RPE|SLC35A3|SDHC|MXI1|AKR1A1|B3GAT3|AGL|PMM2|ARPP19|PGK1|PFKP|PLOD1|MDH1|GNE|FAM162A|TALDO1|B3GAT1|SRD5A3|PRPS1|PGLS|NDUFV3|GPC1|PAXIP1|POLR3K|GALK2|GMPPA|RBCK1|TKTL1|CHPF|AK3|IGFBP3|XYLT2
HALLMARK_PROTEIN_SECRETION	0.571644	0.714555	0.0584693	0.361368	0.937973	95	RPS6KA3|CLCN3|ATP6V1H|COPB1|SEC22B|SEC31A|AP2B1|CLN5|AP1G1|PAM|STAM|IGF2R|YIPF6|ARF1|NAPG|BNIP3|M6PR|NAPA|GBF1|TMED2|RAB14|STX12|SCAMP3|ZW10|VAMP4|AP3B1|RER1|SEC24D|CLTC|USO1|GALC
HALLMARK_PANCREAS_BETA_CELLS	0.562712	0.714555	0.0647943	0.426357	0.935356	33	SRP9|DPP4|FOXO1|SRP14
HALLMARK_BILE_ACID_METABOLISM	0.724349	0.842266	0.048215	0.333611	0.876284	107	GSTK1|ATXN1|ACSL5|LONP2|LCK|BCAR3|CAT|PEX6|ABCD2|SLC35B2|ABCA2|SCP2|PEX13|DHCR24|PEX16|ABCD3|PEX12|CROT|RETSAT|NR3C2|NEDD4|NPC1
HALLMARK_SPERMATOGENESIS	0.760243	0.863912	0.0455878	0.330392	0.868402	106	MLLT10|CHFR|IFT88|VDAC3|PIAS2|CAMK4|TLE4|LPIN1|RFC4|TALDO1|IP6K1|STRBP|PCSK1N|JAM3|TKTL1|HSPA1L|CSNK2A2|TULP2|PGS1
HALLMARK_FATTY_ACID_METABOLISM	0.826923	0.898829	0.0405756	0.313274	0.855935	149	ALDOA|ACSL5|HSPH1|SMS|SDHA|MIF|CPOX|ACAT2|ALDH3A2|HSD17B7|IDH3B|XIST|SDHC|ADSL|UROD|IDH3G|ELOVL5|ACAA2|PDHA1|ACSM3|AUH|MDH1|HADH|NCAPH2|DHCR24|HSP90AA1|HMGCL|D2HGDH|GLUL|GSTZ1|LGALS1|CBR1|UGDH|ALAD|PDHB|RDH11|RETSAT|CRYZ|HIBCH|CRAT|ACAA1|PCBD1|NBN
HALLMARK_MYOGENESIS	0.851389	0.900184	0.0363018	0.300792	0.848299	189	SPARC|APOD|CLU|PDE4DIP|IGFBP7|ITGB1|GABARAPL2|FDPS|EIF4A2|SIRT2|LSP1|AGL|LPIN1|GNAO1|BHLHE40|PKIA|MYH9|PICK1|AKT2|TPM3|COL6A2|AK1|PTP4A3|IGFBP3|NOTCH1|FLII|WWTR1|CDH13|SORBS3|SH2B1|PSEN2|TSC2|NQO1|ADAM12|CRAT|AGRN|CKB
HALLMARK_PEROXISOME	0.815951	0.898829	0.0428451	0.324303	0.844044	101	GSTK1|ATXN1|DHRS3|SMARCC1|ACSL5|LONP2|FDPS|CAT|PEX6|ELOVL5|PEX14|ABCD2|SLC35B2|SCP2|PEX13|CDK7|ABCC5|MVP|DHCR24|HMGCL|ABCD3
HALLMARK_HEDGEHOG_SIGNALING	0.864177	0.900184	0.0448645	0.343041	0.763818	36	CDK6|DPYSL2|RTN1|MYH9|THY1|RASA1|NRP2|TLE1|CDK5R1
HALLMARK_WNT_BETA_CATENIN_SIGNALING	0.975	0.975	0.0384787	0.291018	0.665889	41	CTNNB1|CSNK1E|RBPJ|AXIN1|DVL2|FRAT1|GNAI1|NOTCH1|PSEN2|TCF7|JAG2
HALLMARK_NOTCH_SIGNALING	0.921951	0.940767	0.0585938	-0.31587	-0.723058	32	MAML2|APH1A|PPARD|SKP1|TCF7L2|DLL1|HES1|LFNG|KAT2A|ST3GAL6|CCND1|WNT5A|DTX2
HALLMARK_TGF_BETA_SIGNALING	0.677665	0.806744	0.0756946	-0.345612	-0.882537	54	JUNB|KLF10|TGFB1|SMURF2|RAB31|TGIF1|SKIL|SERPINE1|TGFBR1|ARID4B|NCOR2|ID1|BMPR1A|APC|HDAC1|TJP1|CDKN1C|IFNGR2|RHOA|SMURF1|ACVR1
HALLMARK_ANDROGEN_RESPONSE	0.507205	0.66889	0.0988903	-0.349202	-0.966552	98	DBI|ELL2|SAT1|SGK1|ITGAV|UAP1|ARID5B|DNAJB9|HMGCS1|LMAN1|HPGD|APPBP2|ANKH|NCOA4|IDI1|INSIG1|HERC3|CDC14B|CAMKK2|ACSL3|PIAS1|FKBP5|MERTK|VAPA|MYL12A|IQGAP2
HALLMARK_HEME_METABOLISM	0.438776	0.60941	0.118815	-0.336274	-1.00253	185	YPEL5|ELL2|BTG2|C3|KLF3|GYPC|ISCA1|GCLM|TOP1|SDCBP|RBM38|TFDP2|DAAM1|RIOK3|MGST3|UROS|MOSPD1|RNF19A|DCAF11|FBXO34|DMTN|NCOA4|PRDX2|BSG|MKRN1|VEZF1|BLVRB|TRAK2|KDM7A|RAD23A|MPP1|GMPS|UBAC1|RBM5|RNF123|TENT5C|SNCA|ARL2BP|SYNJ1|NARF|SLC10A3|BPGM|GDE1
HALLMARK_MITOTIC_SPINDLE	0.411348	0.587639	0.126254	-0.339726	-1.01664	198	EZR|BCL2L11|EPB41L2|BIN1|GSN|MARCKS|PAFAH1B1|TOP2A|KATNA1|CENPE|BCR|KIF5B|CCDC88A|CYTH2|FGD4|RALBP1|DOCK4|NET1|NDC80|KIF1B|CEP57|RHOF|MAPRE1|LATS1|DLGAP5|MID1IP1|UXT|TUBD1|CDK1|PPP4R2|TUBA4A|KIF20B|PREX1|NUSAP1|APC|MAP3K11|LMNB1|ARHGAP10|MYO1E|KIF22|NCK2|BUB1|ARF6|DST|ECT2|PLK1|KIF23|STAU1|KIF11|CEP250|KIFAP3|SOS1|ARHGDIA|ARHGAP5|KATNB1|ANLN|FARP1|KIF3B|WASF2|BIRC5|CCNB2|ARHGEF7|DYNC1H1|PCNT|CKAP…
HALLMARK_PI3K_AKT_MTOR_SIGNALING	0.319088	0.500241	0.128789	-0.372869	-1.04358	103	CDKN1A|EGFR|RAF1|HSP90B1|CDKN1B|CXCR4|MKNK2|YWHAB|RIT1|CALR|DDIT3|NFKBIB|RAC1|UBE2N|PFN1|SLA|AP2M1|ACTR3|CDK1|ECSIT|CSNK2B|RPTOR|MAPK9|IL2RG
HALLMARK_UV_RESPONSE_UP	0.330159	0.500241	0.134273	-0.357129	-1.05235	155	NR4A1|BTG2|RHOB|ATF3|DDX21|BCL2L11|SLC25A4|JUNB|SOD2|CYB5B|DNAJA1|BTG1|POLE3|ATP6V1F|FOSB|RXRB|BTG3|EIF5|AMD1|IRF1|CNP|CREG1|BSG|GRPEL1|PPAT|TUBA4A|NUP58|FKBP4|IL6ST
HALLMARK_MYC_TARGETS_V2	0.329949	0.500241	0.118288	-0.408384	-1.05364	58	NOP56|SRM|MYC|NPM1|TCOF1|DUSP2|SUPV3L1|MCM4|GNL3|DDX18|HK2|NIP7|NOP2|WDR74|EXOSC5|AIMP2|IMP4|TFB2M|PLK1
HALLMARK_APICAL_SURFACE	0.364322	0.535767	0.111011	-0.440653	-1.05469	40	MAL|PLAUR|ADIPOR2|GSTM3|GATA3|FLOT2|LYPD3|GAS1|IL2RG
HALLMARK_DNA_REPAIR	0.245399	0.408998	0.155242	-0.372804	-1.0895	149	PDE4B|VPS37B|GTF2B|DDB1|SDCBP|ARL6IP1|PCNA|DUT|POLR2G|EIF1B|AGO4|GUK1|UPF3B|POLR2E|POLR2D|ALYREF|HCLS1|POLR2A|POLE4|POLR1C|RALA|NT5C3A|REV3L|ERCC1|POLR2I|POLR2K|SRSF6|EDF1|ADA|TAF12|TAF9|GTF2H3|AAAS|CMPK2|LIG1|TK2|TAF13|ZWINT|POLR2H|COX17|RFC3|UMPS|TYMS|SUPT5H|APRT|SURF1|DDB2|NME4|RPA3|ZNF707|DGUOK|POLR1D|NME1|SF3A3
HALLMARK_KRAS_SIGNALING_UP	0.147368	0.283401	0.21925	-0.378123	-1.12578	192	SPP1|IL1B|MAFB|GLRX|TNFRSF1B|BIRC3|GYPC|CXCR4|PLAUR|PTGS2|C3AR1|IRF8|IL7R|KLF4|TRIB1|TSPAN13|GADD45G|HBEGF|CSF2RA|ANKH|ZNF639|SATB1|SPRY2|SDCCAG8|LY96|TMEM176B|SOX9|FGF9|FUCA1|TMEM176A|PTCD2|CXCL10|IL2RG|EPB41L3|BPGM|SPON1|CTSS|GPRC5B|CCND2|HKDC1|ETV5|ETV1|WDR33|G0S2|TNFAIP3|LIF|PIGR|GALNT3
HALLMARK_IL6_JAK_STAT3_SIGNALING	0.202778	0.37182	0.16318	-0.419146	-1.13458	83	IL1B|MAP3K8|TNFRSF1B|PTPN1|STAT1|IL4R|TGFB1|A2M|SOCS3|IL13RA1|CD9|IFNAR1|IL18R1|CD14|CSF2RA|ITGA4|IRF1|IRF9|CSF3R|IL6ST|CSF1|CXCL10|IL2RG
HALLMARK_CHOLESTEROL_HOMEOSTASIS	0.208219	0.37182	0.159647	-0.427734	-1.13743	72	ATF3|SC5D|PLSCR1|PNRC1|CXCL16|PLAUR|LGALS3|NFIL3|ANXA5|CD9|HMGCS1|LPL|IDI1|GUSB|STX5|LGMN|ECH1|ERRFI1|EBP|PMVK
HALLMARK_XENOBIOTIC_METABOLISM	0.0927152	0.193157	0.271289	-0.387642	-1.15775	183	APOE|PDK4|SERTAD1|SLC1A5|HES6|GABARAPL1|ETFDH|UPP1|SSR3|IRF8|PTS|ALDH2|NDRG2|CYFIP2|AP4B1|SPINT2|CYB5A|SERPINE1|ALDH9A1|ETS2|IGF1|ACO2|NINJ1|BLVRB|TMEM176B|PPARD|MAN1A1|ECH1|PEMT|GCH1|DCXR|SLC35B1|SAR1B
HALLMARK_OXIDATIVE_PHOSPHORYLATION	0.0874126	0.190027	0.287857	-0.388745	-1.16746	200	PDK4|TOMM22|SLC25A4|ECI1|CYCS|ATP5F1A|ISCA1|ATP6V1G1|UQCRFS1|NDUFA1|ATP5PO|ETFDH|MGST3|MRPS30|AFG3L2|ATP6V1F|MRPS22|SUPV3L1|COX7B|OXA1L|NDUFA3|HADHA|FDX1|NDUFB4|LDHB|ATP6V1E1|CS|NDUFB3|CYB5A|NDUFA6|BAX|SDHD|NDUFS6|COX5A|NDUFS3|NDUFV2|UQCRQ|ACO2|NDUFAB1|FXN|NDUFS4|ATP5F1B|GRPEL1|ABCB7|ATP1B1|SLC25A3|SLC25A5|PRDX3|ETFB|NDUFA2|DLST|NDUFA9|ECH1|TIMM9|PMPCA|NDUFB6|HSD17B10|NDUFA4|VDAC1|PDHX|COX17|ATP5…
HALLMARK_ESTROGEN_RESPONSE_LATE	0.0691067	0.157061	0.287805	-0.396949	-1.18183	192	AREG|EGR3|ISG20|NXT1|SGK1|TOB1|SLC7A5|TOP2A|DUSP2|RABEP1|CD9|RAB31|KLF4|BTG3|TSPAN13|SNX10|SLC27A2|BLVRB|GLA|NCOR2|FKBP4|ASCL1|NBL1|ETFB|IL6ST|ZFP36|MEST|BCL2|LLGL2|FKBP5|DCXR|CDC20|RBBP8|S100A9|FARP1|PLK4|FGFR3|PERP|NAB2|CACNA2D2|SERPINA1|FLNB|IDH2|MAPT|RPS6KA2|MDK|SLC29A1|PDLIM3|CCND1|MYOF
HALLMARK_ALLOGRAFT_REJECTION	0.0496038	0.124009	0.321776	-0.402159	-1.19463	188	CCL4|HLA-DRA|IL1B|EGFR|SRGN|HLA-DQA1|CD8A|CD8B|CD74|IL18|STAT1|IL4R|HLA-DMA|RIPK2|IRF7|NPM1|TGFB1|IRF4|RPS9|GPR65|CCL2|SPI1|IRF8|EIF3A|CD4|UBE2N|CD40LG|CD3E|SIT1|CD86|CXCR3|ABCE1|CAPG|LY86|HCLS1|IFNG|NCR1|CD3D|EIF3J|CDKN2A|TIMP1|TAPBP|NCF4
HALLMARK_MYC_TARGETS_V1	0.0524152	0.124798	0.321776	-0.402136	-1.19869	196	KPNA2|DDX21|ODC1|NOP56|SRM|IFRD1|ETF1|UBA2|TXNL4A|SNRPG|MYC|RAN|YWHAQ|PABPC1|NPM1|VBP1|GSPT1|PSMA7|HSP90AB1|MCM6|EIF1AX|SSBP1|PCNA|DUT|ERH|ILF2|RANBP1|C1QBP|POLE3|PRDX4|SRSF2|EIF3B|PSMD1|RPS2|PRPF31|MCM4|CCT7|RACK1|ABCE1|GNL3|NAP1L1|DDX18|APEX1|EIF4G2|RPL6|PPM1G|COX5A|SNRPD1|HNRNPD|PCBP1|EIF3J|NDUFAB1|SERBP1|PSMD8|HNRNPC|SLC25A3|AP3S1|PRDX3|COPS5|SF3A1|PSMD14|NHP2|UBE2L3|CCNA2|AIMP2|U2AF1|CCT5|TR…
HALLMARK_ESTROGEN_RESPONSE_EARLY	0.044615	0.123032	0.321776	-0.405665	-1.20646	194	AREG|EGR3|PMAIP1|ELF1|TIPARP|KLF10|NXT1|MYC|TOB1|ISG20L2|SLC7A5|MED13L|RETREG1|RAB31|KLF4|TGIF2|GJA1|SLC27A2|BLVRB|GLA|NCOR2|FKBP4|NBL1|IL6ST|UGCG|SH3BP5|NADSYN1|BCL2|FKBP5|MED24|HES1|RBBP8|FARP1|KRT18|ABLIM1|SLC37A1|NAV2|SEC14L2|SVIL|FLNB|MAPT|RPS6KA2|ELOVL2|FASN|ABAT|PDLIM3|SNX24|CCND1|BCL11B|MYOF
HALLMARK_HYPOXIA	0.0419435	0.123032	0.321776	-0.408541	-1.21501	194	CDKN1A|EGFR|PFKFB3|RORA|IRS2|ATF3|HSPA5|PLIN2|ISG20|IER3|GLRX|CDKN1B|TIPARP|PNRC1|FOSL2|CXCR4|PLAUR|S100A4|SLC2A3|DDIT3|NFIL3|BTG1|PGM2|TPI1|BCAN|JMJD6|SERPINE1|MAFF|VHL|B3GALT6|HK2
HALLMARK_COMPLEMENT	0.0340506	0.106408	0.321776	-0.415949	-1.2348	193	C1QA|CD55|C1QC|APOC1|HSPA5|RAF1|CEBPB|OLR1|PLSCR1|DUSP5|PRCP|C3|IRF7|CALM1|LAP3|USP8|PLAUR|LGALS3|DOCK9|CPM|ADAM9|LTA4H|ANXA5|IRF2|DOCK4|FDX1|PFN1|CD40LG|LIPA|SH2B3|GNG2|GATA3|SERPINE1|MAFF|IRF1|CD59|TIMP1|LRP1|PIK3CA
HALLMARK_APOPTOSIS	0.0467522	0.123032	0.321776	-0.422853	-1.24766	157	EGR3|GADD45B|CDKN1A|IL1B|PMAIP1|BTG2|RHOB|ATF3|SC5D|GADD45A|BCL2L11|ISG20|IER3|ETF1|CDKN1B|BIRC3|IL18|SAT1|GSN|SOD2|LMNA|TOP2A|BCL2L1|LGALS3|SOD1|ANXA1|MCL1|DDIT3|DNAJA1|TSPO|BTG3|CD14|BAX|IRF1|ANKH|TIMP1|IL1A|SATB1|TNFSF10
HALLMARK_G2M_CHECKPOINT	0.0215126	0.0768306	0.352488	-0.421651	-1.25454	195	UBE2S|KPNA2|ODC1|CKS2|CDKN1B|HSPA8|MYC|NCL|TGFB1|MARCKS|GSPT1|STMN1|TOP1|SLC7A5|NASP|PAFAH1B1|TOP2A|MCM6|ARID4A|KATNA1|CENPE|PML|CKS1B|KIF5B|SLC38A1|MKI67|SRSF2|NDC80|KNL1|PTTG1|AMD1|JPT1|SNRPD1|HNRNPD|CDKN2C|SLC12A2|RBM14|KMT5A|HIRA|UBE2C|CDK1|BCL3|DKC1|KIF20B|HIF1A|CDKN3|NUSAP1|CHAF1A|LMNB1|KIF22|CCNA2|BUB1|SFPQ|EZH2|PLK1|KIF23|KIF11|NUP98|RPS6KA5|TLE3|CDC20|SYNCRIP|MCM3|G3BP1|PLK4|BIRC5|CCNB2|…
HALLMARK_REACTIVE_OXYGEN_SPECIES_PATHWAY	0.110276	0.220551	0.213928	-0.508311	-1.26821	49	FTL|GLRX|JUNB|SOD2|GCLM|SOD1|IPCEF1|PRDX4|NDUFB4|NDUFA6|CDKN2D|OXSR1|PRDX2|SELENOS
HALLMARK_E2F_TARGETS	0.0207207	0.0768306	0.352488	-0.42902	-1.28385	198	CDKN1A|MTHFD2|UBE2S|KPNA2|NOP56|CKS2|CDKN1B|MYC|RAN|GSPT1|STMN1|NASP|TOP2A|MCM6|SNRPB|CENPE|CKS1B|PCNA|DUT|TUBB|ANP32E|RANBP1|MKI67|PRDX4|RPA1|SRSF2|MSH2|MCM4|NAP1L1|PTTG1|JPT1|HNRNPD|CDKN2C|LYAR|EXOSC8|DLGAP5|POLE4|CDKN2A|POP7|CDK1|CDKN3|IPO7|LMNB1|UBE2T|KIF22|HMGB2|EZH2|SLBP|CDCA3|LIG1|PLK1|PPM1D|TUBG1|USP1|TK1|CDC20|RRM2|ATAD2|RFC3|SYNCRIP|MCM3|PPP1R8|PLK4|TRIP13|BIRC5|CCNB2|NUP205|CTPS1|RPA3|…
HALLMARK_COAGULATION	0.0238109	0.0793697	0.352488	-0.462926	-1.33301	121	C1QA|APOC1|OLR1|C3|GSN|A2M|ANXA1|ADAM9|LTA4H|CD9|RAC1|SERPINE1|MAFF|TIMP1|LRP1|PEF1|CAPN2|LGMN|HTRA1|F3|PDGFB|TF|CPQ|S100A13|F2RL2|GNB2|SERPINA1|CTSK|TIMP3|P2RY1|ANG|MMP14|CTSO|LAMP2|WDR1
HALLMARK_P53_PATHWAY	0.00582411	0.0242671	0.407018	-0.451001	-1.34129	194	CDKN1A|BTG2|ATF3|GADD45A|IER3|SLC3A2|SAT1|STOM|TSPYL2|DNTTIP2|TOB1|TGFB1|MKNK2|RB1|RCHY1|S100A4|PCNA|UPP1|DDIT3|CD81|RPS27L|BTG1|PLK3|KLF4|KIF13B|SESN1|TNFSF9|LDHB|IER5|CYFIP2|RACK1|HBEGF|PITPNC1|BAX|PLK2|APAF1|TRAF4|CCNG1|TPRKB|PDGFA|CDKN2A|CGRRF1|NINJ1|RAP2B|IL1A|ZMAT3|RHBDF2|RNF19B|ELP1|ZBTB16|CDKN2AIP|CSRNP2|PHLDA3|MXD1|FUCA1|RAB40C|ZFP36L1|HINT1|IFI30|ADA
HALLMARK_ADIPOGENESIS	0.00382256	0.0173753	0.431708	-0.462376	-1.37572	195	APOE|ATP1B3|G3BP2|PFKFB3|GADD45A|PLIN2|ARL4A|SLC1A5|PPP1R15B|C3|STOM|TOB1|SOD1|ADIPOR2|ATP5PO|RIOK3|APLP2|MGST3|ALDH2|DNAJB9|COX7B|JAGN1|CS|LPL|NDUFS3|UQCRQ|CDKN2C|ACO2|RNF11|NDUFAB1|REEP5|BCL6|BAZ2A|GRPEL1|ARAF|PRDX3|MIGA2|NKIRAS1|ITGA7|TANK|ETFB
HALLMARK_EPITHELIAL_MESENCHYMAL_TRANSITION	0.00253412	0.0133148	0.431708	-0.470975	-1.40389	196	AREG|SPP1|GADD45B|RHOB|GADD45A|TPM4|SAT1|VIM|TGFB1|CXCL8|PLAUR|ITGAV|COPA|EMP3|SERPINE1|CAPG|GJA1|GEM|CD59|TIMP1|LRP1|TNC|PPIB|HTRA1|VEGFA|QSOX1|TAGLN|FUCA1|IL15|SNTB1|GAS1|MGP|IL32|ACTA2|DST|ITGB5|MEST|DAB2|CALD1|PFN2|COL8A2|IGFBP2|VCAM1|SLC6A8|TNFAIP3|TIMP3|VCAN|MMP14|LOXL2|IL6
HALLMARK_MTORC1_SIGNALING	0.00161418	0.0100887	0.45506	-0.483404	-1.44467	197	CDKN1A|MTHFD2|BTG2|SC5D|HSPA5|NAMPT|HSP90B1|IFRD1|ETF1|SLC1A5|GLRX|HSPA4|CXCR4|SERP1|SLC7A5|PSME3|CYB5B|SLC2A3|ADIPOR2|RIT1|CALR|DDIT3|LTA4H|NFIL3|CD9|TPI1|NFKBIB|RPA1|HMGCS1|MCM4|SLA|PSMG1|PPA1|ACTR3|CCNG1|SDF2L1|PSMA3|PSMD12|HK2|IDI1|FGL2|TUBA4A|INSIG1|CORO1A|GLA|GOT1|LGMN|GMPS|COPS5|MLLT11|PNO1|PSMD14|PSAT1|CACYBP|IFI30|P4HA1|BUB1|ACSL3|PLK1|EBP|TUBG1|RRM2|PSMC4|SEC11A|RRP9|LDHA|BCAT1
HALLMARK_KRAS_SIGNALING_DN	0.00080454	0.0067045	0.477271	-0.497848	-1.46931	164	IFI44L|NR4A2|BTG2|MX1|SGK1|TCL1A|CD40LG|SKIL|RSAD2|IFNG|LYPD3|ZBTB16|SNN|GAMT|TENT5C|SIDT1|PDK2|GRID2|KLHDC8A|LFNG|IGFBP2|FGFR3
HALLMARK_UNFOLDED_PROTEIN_RESPONSE	0.00266296	0.0133148	0.431708	-0.535272	-1.51774	110	MTHFD2|ATF3|HSPA5|NOP56|FUS|HSP90B1|CEBPB|EIF4A3|HERPUD1|ATP6V0D1|TSPYL2|NPM1|SERP1|SLC7A5|DCP1A|CNOT2|DDX10|CKS1B|KIF5B|CCL2|CALR|DNAJB9|YWHAZ|DNAJA4|YIF1A|TUBB2A|ATF4|ATF6|IFIT1|CXXC1|SRPRB|DKC1|LSM4|VEGFA|NHP2|PSAT1|SPCS1
HALLMARK_IL2_STAT5_SIGNALING	7.43119e-05	0.000928898	0.538434	-0.522884	-1.55862	196	CD83|SPP1|GADD45B|RORA|ICOS|RHOH|RHOB|PLIN2|ODC1|PTGER2|ARL4A|SLC1A5|MAP3K8|PLSCR1|TNFRSF1B|TNFRSF4|IL4R|MYC|TNFRSF18|IRF4|BCL2L1|ITGAV|GABARAPL1|SLC2A3|ITGAE|GPR65|IRF8|MAPKAPK2|CD81|NFIL3|SNX9|AHNAK|CD86|IL18R1|CAPG|MAFF|IKZF2|PHLDA1|HK2|SYNGR2|GALM|ENPP1|CYFIP1|RNH1|TNFSF10|FGL2|TLR7|CSF1|MXD1|MYO1E|NOP2|SYT11|CXCL10|P4HA1|IL1RL1|PLAGL1|BCL2|TNFRSF9|DENND5A|CTSZ|F2RL2
HALLMARK_INTERFERON_ALPHA_RESPONSE	0.00109449	0.00781782	0.45506	-0.577115	-1.59003	96	IFI44L|ISG15|MX1|ISG20|LY6E|OASL|PLSCR1|CD74|ELF1|IL4R|DDX60|RIPK2|IRF7|IFI27|LAP3|IFI44|EPSTI1|TENT5A|EIF2AK2|SAMD9L|IFITM2|IRF2|TRIM25|IFIT3|IRF1|RSAD2|CNP|PSMA3|IRF9|LGALS3BP|IFIH1|IFIT2|USP18|NMI|BST2|SP110|CSF1|IL15|IFI30|CXCL10|OAS1
HALLMARK_INTERFERON_GAMMA_RESPONSE	8.11886e-06	0.000135314	0.593325	-0.556773	-1.66616	198	IFI44L|ISG15|CDKN1A|MTHFD2|XAF1|HLA-DQA1|PDE4B|MX1|ISG20|NAMPT|XCL1|NFKB1|LY6E|ARL4A|OASL|PLSCR1|CD74|VAMP5|GPR18|PTPN1|HLA-DRB1|STAT1|IL4R|SOD2|HLA-DMA|DDX60|RIPK2|IRF7|PELI1|IFI27|LAP3|IRF4|SOCS3|IFI44|SPPL2A|EPSTI1|PML|CCL2|UPP1|EIF2AK2|SAMD9L|PTGS2|ARID5B|IRF8|IFITM2|BTG1|IRF2|ISOC1|TRIM25|MX2|CD86|AUTS2|IFIT3|SAMHD1|IRF1|RSAD2|SRI|DDX58|PSMA3|IFIT1|TAPBP|FPR1|IRF9|LGALS3BP|IFIH1|TNFSF10|FGL2…
HALLMARK_INFLAMMATORY_RESPONSE	9.9997e-07	2.49993e-05	0.643552	-0.581356	-1.73972	198	CD55|CDKN1A|IL1B|BTG2|PDE4B|RAF1|GPR183|PTGER4|NAMPT|NFKB1|LY6E|PTGER2|OLR1|TNFRSF1B|IL18|IL4R|MYC|RIPK2|IRF7|SLAMF1|ATP2B1|CXCL8|PLAUR|OSM|C5AR1|CCL2|EIF2AK2|C3AR1|IL7R|EMP3|CYBB|IFNAR1|CCR7|KIF1B|TNFSF9|HBEGF|IL18R1|SERPINE1|CD14|IRF1|SRI|TIMP1|TAPBP|FPR1|IL1A|SELENOS|TNFSF10|ITGB8|HIF1A|NMI|BST2|MSR1|CSF3R|AXL|F3|CLEC5A|CSF1|MXD1|IL15|SLC31A2|TLR3|CXCL10
HALLMARK_ANGIOGENESIS	0.000423829	0.00423829	0.498493	-0.753257	-1.75529	34	SPP1|OLR1|ITGAV|S100A4|LRPAP1|LPL|PDGFA|TIMP1|VEGFA|FGFR1|CCND2|VCAN|APP|VAV2|PTK2
HALLMARK_TNFA_SIGNALING_VIA_NFKB	2.06134e-15	1.03067e-13	1.00732	-0.723851	-2.16326	197	CD83|NR4A3|AREG|NR4A2|NFE2L2|EGR3|REL|GADD45B|CCL4|BCL2A1|CDKN1A|IL1B|PFKFB3|NR4A1|IER2|BTG2|KDM6B|LITAF|RHOB|IRS2|ATF3|GADD45A|PDE4B|CEBPD|GPR183|PTGER4|NAMPT|CEBPB|NFKB1|IER3|OLR1|MAP3K8|DUSP5|TIPARP|JUNB|EGR2|BIRC3|KLF10|IL18|EIF1|SAT1|PNRC1|SGK1|MYC|FOSL2|SOD2|RIPK2|PER1|KLF2|ATP2B1|MARCKS|PLAUR|SOCS3|SLC2A3|TNIP2|IL23A|MCL1|CCL2|PTGS2|IL7R|DUSP2|EGR1|NFIL3|CCNL1|BTG1|FOSB|KLF4|TGIF1|TNFSF9|T…

## Sheet: 1d
Supplementary Data 1d. GSEA with Hallmark Collection for Astrocytes.
For details on statistical tests, see Methods.
pathway	pval	padj	log2err	ES	NES	size	leadingEdge
HALLMARK_HYPOXIA	2.28951e-06	0.000114475	0.627257	0.639739	1.71489	194	PLIN2|NDRG1|ERO1A|LDHA|MT2A|ENO1|FAM162A|ALDOA|HK2|HMOX1|GBE1|SLC2A3|MXI1|TPI1|SDC2|SERPINE1|GAPDH|ANGPTL4|HAS1|VEGFA|TNFAIP3|SAP30|PFKL|TGM2|HEXA|HSPA5|PPP1R15A|PAM|BHLHE40|BNIP3L|DDIT3|SLC25A1|GPI|MAP3K1|ADM|WSB1|NR3C1|RBPJ|CSRP2|CDKN1A|PFKP|CITED2|ACKR3|HK1|KDM3A|SDC4|IER3|CASP6|IDS|CDKN1B|PDK1|MT1E|PDK3|NOCT|KIF5A|GYS1|P4HA2|BCL2|DCN|ZNF292|NEDD4L
HALLMARK_EPITHELIAL_MESENCHYMAL_TRANSITION	8.37029e-06	0.000209257	0.593325	0.614232	1.65002	196	FN1|SPARC|AREG|ITGB1|ITGA5|TIMP1|SERPINE1|VEGFA|TNFAIP3|FLNA|TGM2|CD44|VCAN|PDLIM4|COLGALT1|ANPEP|CXCL1|PMEPA1|ITGAV|CALU|MGP|GADD45A|IGFBP2|SDC4|SNTB1|TNFRSF12A|DAB2|HTRA1|GADD45B|DPYSL3|DCN|SERPINH1|CXCL8|PLOD3|CRLF1|SPP1|OXTR|FERMT2|SLC6A8|MMP14|CALD1|APLP1|EFEMP2|LGALS1|FBN2|FSTL3|EDIL3|NNMT
HALLMARK_ANGIOGENESIS	0.0225196	0.187663	0.352488	0.718489	1.47671	34	TIMP1|VEGFA|VCAN|THBD|ITGAV|APP|PTK2|VAV2|PDGFA|SPP1|JAG1
HALLMARK_TGF_BETA_SIGNALING	0.0215136	0.187663	0.352488	0.628021	1.42088	54	HIPK2|SERPINE1|KLF10|SLC20A1|NCOR2|SKIL|IFNGR2|SPTBN1|PPP1R15A|PMEPA1|TGFBR1|MAP3K7|JUNB|RHOA|SMAD7|ID3|SMURF2|RAB31|ID1|TGIF1
HALLMARK_GLYCOLYSIS	0.00960384	0.160064	0.38073	0.495995	1.32956	194	ERO1A|LDHA|ENO1|FAM162A|TPST1|ALDOA|HK2|MXI1|TPI1|SDC2|ANGPTL4|VEGFA|SAP30|CD44|MET|VCAN|HSPA5|PAM|ME2|SLC25A13|GOT2|PFKP|CITED2|GFPT1|IER3|CASP6|NASP|PDK3|ALDH7A1|SRD5A3|EGLN3|GYS1|P4HA2|GMPPB|DCN|ZNF292|GCLC|CHST12|ANKZF1|SLC35A3|NANP|HS2ST1|SDC3|PGAM1
HALLMARK_COAGULATION	0.0418535	0.230655	0.321776	0.499968	1.27942	121	FN1|SPARC|TIMP1|CLU|SERPINE1|P2RY1|THBD|DUSP6|RAC1|PLAU|S100A1|CTSH|HTRA1|ADAM9|CD9|ANXA1|MMP14|PROS1|FYN|SERPING1|ANG|PREP|VWF
HALLMARK_MYOGENESIS	0.0335249	0.230655	0.321776	0.473152	1.26764	189	SPARC|ITGB1|CLU|PDLIM7|RIT1|PRNP|BHLHE40|PDE4DIP|CDKN1A|CKB|IFRD1|NCAM1|FDPS|APP|SPHK1|NOTCH1|GPX3|MRAS|FLII|GADD45B|SCD|PFKM|APOD|FST|SLC6A8|FKBP1B|MEF2A|SMTN|MYH11|HBEGF|TCAP|ITGA7|HDAC5|CFD|EIF4A2|LAMA2|MAPRE3|MYOM1|COL4A2|CRAT|ITGB4|SOD3|WWTR1
HALLMARK_IL2_STAT5_SIGNALING	0.0459802	0.230655	0.321776	0.447281	1.20154	196	PLIN2|NDRG1|PHLDA1|HOPX|HIPK2|HK2|SLC2A3|IL4R|DHRS3|P2RX4|BATF|TGM2|CD44|PRNP|MAP3K8|ITGA6|BHLHE40|PNP|IL10|ITGAV|ALCAM|GABARAPL1|NCOA3|SLC39A8|GSTO1|TWSG1|PLEC|IFITM3|S100A1|GADD45B|BCL2|TNFRSF1B|AHR|CYFIP1|CA2|MXD1|RHOH|LIF|SPP1
HALLMARK_CHOLESTEROL_HOMEOSTASIS	0.109415	0.39929	0.216543	0.504346	1.19702	72	CLU|FABP5|PPARG|ATXN2|ALCAM|ANXA5|FDPS|LGALS3|STARD4|TNFRSF12A|PDK3|S100A11|SCD|FDFT1|CD9|HMGCS1|JAG1|ALDOC|PLSCR1|SREBF2|DHCR7
HALLMARK_UV_RESPONSE_DN	0.0859599	0.358166	0.261664	0.450898	1.17212	141	SDC2|SERPINE1|INSIG1|PLPP3|TFPI|MET|RASA2|ATXN1|MAP1B|BHLHE40|IGFBP5|PPARG|RUNX1|NR3C1|PRKAR2B|CITED2|ATP2B4|ZMIZ1|SPOP|TGFBR2|NIPBL|CDKN1B|DAB2|MT1E|SMAD7|VAV2|MRPS31|SFMBT1|TENT4A|FYN|DBP|WDR37|PTEN
HALLMARK_MTORC1_SIGNALING	0.0776398	0.352908	0.287857	0.432915	1.15993	197	ERO1A|LDHA|ENO1|ALDOA|HK2|GBE1|SLC2A3|TPI1|GGA2|GAPDH|INSIG1|ACSL3|CACYBP|PFKL|RIT1|HSPA4|HSPA5|PPP1R15A|BHLHE40|PNP|IGFBP5|DDIT3|GPI|NFYC|SDF2L1|BCAT1|PRDX1|CDKN1A|TCEA1|IFRD1|EDEM1|SQSTM1|HSP90B1|BTG2|STARD4|PDK1|SCD|CALR|EGLN3|CTSC|SLC7A5|SERPINH1|PSMD13|GCLC|ARPC5L|CD9|HMGCS1|SRD5A1|DDX39A
HALLMARK_P53_PATHWAY	0.111801	0.39929	0.237794	0.425149	1.13966	194	NDRG1|FAM162A|ST14|TXNIP|RALGDS|HMOX1|S100A10|DGKA|IRAK1|PRMT2|ACVR1B|UPP1|PPP1R15A|ANKRA2|CCNK|DDIT3|WWP1|MXD4|TCN2|CDKN1A|GADD45A|VDR|CD82|TSPYL2|LDHB|APP|TRAF4|IER3|BTG2|SPHK1|NOTCH1|IP6K2|SEC61A1|NUDT15|RHBDF2|F2R|CTSD|MXD1|RCHY1|PDGFA|HEXIM1|LIF|XPC|HDAC3|TSC22D1|TM7SF3|AEN|ABCC5|CTSF|BAIAP2|IFI30|ZFP36L1|RPL18|SLC19A2|HBEGF|ABHD4|PLK2|RAP2B|SAT1|FDXR|VWA5A
HALLMARK_WNT_BETA_CATENIN_SIGNALING	0.293399	0.619177	0.123842	0.516206	1.11392	41	NCOR2|PPARD|HDAC2|RBPJ|NOTCH1|CSNK1E|JAG1|CUL1|HDAC5|NOTCH4|HEY1|SKP2|MAML1
HALLMARK_INFLAMMATORY_RESPONSE	0.164087	0.512771	0.193813	0.40692	1.09155	198	CLEC5A|ITGA5|NFKBIA|C3AR1|TIMP1|IL4R|SERPINE1|PTGER4|P2RX4|GNA15|IL1B|IFNGR2|RAF1|ACVR1B|MET|RELA|CCL20|MARCO|IL10|ADM|GPR132|CD14|CD69|NOD2|CDKN1A|ABCA1|CD82|IL18|SGMS2|IL1R1|BTG2|STAB1|SPHK1|MSR1|ICAM4|TNFRSF1B|AHR|MXD1|CXCL8|SLC1A2|LIF|RIPK2|PTAFR|GCH1|MMP14|IL18RAP
HALLMARK_APOPTOSIS	0.242075	0.619177	0.151149	0.405681	1.06689	157	TIMP1|TXNIP|CLU|HMOX1|SLC20A1|BID|GNA15|IL1B|CD44|RELA|BNIP3L|DDIT3|LMNA|CD14|CD69|CDKN1A|GADD45A|IL18|BCAP31|SQSTM1|APP|CASP4|DNAJC3|LGALS3|IER3|BTG2|CASP6|IFITM3|TNFRSF12A|CDKN1B|GPX3|CYLD|GADD45B|PTK2|CFLAR|SMAD7|HSPB1|F2R|MADD|DCN|DAP
HALLMARK_ESTROGEN_RESPONSE_LATE	0.334356	0.619177	0.130777	0.383571	1.02722	192	AREG|FLNB|ST14|CPE|JAK1|NCOR2|BATF|CD44|FABP5|SLC26A2|DUSP2|PRKAR2B|CKB|ATP2B4|PAPSS2|ARL3|CHPT1|PPIF|OPN3|AMFR|BCL2|FDFT1|SLC7A5|RBBP8|IL6ST|CA2|CD9|ALDH3B1
HALLMARK_G2M_CHECKPOINT	0.312883	0.619177	0.135741	0.381465	1.02558	195	MT2A|MAP3K20|PRPF4B|HMGA1|LBR|FOXN3|SAP30|LMNB1|SNRPD1|DKC1|TRA2B|MTF2|RASAL2|SMARCC1|CDKN1B|PDS5B|NASP|KIF22|SRSF1|NOLC1|TOP1|CTCF|UBE2C|SLC7A5|PTTG1|UBE2S|BRCA2|XPO1|DDX39A|RAD21|DR1|ARID4A|DBF4|CUL1|SS18|TENT4A|RBL1|HNRNPU|SRSF10|NSD2|BARD1|KPNA2|CBX1|SMC2|PAFAH1B1|CKS2
HALLMARK_UNFOLDED_PROTEIN_RESPONSE	0.366755	0.654919	0.113787	0.398813	1.01175	110	ERO1A|EIF4G1|EIF4E|BAG3|VEGFA|HSPA5|DNAJA4|DKC1|EEF2|EIF2S1|EIF4EBP1|ERN1|LSM1|TSPYL2|EDEM1|SPCS3|NFYA|EXOSC10|DNAJC3|HSP90B1|ARFGAP1|TTC37|NPM1|XPOT|NOLC1|EXOSC1|CALR|SLC7A5
HALLMARK_COMPLEMENT	0.582043	0.757748	0.0949752	0.357762	0.957859	193	FN1|MT3|TIMP1|CLU|SERPINE1|TNFAIP3|DOCK4|RAF1|HSPA5|CTSL|CXCL1|DUSP6|HSPA1A|RBSN|ANXA5|USP8|CASP4|LGALS3|CTSH|GNB4|PIK3CG|USP16|ADAM9|CTSC|CTSD|PRKCD|CA2|STX4|USP15|CASP10|FCER1G|IRF2|MMP14|PLSCR1|CASP7|FYN|SERPING1|PIK3CA|ANG|PREP|APOBEC3F|AKAP10|ME1|DOCK10|JAK2|SIRT6|XPNPEP1|IRF1|F3
HALLMARK_IL6_JAK_STAT3_SIGNALING	0.54047	0.750653	0.0894367	0.395276	0.956412	83	HMOX1|IL4R|IL1B|IFNGR2|ACVR1B|CD44|MAP3K8|CXCL1|CCR1|PTPN11|CD14|IL1R1|TNFRSF12A|TYK2|TNFRSF1A|TNFRSF1B|IL6ST|IRF9|CD9
HALLMARK_PANCREAS_BETA_CELLS	0.632653	0.757748	0.0795565	0.43755	0.895969	33	SRP14|VDR|PCSK1
HALLMARK_NOTCH_SIGNALING	0.896211	0.914501	0.0418239	-0.381911	-0.750433	32	ARRB1|HES1|NOTCH2|MAML2|ST3GAL6|TCF7L2|FBXW11|RBX1
HALLMARK_E2F_TARGETS	0.986745	0.986745	0.0320704	-0.31705	-0.796701	198	PRKDC|SYNCRIP|ING3|NAA38|SRSF2|CBX5|ANP32E|TFRC|MTHFD2|PA2G4|GINS4|DUT|DCLRE1B|SMC4|TACC3|SSRP1|RAD51C|PSIP1|ILF3|CCP110|SPAG5|IPO7|PRDX4|PRPS1|SMC6|HMGB2|MMS22L|RFC2|MLH1|STMN1|TUBB|XRCC6|LYAR|JPT1|AURKA|RACGAP1|NOP56|LIG1|POLD1|NCAPD2|MCM5|NUP153|SMC3|NUP205
HALLMARK_UV_RESPONSE_UP	0.853916	0.889495	0.0399219	-0.346064	-0.848027	155	SULT1A1|FOS|EIF2S3|PLCL1|CCND3|CREG1|CXCL2|STIP1|DDX21|TFRC|TAP1|DGAT1|LYN|GRINA|DNAJA1|BCL2L11|PPT1|AP2S1|CEBPG|SOD2|EIF5|NUP58|AMD1|CYB5R1|KLHDC3|CDC34|BTG3|CASP3|TGFBRAP1|ATP6V1C1|BAK1|ATF3
HALLMARK_HEDGEHOG_SIGNALING	0.678748	0.789242	0.0545681	-0.429629	-0.86497	36	DPYSL2|LDB1|PML|MYH9|NF1|NRP1|ETS2
HALLMARK_PEROXISOME	0.748006	0.839783	0.0486034	-0.372536	-0.86505	101	CAT|SOD1|PRDX5|NUDT19|PABPC1|SIAH1|ACSL1|IDE|ELOVL5|SOD2|FIS1|PEX6|FADS1|VPS4B|ALDH1A1|HSD17B11|ERCC3|HSD17B4|SCP2|ACSL4|ECH1|ALDH9A1|ABCD3|BCL10|TSPO|IDH1|PEX14|RDH11|HSD3B7
HALLMARK_MITOTIC_SPINDLE	0.789396	0.839783	0.0425023	-0.351143	-0.882373	198	KIF5B|EPB41L2|TIAM1|YWHAE|EZR|DST|GEMIN4|NOTCH2|UXT|MID1IP1|DLG1|ROCK1|STK38L|ARHGAP4|GSN|BCL2L11|FGD4|ARL8A|NIN|WASF2|SMC4|APC|PCNT|PDLIM5|HOOK3|MYH9|CDC42EP2|CDC42|RICTOR|TUBGCP2|NEDD9|NET1|MARK4|DYNLL2|CYTH2|CNTRL|MAP3K11|NF1|TAOK2|MARCKS|RHOF|KIFAP3|CDC27|PKD2|DYNC1H1|CAPZB|ARHGAP27|CLASP1|SPTAN1|PPP4R2|LATS1|AURKA|ATG4B|CLIP2|RACGAP1|ARHGEF11|ARAP3|RANBP9|CEP57|VCL|KIF1B
HALLMARK_XENOBIOTIC_METABOLISM	0.777612	0.839783	0.0438002	-0.355052	-0.882804	183	TMEM176B|CDA|CAT|IRF8|ETFDH|APOE|HPRT1|GSR|DDT|ACP1|ATP2A2|PDK4|NMT1|PMM1|VNN1|AQP9|ENTPD5|SLC35B1|ALDH2|ELOVL5|COMT|PDLIM5|ID2|CYB5A|SLC1A5|SAR1B|GCNT2|BLVRB|PGD|DHPS|CYFIP2|CNDP2|ECH1|ALDH9A1|FAS|PTGES|DDAH2|SHMT2|NDRG2|CSAD|ARG2|IDH1|NINJ1|SLC35D1|DHRS1|LPIN2|AP4B1|ETS2
HALLMARK_APICAL_JUNCTION	0.762963	0.839783	0.0443293	-0.356189	-0.892075	196	B4GALT1|EPB41L2|MMP9|TGFBI|FYB1|ACTB|PTPRC|CD99|SIRPA|DLG1|PBX2|ARHGEF6|PFN1|ZYX|INPPL1|MSN|VASP|GNAI2|SHC1|MYH9|IKBKG|RSU1|SKAP2|NF1|TAOK2|NECTIN2|ADAMTS5|RHOF|MAPK14|ADAM15|RRAS|LAMB3
HALLMARK_PROTEIN_SECRETION	0.636508	0.757748	0.0558265	-0.39546	-0.911976	95	SNX2|AP1G1|SOD1|AP3S1|ERGIC3|DST|CLTA|ANP32E|DNM1L|USO1|RAB14|CLTC|PPT1|AP2S1|SGMS1|AP3B1|TMX1|ARFGAP3|MAPK1|VPS4B|M6PR|VAMP3|IGF2R|RER1|ATP7A|MON2|SCAMP1|COG2|VAMP7|COPE|NAPA|CLCN3|RAB5A|YKT6|KIF1B|TMED10
HALLMARK_INTERFERON_ALPHA_RESPONSE	0.602219	0.757748	0.0583453	-0.401148	-0.92673	96	IFITM2|ELF1|IFI44|PSME1|STAT2|LY6E|SELL|TAP1|PSMB8|ISG20|OAS1|CASP1|IRF7|PSMB9|CXCL10|IFI44L|DDX60|HLA-C|EIF2AK2|NCOA7|BST2|TRIM21|ISG15|SLC25A28|TRIM26|LPAR6|MVB12A|SAMD9L
HALLMARK_TNFA_SIGNALING_VIA_NFKB	0.632353	0.757748	0.0525899	-0.372091	-0.934485	197	CCL4|PTGS2|SERPINB2|NR4A3|EGR3|CD83|FOS|G0S2|NAMPT|B4GALT1|SGK1|IRS2|KLF6|TNFAIP6|HES1|EGR2|PTX3|KLF4|TRIB1|BIRC3|CXCL2|PLAUR|B4GALT5|BCL3|SLC16A6|TAP1|KLF2|TIPARP|NR4A2|CEBPD|FOSL2|ATP2B1|NFKB2|SERPINB8|PTPRE|IER2|EIF1|PDLIM5|SOD2|CXCL10|ID2|LITAF|GPR183|JUN|PER1|CCL2|ZFP36|IER5|BTG3|TNF|MARCKS|BIRC2|SMAD3|NFKB1|NFIL3|ATF3|LAMB3|PLEK|TNIP2|FOSB|STAT5A
HALLMARK_HEME_METABOLISM	0.607727	0.757748	0.0549074	-0.376268	-0.937392	185	ELL2|FOXO3|CAT|EIF2AK1|ADD1|UBAC1|CCND3|NARF|NCOA4|AGPAT4|GYPC|TFRC|TNRC6B|ACP5|DAAM1|XPO7|SIDT2|ADIPOR1|KDM7A|HAGH|SLC25A38|NEK7|FOXJ2|DCAF10|SLC7A11|GLRX5|DCUN1D1|ISCA1|RNF19A|MARK3|SLC30A1|PPP2R5B|NUDT4|BLVRB|GMPS|FBXO7|UCP2|CPOX|CDC27|SLC22A4|PICALM|FBXO34|BLVRA|CLCN3|SLC11A2|SEC14L1|PRDX2|UROS|EPOR|LPIN2|TSPAN5|TAL1|HEBP1|GCLM|LAMP2|UROD|PIGQ|KHNYN
HALLMARK_KRAS_SIGNALING_DN	0.533733	0.750653	0.0614364	-0.3912	-0.965366	164	SERPINB2|SGK1|NR4A2|SLC16A7|CDKAL1|GTF3C5|MAST3|IFI44L|CAMK1D|CPEB3|COQ8A|VPS50|IDUA|SLC29A3|STAG3|MTHFR|CHST2|ASB7
HALLMARK_FATTY_ACID_METABOLISM	0.518911	0.750653	0.0632191	-0.397867	-0.969753	149	XIST|TP53INP2|G0S2|ETFDH|IDH3G|PSME1|APEX1|ODC1|DLD|SDHD|GRHPR|GPD2|DECR1|ACSL1|HSD17B10|VNN1|ELOVL5|ERP29|ACADM|ECI1|PRDX6|SUCLG1|ALDH1A1|HSD17B11|HSD17B4|ACSL4|ECH1|SDHC|ALDH9A1|CPOX|MDH2|METAP1|OSTC|LTC4S|GCDH|CPT1A|BLVRA|IDH1|UROS|ACOT2|RDH11|UBE2L6|NCAPH2
HALLMARK_KRAS_SIGNALING_UP	0.505917	0.750653	0.0633597	-0.390535	-0.976462	192	PTGS2|TMEM176B|G0S2|TMEM176A|ZNF277|MMP9|CD37|GLRX|KLF4|IRF8|TRIB1|TLR8|HDAC9|CCSER2|BIRC3|PLAUR|CTSS|GYPC|TOR1AIP2|SATB1|DNMBP|PSMB8|NIN|ANKH|IL2RG|CXCL10|ID2|STRN|ST6GAL1|ITGB2|CSF2RA|IKZF1|LY96|ADAM17|SPRY2|CLEC4A|IL10RA|EMP1|RABGAP1L|TMEM158|CDADC1|EPHB2|PECAM1|NRP1|MAFB|AKT2|IL1RL2|PRDM1
HALLMARK_BILE_ACID_METABOLISM	0.496785	0.750653	0.0683111	-0.418318	-0.976688	107	CAT|SOD1|PRDX5|ACSL1|PNPLA8|AQP9|PEX6|FADS1|ALDH1A1|HSD17B11|CH25H|HSD17B4|SCP2|PEX26|ALDH9A1|ABCD3|IDH1|SLC29A1|PECR|BBOX1|HSD3B7
HALLMARK_ESTROGEN_RESPONSE_EARLY	0.461765	0.744782	0.0675189	-0.395945	-0.991443	194	EGR3|FOS|ELF1|B4GALT1|RRP12|TIAM1|HES1|SLC39A6|KLF4|FKBP5|ITPK1|TOB1|ADD3|TGIF2|SH3BP5|TIPARP|MYOF|AFF1|ABHD2|UNC119|ELOVL5|GAB2|ADCY9|MINDY1|UGCG|MICB|XBP1|AKAP1|BLVRB
HALLMARK_ANDROGEN_RESPONSE	0.450079	0.744782	0.0725352	-0.432009	-1.00007	98	ELL2|B4GALT1|SGK1|RRP12|TMEM50A|PIAS1|UBE2J1|VAPA|FKBP5|CCND3|IQGAP2|NCOA4|GSR|ARID5B|UAP1|XRCC5|ADRM1|PGM3|CAMKK2|PA2G4|ANKH|ABHD2|ELOVL5|PDLIM5|GNAI3|FADS1|HMGCR
HALLMARK_ADIPOGENESIS	0.399408	0.688635	0.0751182	-0.408305	-1.02103	195	ATP1B3|SULT1A1|TKT|PDCD4|CAT|CD302|GHITM|MTCH2|SOD1|APOE|IDH3G|UQCRC1|TOB1|CHUK|DLD|GPAT4|DGAT1|IFNGR1|GPD2|COX7B|DDT|DRAM2|DECR1|JAGN1|NMT1|ALDH2|ETFB|SLC19A1|CYC1|ACADM|NDUFAB1|RTN3|TALDO1|IMMT|NABP1|NDUFA5|LPL|REEP5|SLC1A5|MRPL15|SUCLG1|CHCHD10|DNAJB9|RNF11|ARL4A|BAZ2A|SCP2|UCP2|ECH1|SDHC|PGM1|MDH2|UBQLN1|QDPR|LTC4S|COX6A1|SDHB|STAT5A|ADCY6|CD151
HALLMARK_INTERFERON_GAMMA_RESPONSE	0.316642	0.619177	0.0873098	-0.42051	-1.05668	198	PTGS2|IFITM2|IFI44|NAMPT|PTPN2|TNFAIP6|PSMB2|IRF8|PTPN6|MYD88|TNFSF10|PSME1|ARID5B|STAT2|LY6E|TAP1|RBCK1|MTHFD2|FGL2|PSMB8|ISG20|CASP1|VAMP8|IRF7|PSMB9|RIPK1|SOD2|SAMHD1|CXCL10|PML|IFI44L|TAPBP|HLA-DQA1|DDX60|EIF2AK2|SRI|APOL6|GPR18|EIF4E3|BST2|CCL2|MX2|PELI1|TRIM21|HLA-DMA|SOCS1|ISG15|ST8SIA4|SLC25A28|STAT3|TRIM26|CASP3|ARL4A|IL10RA|NFKB1|ZNFX1|SAMD9L|FAS|HLA-B|IFNAR2|IRF5|PSMA3
HALLMARK_DNA_REPAIR	0.305598	0.619177	0.0908241	-0.436904	-1.0649	149	CDA|NELFE|EIF1B|HCLS1|POLR3GL|HPRT1|STX3|GTF2B|ADRM1|CSTF3|ITPA|ALYREF|ELOA|DUT|TAF6|GTF3C5|SUPT5H|RALA|POLR2J|SSRP1|RAE1|VPS28|SF3A3|SURF1|VPS37B|ERCC8|COX17|SRSF6|ERCC3|NELFB|POLR1D|MRPL40|TK2|TAF12|RRM2B|GMPR2|POM121|RFC2|POLL|RBX1|POLR3C|ADCY6|PRIM1|USP11|MPC2|NUDT9|POLR2K|LIG1|ERCC2|POLD1|TAF13|TYMS|SNAPC5|DAD1|ERCC1|UPF3B|POLH|SUPT4H1|APRT
HALLMARK_PI3K_AKT_MTOR_SIGNALING	0.325879	0.619177	0.0902635	-0.461019	-1.073	103	RPS6KA1|DAPP1|TIAM1|MYD88|CFL1|SMAD2|MAP2K6|GSK3B|STAT2|RALB|PFN1|PIN1|CLTC|PPP2R1B|YWHAB|SLA|PRKCB|CAB39|PPP1CA|RIPK1|IL2RG|MAPK8|CSNK2B|TBK1|MAPK1|TSC2|PLCB1|ARPC3|ATF1
HALLMARK_MYC_TARGETS_V2	0.287758	0.619177	0.0972151	-0.509285	-1.10508	58	CBX3|RRP12|DDX18|HSPE1|PA2G4|NOC4L|SLC19A1|GNL3|FARSA|EXOSC5|TCOF1|IMP4|TFB2M|LAS1L|NDUFAF4|PUS1|WDR43|SRM|AIMP2|NOP56|HSPD1|MRTO4|MCM5
HALLMARK_SPERMATOGENESIS	0.2528	0.619177	0.105521	-0.473369	-1.10702	106	TLE4|BRAF|IP6K1|ZC3H14|IDE|HSPA1L|PHKG2|TALDO1|VDAC3|PEBP1|ARL4A|PGS1|PSMG1|STAM2|AURKA|CHFR|GSTM3|RAD17|GMCL1|AGFG1|POMC|OAZ3|SLC12A2|HSPA2|CCT6B|TSN|SLC2A5|ELOVL3
HALLMARK_MYC_TARGETS_V1	0.18963	0.557734	0.119348	-0.447408	-1.12053	196	ETF1|CBX3|SYNCRIP|YWHAE|PSMB2|DDX18|HSPE1|UBA2|AP3S1|CLNS1A|EIF4H|UBE2E1|SNRPD2|HPRT1|EIF3D|PPM1G|PABPC1|RPS10|PSMD8|APEX1|ODC1|SRSF2|COPS5|FAM120A|DDX21|ACP1|SF3B3|PA2G4|SRSF3|RPL6|DUT|NHP2|TFDP1|PPIA|STARD7|EIF3J|CYC1|EXOSC7|NDUFAB1|SNRPG|GNL3|RPS6|VDAC3|TXNL4A|RNPS1|SNRPB2|VBP1|KPNB1|PRDX4|EEF1B2|CCT5|ABCE1|TRIM28|PSMD3|PSMA1|SRSF7|SSBP1|RSL1D1|CCT2|NCBP1|SSB|PCBP1|U2AF1|SRM|PSMC6|XRCC6|AIMP2|…
HALLMARK_REACTIVE_OXYGEN_SPECIES_PATHWAY	0.245928	0.619177	0.108394	-0.538161	-1.13836	49	MBP|CAT|GLRX|SOD1|G6PD|LAMTOR5|TXNRD1|GSR|MSRA|SOD2|OXSR1|PRDX6|GLRX2|PRDX4|MGST1|FES|PTPA|ABCC1|FTL|TXNRD2|SELENOS|PRDX2|ERCC2|LSP1|ATOX1|NQO1|GCLM|STK25|GPX4
HALLMARK_ALLOGRAFT_REJECTION	0.046131	0.230655	0.257206	-0.503983	-1.25663	188	CCL4|CD4|TAP2|CSK|IGSF6|MMP9|HCLS1|IRF8|PTPN6|HDAC9|FYB1|EIF3D|CCND3|EIF5A|PTPRC|UBE2D1|CTSS|BCL3|HLA-DMB|TAP1|LYN|IFNGR1|SRGN|IL27RA|PRKCB|IRF7|LY86|RPL39|IL2RG|EIF3J|TAPBP|HLA-DQA1|GPR65|RPS9|SPI1|ITGB2|CCL2|HLA-DOA|MTIF2|HLA-DMA|SOCS1|ABCE1|RPS19|ST8SIA4|ITGAL|TGFB1|TNF|FAS|ELF4|BCL10|EIF4G3|IFNAR2
HALLMARK_APICAL_SURFACE	0.1202	0.400668	0.164406	-0.618756	-1.26138	40	B4GALT1|CRYBG1|PLAUR|LYN|IL2RG|FLOT2
HALLMARK_OXIDATIVE_PHOSPHORYLATION	0.0177741	0.187663	0.352488	-0.510044	-1.28286	200	ATP5ME|ATP6AP1|ATP5F1C|NDUFC1|NDUFV1|ATP5MC3|ETFDH|IDH3G|ATP6V1G1|TOMM22|UQCRC1|UQCRH|OAT|TIMM13|DLD|SDHD|ATP5MF|TCIRG1|NDUFV2|BAX|COX7B|NDUFA3|ATP6V0E1|DECR1|PDK4|NDUFB8|NDUFB6|HSD17B10|ATP5F1D|HSPA9|ATP5MC1|COX15|NDUFB5|ETFB|OPA1|CYC1|SLC25A12|ACADM|TIMM10|NDUFAB1|CYB5A|IMMT|NDUFS7|RHOT1|NDUFB2|UQCRFS1|ECI1|ISCA1|NDUFA5|VDAC3|UQCRC2|NDUFB3|FDX1|CYCS|MRPL15|ATP5F1B|ATP5F1A|SUCLG1|SURF1|SLC25A6|S…
