# Supplementary material for: Glioma-neuronal circuit remodeling induces regional immunosuppression
Source: Nat Commun. 2025 May 22;16:4770. doi: 10.1038/s41467-025-60074-z (PMC12098748; doi:10.1038/s41467-025-60074-z)
Supplement: Supplementary file 7 — Supplementary Data 2 [file 41467_2025_60074_MOESM7_ESM.xlsx]

## Sheet: 2a
Supplementary Data 2a. List of flow cytometry antibodies used in Fig. 4c, 5a; Supplementary Fig. 16, 22.
marker	clone	fluorophore	manufacturer	catalog ID	µL for 5e5 cells	validation
CD45	30-F11	AF700	BioLegend	103128	0.25	https://www.biolegend.com/en-us/products/alexa-fluor-700-anti-mouse-cd45-antibody-3407#productCitations
CD11b	M1/70	APC/Cy7	BioLegend	101226	1	https://www.biolegend.com/en-us/products/apc-cyanine7-anti-mouse-human-cd11b-antibody-3930#productCitations
F4/80	BM8	PE	BioLegend	123110	0.5	https://www.biolegend.com/en-us/products/pe-anti-mouse-f4-80-antibody-4068#productCitations
CD86	GL-1	PerCP-Cy5.5	BioLegend	105027	2.5	https://www.biolegend.com/en-us/products/percp-cyanine5-5-anti-mouse-cd86-antibody-4276#productCitations
CD206	C068C2	PE Dazzle	BioLegend	141731	1	https://www.biolegend.com/en-us/products/pe-dazzle-594-anti-mouse-cd206-mmr-antibody-12093#productCitations

## Sheet: 2b
Supplementary Data 2b. List of flow cytometry antibodies used in Supplementary Fig. 17.
marker	clone	fluorophore	manufacturer	catalog ID	µL for 5e5 cells	validation
CD11b	M1/70	PerCP-Cy5.5	BioLegend	101228	2	https://www.biolegend.com/en-us/products/percp-cyanine5-5-anti-mouse-human-cd11b-antibody-4257#productCitations
F4/80	BM8	PE	BioLegend	123110	1	https://www.biolegend.com/en-us/products/pe-anti-mouse-f4-80-antibody-4068#productCitations

## Sheet: 2c
Supplementary Data 2c. List of flow cytometry antibodies used in Fig. 4d, 5b; Supplementary Fig. 18, 23.
marker	clone	fluorophore	manufacturer	catalog ID	µL for 5e5 cells	validation
CD4	RM4-5	BV650	BioLegend	100546	0.5	https://www.biolegend.com/en-us/products/brilliant-violet-650-anti-mouse-cd4-antibody-7634#productCitations
CD8	53-6.7	APC	BioLegend	100712	0.5	https://www.biolegend.com/en-us/products/apc-anti-mouse-cd8a-antibody-150#productCitations
CD11b	M1/70	PerCP-Cy5.5	BioLegend	101228	0.5	https://www.biolegend.com/en-us/products/percp-cyanine5-5-anti-mouse-human-cd11b-antibody-4257#productCitations
F4/80	BM8	PE	BioLegend	123146	0.5	https://www.biolegend.com/en-us/products/pe-anti-mouse-f4-80-antibody-4068#productCitations
I-A/I-E (MHC-II)	M5/114.15.2	PE-Cy7	BioLegend	107629	0.5	https://www.biolegend.com/en-us/products/pe-cyanine7-anti-mouse-i-a-i-e-antibody-6136#productCitations

## Sheet: 2d
Supplementary Data 2d. List of flow cytometry antibodies used in Fig. 4e; Supplementary Fig. 20.
marker	clone	fluorophore	manufacturer	catalog ID	µL for 5e5 cells	validation
CD45	30-F11	AF700	BioLegend	103128	0.25	https://www.biolegend.com/en-us/products/alexa-fluor-700-anti-mouse-cd45-antibody-3407#productCitations
CD3	17A2	AF594	BioLegend	100240	0.5	https://www.biolegend.com/en-us/products/alexa-fluor-594-anti-mouse-cd3-antibody-9735#productCitations
CD4	RM4-5	BV650	BioLegend	100546	2	https://www.biolegend.com/en-us/products/brilliant-violet-650-anti-mouse-cd4-antibody-7634#productCitations
CD8	53-6.7	BV605	BioLegend	100744	1	https://www.biolegend.com/en-us/products/brilliant-violet-605-anti-mouse-cd8a-antibody-7636#productCitations
CD44	IM7	PE	BioLegend	103008	0.5	https://www.biolegend.com/en-us/products/pe-anti-mouse-human-cd44-antibody-2206#productCitations
CD62L	MEL-14	APC-Cy7	BioLegend	104427	0.5	https://www.biolegend.com/en-us/products/apc-cyanine7-anti-mouse-cd62l-antibody-3934#productCitations
CD69	F1.2-F3	PerCP-Cy5.5	BioLegend	104522	0.5	https://www.biolegend.com/en-us/products/percp-cyanine5-5-anti-mouse-cd69-antibody-4402#productCitations
PD-1	29F.1A12	BV421	BioLegend	135221	0.5	https://www.biolegend.com/en-us/products/brilliant-violet-421-anti-mouse-cd279-pd-1-antibody-7330#productCitations
LAG-3	C9B7W	BV711	BioLegend	125243	1	https://www.biolegend.com/en-us/products/brilliant-violet-711-anti-mouse-cd223-lag-3-antibody-19805
TIM-3	RMT3-23	PE-Cy7	BioLegend	119716	1	https://www.biolegend.com/en-us/products/pe-cyanine7-anti-mouse-cd366-tim-3-antibody-12948#productCitations

## Sheet: 2e
Supplementary Data 2e. List of flow cytometry antibodies used in Supplementary Fig. 24, 26c–e.
marker	clone	fluorophore	manufacturer	catalog ID	µL for 5e5 cells	validation
CD45	30-F11	AF700	BioLegend	103128	2	https://www.biolegend.com/en-us/products/alexa-fluor-700-anti-mouse-cd45-antibody-3407#productCitations
CD11b	M1/70	APC	BioLegend	101212	2	https://www.biolegend.com/en-us/products/apc-anti-mouse-human-cd11b-antibody-345#productCitations
CD3	17A2	AF594	BioLegend	100240	1.5	https://www.biolegend.com/en-us/products/alexa-fluor-594-anti-mouse-cd3-antibody-9735#productCitations
CD4	RM4-5	BV650	BioLegend	100546	1.5	https://www.biolegend.com/en-us/products/brilliant-violet-650-anti-mouse-cd4-antibody-7634#productCitations
CD8	53-6.7	BV605	BioLegend	100744	2	https://www.biolegend.com/en-us/products/brilliant-violet-605-anti-mouse-cd8a-antibody-7636#productCitations
CD44	IM7	PE	BioLegend	103008	1	https://www.biolegend.com/en-us/products/pe-anti-mouse-human-cd44-antibody-2206#productCitations
CD62L	MEL-14	APC-Cy7	BioLegend	104427	1.5	https://www.biolegend.com/en-us/products/apc-cyanine7-anti-mouse-cd62l-antibody-3934#productCitations
CD69	F1.2-F3	PerCP-Cy5.5	BioLegend	104522	2	https://www.biolegend.com/en-us/products/percp-cyanine5-5-anti-mouse-cd69-antibody-4402#productCitations
PD-1	29F.1A12	BV421	BioLegend	135221	1.5	https://www.biolegend.com/en-us/products/brilliant-violet-421-anti-mouse-cd279-pd-1-antibody-7330#productCitations
LAG-3	C9B7W	BV711	BioLegend	125243	2	https://www.biolegend.com/en-us/products/brilliant-violet-711-anti-mouse-cd223-lag-3-antibody-19805
TIM-3	RMT3-23	PE-Cy7	BioLegend	119716	2	https://www.biolegend.com/en-us/products/pe-cyanine7-anti-mouse-cd366-tim-3-antibody-12948#productCitations

## Sheet: 2f
Supplementary Data 2f. List of flow cytometry antibodies used in Supplementary Fig. 26a, b.
marker	clone	fluorophore	manufacturer	catalog ID	µL for 5e5 cells	validation
CD45	30-F11	APC	BioLegend	103112	2	https://www.biolegend.com/en-us/products/apc-anti-mouse-cd45-antibody-97#productCitations
CD11b	M1/70	PerCP-Cy5.5	BioLegend	101228	1.5	https://www.biolegend.com/en-us/products/percp-cyanine5-5-anti-mouse-human-cd11b-antibody-4257#productCitations
F4/80	BM8	PE	BioLegend	123110	1	https://www.biolegend.com/en-us/products/pe-anti-mouse-f4-80-antibody-4068#productCitations
CD86	GL-1	BV605	BioLegend	105037	1.5	https://www.biolegend.com/en-us/products/brilliant-violet-605-anti-mouse-cd86-antibody-7798#productCitations
CD206	C068C2	PE Dazzle	BioLegend	141731	1.25	https://www.biolegend.com/en-us/products/pe-dazzle-594-anti-mouse-cd206-mmr-antibody-12093#productCitations
I-A/I-E (MHC-II)	M5/114.15.2	BV785	BioLegend	107643	1.5	https://www.biolegend.com/en-us/products/brilliant-violet-711-anti-mouse-i-a-i-e-antibody-12086#productCitations
CD163	S15049I	APC-Cy7	BioLegend	155324	2	https://www.biolegend.com/en-us/products/apc-cyanine7-anti-mouse-cd163-antibody-22730

## Sheet: 2g
Supplementary Data 2g. List of flow cytometry antibodies used in Supplementary Fig. 27b.
marker	clone	fluorophore	manufacturer	catalog ID	µL for 5e5 cells	validation
CD45.1	A20	BV785	BioLegend	110743	1.5	https://www.biolegend.com/en-us/products/brilliant-violet-785-anti-mouse-cd45-1-antibody-9654#productCitations
CD3	17A2	AF594	BioLegend	100240	1.5	https://www.biolegend.com/en-us/products/alexa-fluor-594-anti-mouse-cd3-antibody-9735#productCitations
CD4	RM4-5	BV650	BioLegend	100546	1.5	https://www.biolegend.com/en-us/products/brilliant-violet-650-anti-mouse-cd4-antibody-7634#productCitations
CD8	53-6.7	BV605	BioLegend	100744	2	https://www.biolegend.com/en-us/products/brilliant-violet-605-anti-mouse-cd8a-antibody-7636#productCitations
CD44	IM7	PE	BioLegend	103008	1	https://www.biolegend.com/en-us/products/pe-anti-mouse-human-cd44-antibody-2206#productCitations
CD62L	MEL-14	PerCP-Cy5.5	BioLegend	104432	1.5	https://www.biolegend.com/en-us/products/percp-cyanine5-5-anti-mouse-cd62l-antibody-4272#productCitations
CD69	H1.2F3	AF700	BioLegend	104539	2	https://www.biolegend.com/en-us/products/alexa-fluor-700-anti-mouse-cd69-antibody-12352#productCitations
PD-1	29F.1A12	BV421	BioLegend	135221	1.5	https://www.biolegend.com/en-us/products/brilliant-violet-421-anti-mouse-cd279-pd-1-antibody-7330#productCitations
LAG3	C9B7W	BV711	BioLegend	125243	2	https://www.biolegend.com/en-us/products/brilliant-violet-711-anti-mouse-cd223-lag-3-antibody-19805
TIM-3	RMT3-23	PE-Cy7	BioLegend	119716	2	https://www.biolegend.com/en-us/products/pe-cyanine7-anti-mouse-cd366-tim-3-antibody-12948#productCitations

## Sheet: 2h
Supplementary Data 2h. List of flow cytometry antibodies used in Supplementary Fig. 27e–i.
marker	clone	fluorophore	manufacturer	catalog ID	µL for 5e5 cells	validation
CD11b	M1/70	APC	BioLegend	101212	2	https://www.biolegend.com/en-us/products/apc-anti-mouse-human-cd11b-antibody-345#productCitations
CD3	17A2	AF594	BioLegend	100240	1.5	https://www.biolegend.com/en-us/products/alexa-fluor-594-anti-mouse-cd3-antibody-9735#productCitations
CD45.1	A20	PE-Dazzle-594	BioLegend	110748	1.5	https://www.biolegend.com/en-us/products/pe-dazzle-594-anti-mouse-cd45-1-antibody-10353#productCitations
CD45.2	104	APC-Cy7	BioLegend	109824	2	https://www.biolegend.com/en-us/products/apc-cyanine7-anti-mouse-cd45-2-antibody-3906#productCitations
CD4	GK1.5	APC/Fire810	BioLegend	100479	1.5	https://www.biolegend.com/en-us/products/apc-fire-810-anti-mouse-cd4-antibody-19552#productCitations
CD8	53-6.7	BV605	BioLegend	100744	2	https://www.biolegend.com/en-us/products/brilliant-violet-605-anti-mouse-cd8a-antibody-7636#productCitations
CD44	IM7	PE	BioLegend	103008	1	https://www.biolegend.com/en-us/products/pe-anti-mouse-human-cd44-antibody-2206#productCitations
CD62L	MEL-14	PerCP-Cy5.5	BioLegend	104432	1.5	https://www.biolegend.com/en-us/products/percp-cyanine5-5-anti-mouse-cd62l-antibody-4272#productCitations
CD69	H1.2F3	AF700	BioLegend	104539	2	https://www.biolegend.com/en-us/products/alexa-fluor-700-anti-mouse-cd69-antibody-12352#productCitations
PD-1	29F.1A12	BV421	BioLegend	135221	1.5	https://www.biolegend.com/en-us/products/brilliant-violet-421-anti-mouse-cd279-pd-1-antibody-7330#productCitations
LAG-3	C9B7W	BV711	BioLegend	125243	2	https://www.biolegend.com/en-us/products/brilliant-violet-711-anti-mouse-cd223-lag-3-antibody-19805
TIM-3	RMT3-23	PE-Cy7	BioLegend	119716	2	https://www.biolegend.com/en-us/products/pe-cyanine7-anti-mouse-cd366-tim-3-antibody-12948#productCitations
