# Supplementary material for: Glioma-neuronal circuit remodeling induces regional immunosuppression
Source: Nat Commun. 2025 May 22;16:4770. doi: 10.1038/s41467-025-60074-z (PMC12098748; doi:10.1038/s41467-025-60074-z)
Supplement: Supplementary file 10 — Source Data [file 41467_2025_60074_MOESM10_ESM.xlsx]

## Sheet: Fig. 2c, S6c, f, i, l, o
Source Data for Fig. 2c and Supplementary Fig. 6c, f, i, l, o
sample	barcodes	x	y	MF_P_SYN	HM_TNFA	HM_IFNG	HM_INFLAM
259_T	AAACAAGTATCTCCCA-1	440.039	224.707	0.0609898	0.241509	0.203877	0.134903
259_T	AAACAATCTACTAGCA-1	221.851	533.936	0.114675	0.329476	0.242233	0.273917
259_T	AAACAGAGCGACTCCT-1	412.5	460.107	0.118445	0.272167	0.217234	0.311761
259_T	AAACAGGGTCTATATT-1	106.274	247.778	0.0653408	0.357572	0.262207	0.373801
259_T	AAACAGTGTTCCTGGG-1	217.09	76.831	0	0.338994	0.171573	0.217389
259_T	AAACATTTCCCGGATT-1	420.557	153.076	0	0.59612	0.241746	0.403201
259_T	AAACCCGAACGAAATC-1	489.185	256.86	0	0.176522	0.203864	0.178209
259_T	AAACCGGGTAGGTACC-1	162.891	279.858	0.0751603	0.412514	0.220701	0.298045
259_T	AAACCGTTCGTCCAGG-1	214.746	214.014	0.237329	0.261962	0.168084	0.237607
259_T	AAACCTAAGCAGCCGG-1	367.749	127.515	0.0642767	0.296725	0.246533	0.259214
259_T	AAACGAAGAACATACC-1	300.439	513.574	0.0614758	0.257804	0.190341	0.180381
259_T	AAACGAGACGGTTGAT-1	354.785	323.584	0.138093	0.365177	0.28037	0.171009
259_T	AAACGCCCGAGATCGG-1	465.747	524.854	0.664341	0.288973	0.261975	0.290807
259_T	AAACGGGCGTACGGGT-1	397.778	127.222	0.162375	0.272743	0.230515	0.283234
259_T	AAACGGTTGCGAACTG-1	277.515	115.356	0.108135	0.299265	0.222475	0.360475
259_T	AAACTAACGTGGCGAC-1	472.998	498.706	0.394188	0.225581	0.268943	0.200191
259_T	AAACTCGGTTCGCAAT-1	318.896	121.509	0.0704103	0.320317	0.214846	0.245515
259_T	AAACTCGTGATATAAG-1	483.179	400.635	0.419309	0.311136	0.180428	0.249824
259_T	AAACTGCTGGCTCCAA-1	309.082	258.765	0.0555326	0.29621	0.288279	0.208348
259_T	AAAGACCCAAGTCGCG-1	240.161	488.086	0.122121	0.374178	0.251268	0.312135
259_T	AAAGGCCCTATAATAC-1	138.721	123.34	0.112033	0.387034	0.123545	0.306503
259_T	AAAGGCTACGGACCAT-1	259.131	148.242	0.1181	0.258942	0.231667	0.212163
259_T	AAAGGCTCTCGCGCCG-1	263.306	193.945	0	0.336621	0.190827	0.215141
259_T	AAAGGGATGTAGCAAG-1	291.724	396.094	0	0.432783	0.245277	0.325087
259_T	AAAGGGCAGCTTGAAT-1	156.592	397.485	0	0.382569	0.31105	0.369251
259_T	AAAGGTAAGCTGTACC-1	457.837	485.815	0.223092	0.345251	0.254815	0.243314
259_T	AAAGTAGCATTGCTCA-1	158.496	221.118	0.0704354	0.369233	0.20055	0.328047
259_T	AAAGTCACTGATGTAA-1	255.176	487.939	0.0272523	0.33013	0.234036	0.259846
259_T	AAAGTCGACCCTCAGT-1	114.404	313.037	0.136902	0.399247	0.221044	0.305687
259_T	AAAGTGTGATTTATCT-1	410.449	264.185	0.354611	0.236476	0.121026	0.177708
259_T	AAAGTTGACTCCCGTA-1	418.066	277.222	0.319772	0.347373	0.227497	0.23401
259_T	AAATAACCATACGGGA-1	390.015	460.4	0.475478	0.326273	0.348848	0.334001
259_T	AAATAAGGTAGTGCCC-1	490.137	348.267	0.228188	0.252256	0.230789	0.245473
259_T	AAATACCTATAAGCAT-1	316.406	245.581	0.0333304	0.333875	0.211182	0.275754
259_T	AAATAGCTTAGACTTT-1	456.006	315.967	0.115392	0.339851	0.195947	0.275256
259_T	AAATAGGGTGCTATTG-1	353.54	206.03	0.0471641	0.296168	0.241433	0.260652
259_T	AAATCCGATACACGCC-1	382.764	127.368	0.307833	0.283739	0.173789	0.238334
259_T	AAATCGTGTACCACAA-1	267.847	265.723	0.0479226	0.338659	0.235971	0.255769
259_T	AAATCTAGCCCTGCTA-1	436.084	205.151	0.244333	0.357358	0.243811	0.218612
259_T	AAATGACTGATCAAAC-1	280.664	56.543	0.0599638	0.294641	0.158587	0.187162
259_T	AAATGATTCGATCAGC-1	475.855	413.745	0.364318	0.222095	0.159145	0.241286
259_T	AAATGCTCGTTACGTT-1	149.634	449.854	0.310535	0.308623	0.226556	0.285391
259_T	AAATGGCATGTCTTGT-1	318.75	467.651	0.105297	0.341096	0.220042	0.255007
259_T	AAATGGCCCGTGCCCT-1	121.143	234.595	0.047819	0.305296	0.237119	0.282032
259_T	AAATGGTCAATGTGCC-1	249.829	337.72	0.0862267	0.517101	0.225569	0.295936
259_T	AAATGTGGGTGCTCCT-1	263.232	540.088	0.0287595	0.265765	0.206998	0.186751
259_T	AAATTAACGGGTAGCT-1	276.05	330.908	0.0474289	0.354243	0.171199	0.219647
259_T	AAATTACACGACTCTG-1	382.471	460.474	0.127176	0.30175	0.301949	0.281735
259_T	AAATTACCTATCGATG-1	411.694	381.738	0.217443	0.350506	0.261068	0.195849
259_T	AAATTCCAGGTCCAAA-1	489.917	322.192	0	0.236078	0.155114	0.152789
259_T	AAATTGATAGTCCTTT-1	173.218	194.824	0.121294	0.320266	0.240603	0.284192
259_T	AAATTTACCGAAATCC-1	398.071	512.549	0.250662	0.275774	0.164847	0.232918
259_T	AAATTTGCGGGTGTGG-1	181.274	247.046	0.367318	0.281985	0.222647	0.177751
259_T	AACAACTGGTAGTTGC-1	216.357	370.752	0.027642	0.473611	0.255336	0.281941
259_T	AACAATACATTGTCGA-1	195.337	155.42	0.0576834	0.283175	0.333476	0.257029
259_T	AACAATTACTCTACGC-1	152.49	364.893	0.242577	0.337336	0.216432	0.328542
259_T	AACACACGCTCGCCGC-1	406.201	218.555	0.0924932	0.188601	0.175282	0.24896
259_T	AACACGACTGTACTGA-1	304.028	493.945	0	0.399287	0.151127	0.139096
259_T	AACACGAGACGCGGCC-1	136.377	260.522	0	0.320856	0.268383	0.313034
259_T	AACACGCGGCCGCGAA-1	187.866	514.746	0.183777	0.369894	0.289944	0.208362
259_T	AACAGCTGTGTGGCAA-1	172.998	168.75	0.095162	0.394205	0.218425	0.382504
259_T	AACAGGAAATCGAATA-1	311.133	454.687	0.363722	0.367739	0.228788	0.300708
259_T	AACAGGATGGGCCGCG-1	175.049	364.673	0.023721	0.4151	0.245905	0.295284
259_T	AACAGGTAGTATGGAT-1	481.421	230.786	0.229567	0.20643	0.204982	0.253432
259_T	AACATAGCGTGTATCG-1	367.017	62.1826	0	0.31062	0.163929	0.269456
259_T	AACATATCAACTGGTG-1	430.371	375.073	0.138634	0.303781	0.206398	0.276144
259_T	AACATCGATACGTCTA-1	483.618	439.819	0.144951	0.266306	0.189029	0.257397
259_T	AACATTGAAGTTGATC-1	142.383	116.821	0.210998	0.380732	0.190102	0.289509
259_T	AACATTGTGACTCGAG-1	251.44	135.278	0.125373	0.254146	0.209637	0.193615
259_T	AACCAAGACTTCTCTG-1	148.315	319.189	0	0.370036	0.294428	0.307897
259_T	AACCAGTATCACTCTT-1	405.542	512.476	0.0438462	0.355564	0.250899	0.307969
259_T	AACCATGGGATCGCTA-1	172.339	462.671	0.219188	0.462494	0.304054	0.36126
259_T	AACCCAGAGACGGAGA-1	206.03	455.786	0.0669823	0.319168	0.245813	0.23946
259_T	AACCCATCCCATGATC-1	109.351	188.965	0.0404301	0.421941	0.321288	0.292453
259_T	AACCCGACAACCCGTG-1	217.456	116.016	0	0.399328	0.198314	0.271053
259_T	AACCCGAGCAGAATCG-1	480.908	178.564	0.1617	0.254875	0.206012	0.239397
259_T	AACCCGCTGTATTCCA-1	277.002	63.1347	0.125318	0.284822	0.194478	0.164088
259_T	AACCCTACTGTCAATA-1	418.213	290.259	0.442406	0.303756	0.224681	0.341723
259_T	AACCCTGGTGGAACCA-1	322.852	500.244	0.123549	0.240387	0.213543	0.280803
259_T	AACCGAGCTTGGTCAT-1	321.753	395.801	0.0823228	0.300956	0.207031	0.26319
259_T	AACCGCTAAGGGATGC-1	402.832	251.221	0	0.26745	0.140455	0.258434
259_T	AACCGTTGTGTTTGCT-1	300.073	474.39	0.0366154	0.227283	0.19752	0.204063
259_T	AACCTCGCTTTAGCCC-1	364.16	147.144	0.117135	0.28096	0.270611	0.249202
259_T	AACCTTTAAATACGGT-1	312.158	199.951	0.182515	0.262531	0.243902	0.268583
259_T	AACCTTTACGACGTCT-1	404.883	447.144	0.279341	0.282376	0.206483	0.273842
259_T	AACGATAATGCCGTAG-1	331.055	206.25	0.0341061	0.24754	0.206974	0.252111
259_T	AACGATAGAAGGGCCG-1	258.545	455.2	0.101618	0.328985	0.21778	0.227355
259_T	AACGATATGTCAACTG-1	344.238	395.508	0.062174	0.369425	0.173175	0.251016
259_T	AACGCATGATCTGGGT-1	449.634	420.557	0.399469	0.306019	0.243619	0.255572
259_T	AACGCGACCTTGGGCG-1	255.029	115.649	0.157532	0.267533	0.162881	0.230673
259_T	AACGCGGTCTCCAGCC-1	303.076	402.466	0.210592	0.285913	0.188775	0.206022
259_T	AACGCTGTTGCTGAAA-1	409.79	198.926	0.307509	0.375926	0.286201	0.237461
259_T	AACGGACGTACGTATA-1	402.539	225.146	0	0.251494	0.176972	0.176291
259_T	AACGGCCATCTCCGGT-1	203.833	246.753	0	0.196576	0.157313	0.183309
259_T	AACGTACTGTGGGTAC-1	215.039	240.161	0.406708	0.187568	0.201126	0.212898
259_T	AACGTCAGACTAGTGG-1	209.18	396.973	0.0325968	0.43802	0.198186	0.260186
259_T	AACGTCATCCGGCTTG-1	269.312	50.1709	0	0.293086	0.25739	0.174337
259_T	AACGTGATGAAGGACA-1	371.558	493.213	0.0323161	0.270476	0.195993	0.284613
259_T	AACGTGCGAAAGTCTC-1	335.962	317.212	0.0916452	0.275473	0.211938	0.211441
259_T	AACTACCCGTTTGTCA-1	481.567	243.896	0.389165	0.333907	0.179653	0.139687
259_T	AACTAGCGTATCGCAC-1	240.527	527.271	0.0844349	0.356068	0.188167	0.234887
259_T	AACTAGGCTTGGGTGT-1	285.864	193.652	0.271672	0.422837	0.236065	0.345945
259_T	AACTCAAGTTAATTGC-1	223.242	305.347	0.0358929	0.525669	0.261943	0.347411
259_T	AACTCCAGAGCGTGTT-1	401.88	159.814	0	0.219297	0.18533	0.162951
259_T	AACTCCTAATCCCATG-1	405.103	473.291	0.0704977	0.419097	0.270135	0.228769
259_T	AACTCGATGGCGCAGT-1	161.279	482.373	0.271752	0.46025	0.418552	0.396867
259_T	AACTCTCAATAGAGCG-1	407.3	322.998	0.208533	0.232317	0.221116	0.140621
259_T	AACTCTCAGTGTGCTC-1	210.938	207.495	0.535931	0.245389	0.186345	0.261929
259_T	AACTGAGGTCAGCGTC-1	476.66	492.114	0.536563	0.280516	0.231742	0.190672
259_T	AACTGATATTAGGCCT-1	307.251	448.169	0.146987	0.235913	0.175674	0.246424
259_T	AACTGGGTCCCGACGT-1	307.031	422.021	0.0755596	0.263689	0.2324	0.282734
259_T	AACTGGGTTCGAGCCG-1	394.482	532.178	0.127268	0.293059	0.273142	0.253151
259_T	AACTGGTGTGGGCCTT-1	244.116	507.642	0	0.395648	0.189079	0.247642
259_T	AACTTCTGCGTCTATC-1	127.002	436.963	0.308216	0.333913	0.237758	0.287245
259_T	AACTTGCCCGTATGCA-1	160.034	364.819	0.0581865	0.354303	0.236776	0.2306
259_T	AACTTGCGTTCTCGCG-1	134.766	463.037	0.311229	0.330189	0.245727	0.271236
259_T	AACTTTAGCTGCTGAG-1	244.263	520.679	0.191165	0.337976	0.184979	0.247839
259_T	AAGAAGGATCAGTTAG-1	153.589	469.409	0.0592473	0.368475	0.535279	0.337209
259_T	AAGACCCAACTGAACA-1	259.204	161.279	0.0726102	0.283505	0.185615	0.241822
259_T	AAGACTAACCCGTTGT-1	161.646	521.558	0	0.260499	0.146867	0.187389
259_T	AAGACTGCAAGCTACT-1	313.403	317.505	0.130565	0.257847	0.185391	0.22856
259_T	AAGAGATGAATCGGTA-1	160.181	377.856	0.0544443	0.305082	0.250292	0.260707
259_T	AAGAGCTCTTTATCGG-1	347.241	323.657	0.159806	0.203913	0.223636	0.258068
259_T	AAGAGGATGTACGCGA-1	166.846	299.414	0.02091	0.506352	0.222422	0.241911
259_T	AAGAGGCATGGATCGC-1	358.447	316.992	0.0992474	0.304152	0.278922	0.235025
259_T	AAGAGGCCCTTTGGAA-1	465.747	165.674	0	0.393176	0.236191	0.312254
259_T	AAGATGGCACCGGACC-1	203.027	168.457	0.0648284	0.28982	0.280313	0.197489
259_T	AAGATTGGCGGAACGT-1	396.68	381.958	0.281163	0.314295	0.184805	0.212558
259_T	AAGCACCCTGCGTATC-1	330.615	167.065	0	0.328759	0.147866	0.335171
259_T	AAGCATACTCTCCTGA-1	316.04	206.396	0.0322818	0.305252	0.240621	0.267857
259_T	AAGCCACTTGCAGGTA-1	168.164	70.8252	0.0350991	0.243354	0.202495	0.267886
259_T	AAGCCGAAGCGGTTTA-1	458.936	231.079	0.177231	0.308808	0.275002	0.236509
259_T	AAGCCGCCGTGAAATC-1	142.529	129.858	0.0546173	0.352909	0.221603	0.224267
259_T	AAGCGCAGGGCTTTGA-1	330.029	114.844	0	0.25656	0.26824	0.261262
259_T	AAGCGGCGTCATGGGT-1	424.072	492.7	0.198377	0.21034	0.195882	0.203806
259_T	AAGCGTCCCTCATCGA-1	188.159	181.641	0.271431	0.233713	0.151166	0.139715
259_T	AAGCTAGATCGAGTAA-1	312.451	226.025	0.0366634	0.227846	0.196111	0.223331
259_T	AAGCTCGTGCCAAGTC-1	332.227	323.804	0.256922	0.250676	0.163492	0.200884
259_T	AAGCTCTTTCATGGTG-1	360.791	179.81	0.0873495	0.274926	0.234847	0.287454
259_T	AAGGAGAACTTATAAG-1	274.365	533.423	0.135967	0.284906	0.216062	0.255895
259_T	AAGGAGCGGTTGGTGC-1	238.916	370.532	0	0.649246	0.285789	0.398076
259_T	AAGGATCGATCGCTTG-1	467.065	296.265	0.0970652	0.259875	0.253063	0.161863
259_T	AAGGATGAGGGACCTC-1	385.327	375.513	0.418314	0.35358	0.211842	0.251461
259_T	AAGGCGCGTAAAGCTT-1	201.636	397.046	0.0704044	0.368287	0.235965	0.272927
259_T	AAGGCTGTGCTCATCG-1	231.226	357.495	0	0.672357	0.219934	0.327618
259_T	AAGGGAACGACTGGCT-1	135.205	143.042	0	0.425132	0.177956	0.448066
259_T	AAGGGACAGATTCTGT-1	404.15	381.812	0.127947	0.260751	0.208063	0.227359
259_T	AAGGGACTATGCATTC-1	154.175	162.378	0.109149	0.301805	0.206092	0.215091
259_T	AAGGTATCCTAATATA-1	362.988	388.843	0.125543	0.298705	0.210988	0.245046
259_T	AAGGTGATAAACCAGC-1	402.979	264.331	0	0.261486	0.177008	0.223132
259_T	AAGTAGAAGACCGGGT-1	235.767	429.346	0.0556574	0.375951	0.259539	0.240909
259_T	AAGTAGTGACGCGAGG-1	174.756	338.525	0.0780539	0.397129	0.204945	0.249674
259_T	AAGTCAATTGTCGTCA-1	436.67	257.446	0.0456664	0.402221	0.259531	0.269133
259_T	AAGTGACGACCGAATT-1	151.685	286.523	0.167898	0.403819	0.236314	0.269223
259_T	AAGTGAGTCGGGTTTA-1	236.572	148.462	0.116112	0.25472	0.167347	0.162678
259_T	AAGTGCCTTGACTGTA-1	447.949	263.818	0	0.323032	0.182856	0.249145
259_T	AAGTGCGTTAGAATCT-1	158.643	234.229	0.0478822	0.288308	0.203476	0.270277
259_T	AAGTGCTTCTCTATTG-1	194.824	103.198	0.185907	0.314711	0.187548	0.281339
259_T	AAGTGTTTGGAGACGG-1	357.349	212.549	0.247002	0.357783	0.246243	0.271805
259_T	AAGTTCACTCCAAGCT-1	375.806	179.663	0	0.351332	0.196146	0.213155
259_T	AAGTTCAGTCTGCGTA-1	449.78	433.594	0.396227	0.320297	0.272453	0.248531
259_T	AAGTTCGGCCAACAGG-1	185.156	253.491	0.201068	0.260458	0.231836	0.283858
259_T	AAGTTGTGATGTTATA-1	453.955	120.044	0.224705	0.365141	0.224276	0.335209
259_T	AAGTTTACTAATGGCA-1	289.233	520.239	0.0673829	0.294213	0.215609	0.216901
259_T	AAGTTTATGGGCCCAA-1	318.75	108.398	0	0.285167	0.316604	0.307734
259_T	AATAACAACGCTCGGC-1	170.801	318.97	0.0778313	0.470147	0.179072	0.249176
259_T	AATAACACTAGAACAA-1	199.731	214.16	0	0.257074	0.174385	0.191745
259_T	AATAAGTCCTCGAGAC-1	326.807	519.8	0.0331416	0.35579	0.195628	0.202452
259_T	AATACAATGTTTCAGG-1	130.371	404.297	0.149751	0.332145	0.244736	0.239503
259_T	AATACCGGAGGGCTGT-1	194.971	116.235	0	0.292753	0.224126	0.237149
259_T	AATAGAACAGAGTGGC-1	229.761	213.867	0.0507803	0.332957	0.201913	0.189796
259_T	AATAGAATCTGTTTCA-1	380.127	238.403	0.253236	0.280008	0.187135	0.218863
259_T	AATAGCAAGCCTCCTG-1	476.807	505.151	0.153394	0.361542	0.202973	0.163765
259_T	AATAGCTACCGCGTGC-1	476.001	426.782	0.0283493	0.32627	0.170739	0.163925
259_T	AATAGGCACGACCCTT-1	179.224	51.123	0.0647857	0.296862	0.200067	0.292704
259_T	AATAGTCCGTCCCGAC-1	270.703	180.762	0.17696	0.314211	0.178544	0.223215
259_T	AATATCAAGGTCGGAT-1	217.749	501.343	0.0206364	0.362383	0.213859	0.217787
259_T	AATATCGAATCAATGC-1	466.406	231.006	0.0910784	0.377248	0.225906	0.229817
259_T	AATATCGAGGGTTCTC-1	437.915	374.927	0.110801	0.380305	0.29159	0.292602
259_T	AATATTGGAGTATTGA-1	140.771	319.263	0.163073	0.342028	0.274529	0.269275
259_T	AATCAGGTTTCATTTA-1	179.81	103.345	0.0966755	0.32094	0.148587	0.172004
259_T	AATCATGTAAAGACTC-1	424.805	198.779	0.0969339	0.224116	0.212727	0.195297
259_T	AATCCAAGGGCCTGAG-1	236.206	468.53	0.125542	0.361476	0.222932	0.268731
259_T	AATCCATGCAAGGGTG-1	157.69	502.002	0.041182	0.380477	0.252424	0.369253
259_T	AATCCCGCTCAGAGCC-1	265.649	56.7627	0.17827	0.180325	0.213135	0.141166
259_T	AATCGCCTCAGCGCCA-1	354.492	297.437	0.0630561	0.269009	0.209728	0.185665
259_T	AATCGCGCAGAGGACT-1	485.669	276.489	0.434272	0.207148	0.185961	0.162287
259_T	AATCGGGACACTACGA-1	285.278	500.684	0.245147	0.348012	0.236614	0.244734
259_T	AATCGTGAGCCGAGCA-1	367.603	114.478	0	0.282944	0.171353	0.204339
259_T	AATCTAGGTTTACTTG-1	117.188	215.039	0	0.318605	0.216712	0.256411
259_T	AATCTATGCCGGAGCC-1	471.753	381.152	0.383755	0.27449	0.178316	0.348381
259_T	AATCTGCGTTGGGACG-1	403.784	342.627	0.251785	0.436341	0.236668	0.273906
259_T	AATCTGGCTTTCTAGT-1	113.452	221.631	0.0570502	0.390968	0.263038	0.245352
259_T	AATCTGGGTAGACCCT-1	413.159	525.439	0.067188	0.274493	0.247471	0.232491
259_T	AATGACAGCAATGTCT-1	169.995	240.601	0.0377065	0.217542	0.190624	0.21093
259_T	AATGACGTAGGATGTC-1	350.391	264.844	0.217984	0.207791	0.206469	0.310411
259_T	AATGACTGTCAGCCGG-1	235.474	403.198	0.202848	0.381126	0.247483	0.243059
259_T	AATGAGTTCGCATATG-1	138.428	456.445	0.314082	0.371262	0.248775	0.313634
259_T	AATGATGATACGCTAT-1	408.105	401.367	0.333006	0.374469	0.274892	0.284683
259_T	AATGATGCGACTCCTG-1	438.062	388.037	0.176755	0.329865	0.220541	0.301466
259_T	AATGCAACCGGGTACC-1	280.371	389.648	0.0815317	0.362539	0.195656	0.285028
259_T	AATGCACCAAGCAATG-1	423.413	427.368	0.918776	0.393162	0.212236	0.303219
259_T	AATGGTCCACCGTTCA-1	118.652	358.74	0.116725	0.381139	0.257935	0.401544
259_T	AATGGTTCTCACAAGC-1	190.723	429.785	0.0819157	0.271198	0.194806	0.201656
259_T	AATGTGCCCGAGGTGT-1	158.276	195.044	0.201212	0.32177	0.230871	0.159585
259_T	AATGTGCTAATCTGAG-1	176.221	122.974	0.17696	0.28551	0.206827	0.327883
259_T	AATGTTAAGACCCTGA-1	359.546	62.2558	0.175152	0.328867	0.235356	0.175767
259_T	AATGTTGTCGTGAGAC-1	461.353	106.934	0.208554	0.623002	0.216381	0.375413
259_T	AATTAAAGGTCGGCGT-1	245.581	292.09	0.0259053	0.446688	0.2554	0.327988
259_T	AATTAACGGATTTCCA-1	304.395	173.877	0.228076	0.269681	0.245714	0.214602
259_T	AATTAGCGCTGCAGCG-1	293.628	219.727	0.229336	0.291924	0.214288	0.238171
259_T	AATTATACCCAGCAAG-1	389.575	61.9629	0.0505651	0.394629	0.20225	0.239917
259_T	AATTCATAAGGGATCT-1	400.635	401.44	0.0593857	0.348641	0.18257	0.156498
259_T	AATTCCAAGCATGTAC-1	273.853	121.948	0.221992	0.233979	0.21668	0.276607
259_T	AATTCGATTCGAGGAT-1	341.382	121.289	0.259389	0.347802	0.212771	0.343864
259_T	AATTCTAGAGTTAGGC-1	293.774	232.764	0.512606	0.381034	0.224272	0.276698
259_T	AATTGAACGCTCTGGT-1	369.067	258.105	0.16864	0.301847	0.147686	0.266877
259_T	AATTGCAGCAATCGAC-1	439.087	133.301	0.0591506	0.18956	0.220654	0.202247
259_T	AATTTGGGACATAGTA-1	401.294	466.772	0.290979	0.332892	0.281931	0.202923
259_T	AATTTGGTTCCAAAGA-1	311.353	480.762	0.105681	0.273301	0.220783	0.268669
259_T	ACAAACCATGCGTCCT-1	116.309	136.67	0	0.0389468	0.025268	0.0661564
259_T	ACAAACTCCATCAGAG-1	205.591	57.3486	0.083533	0.332443	0.300596	0.320044
259_T	ACAAAGCATGACCTAG-1	420.41	140.039	0.0713433	0.28255	0.169543	0.260331
259_T	ACAAATCGCACCGAAT-1	365.039	225.513	0.103621	0.272811	0.220142	0.238639
259_T	ACAAATGGTAGTGTTT-1	372.949	264.624	0.0908026	0.348606	0.218199	0.158319
259_T	ACAAATTCAGATCTGA-1	446.777	505.518	0.577103	0.290459	0.244045	0.309932
259_T	ACAACAGCATGAGCTA-1	328.711	343.433	0.101716	0.31579	0.286516	0.20354
259_T	ACAACGGTCCCTGCGA-1	171.753	410.376	0.209813	0.262986	0.228915	0.232549
259_T	ACAAGCAGTGCCTAGC-1	156.226	358.301	0.0495326	0.346597	0.194197	0.257679
259_T	ACAAGGAAATCCGCCC-1	338.818	232.324	0.0479631	0.203132	0.210934	0.26761
259_T	ACAAGGACAAGAGGTT-1	197.534	364.38	0.403548	0.412123	0.216534	0.28619
259_T	ACAAGGATGCTTTAGG-1	382.983	153.442	0.0450205	0.26052	0.193121	0.300582
259_T	ACAAGGCCTACCAGCC-1	458.203	525	0.379811	0.284198	0.245748	0.139268
259_T	ACAAGGGCAGGCTCTG-1	342.92	264.917	0.0981028	0.337459	0.230567	0.27358
259_T	ACAATCCATTTAAACC-1	178.271	318.896	0.116667	0.436261	0.235265	0.300961
259_T	ACAATCGATCTTTATA-1	293.188	539.722	0.137035	0.396564	0.259761	0.242477
259_T	ACAATGAATACGGAGA-1	173.145	181.787	0	0.267221	0.285167	0.272379
259_T	ACAATGATTCTTCTAC-1	480.469	498.633	0	0.278451	0.297401	0.297704
259_T	ACAATTGTGTCTCTTT-1	421.216	218.408	0	0.338093	0.247091	0.258218
259_T	ACAATTTGAGCAGTGG-1	366.504	369.141	0.234654	0.240223	0.135578	0.199665
259_T	ACACAAAGACGGGTGG-1	269.165	396.313	0.0208708	0.464295	0.287255	0.323389
259_T	ACACACCAGGACCAGT-1	395.435	264.404	0.177603	0.377072	0.266618	0.306399
259_T	ACACACTTTCTACACG-1	299.927	461.279	0.0369281	0.246205	0.172368	0.1967
259_T	ACACATGATCAAATCT-1	116.602	162.817	0	0.21829	0.0676348	0.068233
259_T	ACACATTTCCGTAGAC-1	307.105	75.8789	0	0.21089	0.201044	0.191643
259_T	ACACCCAGCATGCAGC-1	246.68	396.533	0.170299	0.382209	0.288416	0.28517
259_T	ACACCCGAGAAATCCG-1	205.737	429.639	0.148733	0.366927	0.203127	0.248482
259_T	ACACCTTAAGTAGGGC-1	220.313	390.308	0	0.388956	0.216068	0.227173
259_T	ACACCTTACTACTTGC-1	474.463	283.154	0.200406	0.236851	0.191354	0.298303
259_T	ACACGAGACTCCTTCT-1	325.049	350.024	0.0400949	0.283205	0.24627	0.280704
259_T	ACACGGCACTATGCAT-1	326.66	506.763	0.0522004	0.269447	0.208434	0.281482
259_T	ACACGGGAACTTAGGG-1	325.269	376.172	0.306964	0.372633	0.231803	0.285769
259_T	ACACGTAGGCCACAAG-1	469.556	172.192	0	0.342484	0.192509	0.239238
259_T	ACACTGATCAAGGTGT-1	237.231	213.794	0.113097	0.212635	0.190857	0.162801
259_T	ACAGAACTGAGAACAA-1	147.217	214.746	0.0971247	0.392827	0.212936	0.247994
259_T	ACAGATTAGGTTAGTG-1	274.146	507.275	0.216354	0.333326	0.240838	0.256731
259_T	ACAGCATAGAGCCAGT-1	277.661	487.646	0.182541	0.313328	0.269707	0.300033
259_T	ACAGCGACATTCTCAT-1	428.174	166.04	0.0520097	0.424576	0.227191	0.249175
259_T	ACAGCGCACCCGCAGC-1	360.205	486.768	0	0.306271	0.19845	0.192372
259_T	ACAGGCACGGATCCTT-1	412.5	100.928	0	0.319821	0.197641	0.295458
259_T	ACAGGCTTGCCCGACT-1	383.569	205.737	0.232471	0.253897	0.204773	0.172435
259_T	ACAGGTGGAGGTGAGG-1	203.54	220.679	0.156834	0.209429	0.159332	0.164028
259_T	ACAGTAATACAACTTG-1	110.083	254.297	0.0147307	0.332581	0.301353	0.394512
259_T	ACATAATAAGGCGGTG-1	295.679	415.649	0.113113	0.282046	0.202217	0.24245
259_T	ACATCCCGGCCATACG-1	270.85	193.799	0.240145	0.266997	0.238025	0.172377
259_T	ACATCCTGGTAACTGT-1	440.625	276.929	0	0.272538	0.15763	0.221464
259_T	ACATCGATCGTTTACC-1	290.479	278.54	0.372941	0.302811	0.257894	0.20323
259_T	ACATCGCAATATTCGG-1	156.738	51.3428	0.509035	0.234627	0.171634	0.187305
259_T	ACATCGGTCAGCCGCG-1	196.729	286.084	0.0645699	0.369797	0.188325	0.240022
259_T	ACATCGTATGCAATGG-1	361.597	258.179	0.17051	0.26376	0.23581	0.301085
259_T	ACATCGTTAACCTAGT-1	341.528	493.506	0.157792	0.327806	0.229377	0.220972
259_T	ACATCTCAACGCGTAA-1	338.159	526.245	0.126334	0.384385	0.264173	0.240296
259_T	ACATGGCGCCAAAGTA-1	448.242	289.966	0.147852	0.2146	0.142424	0.274653
259_T	ACATTAGTTTATATCC-1	286.157	219.8	0.18761	0.365092	0.209533	0.276729
259_T	ACATTCGCGCGGAATA-1	157.031	77.4902	0	0.301263	0.251108	0.266808
259_T	ACATTTGAAACCTAAC-1	427.222	74.6338	0	0.27313	0.246295	0.265278
259_T	ACCAAACACCCAGCGA-1	491.089	439.746	0.335167	0.289709	0.205977	0.182283
259_T	ACCAAACTAGAAATCC-1	311.938	533.057	0.111529	0.33254	0.244275	0.220014
259_T	ACCAACACCACACACT-1	472.119	420.337	0.131728	0.231369	0.178787	0.155915
259_T	ACCAACCGCACTCCAC-1	420.264	126.929	0	0.498204	0.278651	0.227552
259_T	ACCAACGCTTATTTAT-1	240.967	207.202	0.176732	0.396087	0.19936	0.289855
259_T	ACCAAGAACGCGTGTC-1	243.384	442.31	0.0773531	0.275921	0.229184	0.250239
259_T	ACCAATATGCAAGTTA-1	349.585	186.475	0.309047	0.279185	0.206843	0.220645
259_T	ACCACAACTCAGAACA-1	364.16	506.323	0.0859529	0.290441	0.250014	0.219312
259_T	ACCACAAGTTTCTATC-1	261.255	357.202	0.198663	0.603359	0.262836	0.342789
259_T	ACCACACGGTTGATGG-1	352.002	62.3291	0	0.206826	0.217178	0.138931
259_T	ACCACCAATGTAACAA-1	459.448	283.301	0.0728393	0.340691	0.241688	0.232375
259_T	ACCACGTGCAGCTATA-1	342.627	238.77	0	0.355406	0.2492	0.200229
259_T	ACCAGCCCGGTCTTTG-1	330.615	526.318	0.113046	0.346093	0.174248	0.235709
259_T	ACCAGGAGTGTGATCT-1	266.895	533.496	0.163439	0.297229	0.196599	0.202637
259_T	ACCAGTGCCCGGTCAA-1	446.631	492.407	0	0.428711	0.309325	0.320202
259_T	ACCAGTGCGGGAGACG-1	410.156	238.11	0.0715463	0.276711	0.377627	0.152657
259_T	ACCATATCCGCAATAA-1	268.213	304.907	0.0212196	0.42703	0.198713	0.259976
259_T	ACCATCGTATATGGTA-1	215.405	279.346	0.054554	0.334529	0.184376	0.225068
259_T	ACCCAACGCCCGTGGC-1	381.372	355.957	0.0428478	0.354089	0.18948	0.224666
259_T	ACCCACCTACATGCTC-1	152.783	391.04	0.269555	0.344237	0.299791	0.401496
259_T	ACCCATCTTGAGGGTA-1	197.021	312.158	0.180096	0.487889	0.228705	0.255774
259_T	ACCCATTTGTCCCTCT-1	431.909	159.521	0.0908914	0.344797	0.148016	0.198327
259_T	ACCCGAGCGAAATTAC-1	165.308	155.786	0.047193	0.315698	0.178329	0.201435
259_T	ACCCGATTGGTTCCGA-1	187.28	103.271	0.11437	0.261364	0.198458	0.210603
259_T	ACCCGGAAACTCCCAG-1	300.732	180.469	0.346789	0.327275	0.201097	0.25026
259_T	ACCCGGATGACGCATC-1	433.374	303.149	0.122941	0.340642	0.190545	0.188896
259_T	ACCCGGTTACACTTCC-1	237.964	279.053	0	0.324698	0.214875	0.217939
259_T	ACCCGTGTCATCAGTA-1	259.351	174.39	0.0622519	0.283786	0.186055	0.353645
259_T	ACCCTATAGGACTGAG-1	134.912	476.074	0.154595	0.253352	0.269296	0.266025
259_T	ACCCTATGCCATATCG-1	206.982	187.939	0.127795	0.24368	0.212998	0.186334
259_T	ACCCTCCCGTCAGGGC-1	427.515	100.781	0.115717	0.24369	0.184669	0.162609
259_T	ACCCTCCCTTGCTATT-1	372.656	238.477	0.0443781	0.306742	0.195554	0.253826
259_T	ACCCTGGTAACGCCCT-1	490.869	413.599	0.0853799	0.305983	0.203083	0.24286
259_T	ACCCTTCATCTGCGAA-1	303.735	467.798	0.179606	0.318328	0.236072	0.203315
259_T	ACCCTTTAGTTCTCCA-1	360.498	512.915	0.154714	0.217821	0.18223	0.210805
259_T	ACCGAAAGGGCCCTGC-1	258.984	494.385	0.0846383	0.316792	0.201183	0.129413
259_T	ACCGACACATCTCCCA-1	307.983	154.248	0	0.278115	0.235406	0.179708
259_T	ACCGACTGAGTCCCAC-1	306.445	369.8	0.0567211	0.315767	0.185353	0.24255
259_T	ACCGAGTCTCCTTATT-1	352.295	88.4765	0	0.266431	0.220967	0.270884
259_T	ACCGATGGTAGCATCG-1	403.491	316.553	0.283903	0.216292	0.255909	0.180535
259_T	ACCGCAATAACTGCCT-1	353.687	219.067	0.173342	0.302483	0.210316	0.176815
259_T	ACCGCGGTGGAAGTCG-1	455.493	263.745	0.71571	0.263526	0.145648	0.173841
259_T	ACCGCTAGTCATTGGT-1	175.708	70.7519	0	0.31489	0.255237	0.366069
259_T	ACCGGGCCTTTGTTGA-1	425.317	251.001	0.166644	0.190544	0.162882	0.236824
259_T	ACCGGTCAGGTACACC-1	112.939	169.336	0	0.367477	0.198712	0.203446
259_T	ACCGGTCTGAGTACGG-1	435.718	525.22	0.491507	0.217772	0.214878	0.243331
259_T	ACCGTGACCACGTGGG-1	202.881	155.347	0.0435021	0.362569	0.362449	0.243325
259_T	ACCGTTCCCGCTCTGA-1	304.248	520.02	0.15381	0.437146	0.253439	0.269242
259_T	ACCTAAGTACCTTTCA-1	169.849	227.563	0.580042	0.283797	0.178385	0.261223
259_T	ACCTAATCGACTTCCT-1	171.094	345.117	0.0302013	0.411858	0.198504	0.336878
259_T	ACCTACAGTATGTGGT-1	481.934	283.081	0.0707619	0.180739	0.178192	0.205743
259_T	ACCTACTATAAATCTA-1	273.706	108.911	0.106926	0.272537	0.188094	0.254006
259_T	ACCTCCGCCCTCGCTG-1	458.496	191.895	0.163155	0.299567	0.195714	0.097204
259_T	ACCTCCGTTATTCACC-1	478.711	328.784	0.106629	0.280083	0.186169	0.187183
259_T	ACCTGCGTGTCATGTT-1	125.098	254.15	0.033498	0.367419	0.240842	0.32839
259_T	ACGAAATGGGCGGCAC-1	148.535	345.337	0.0207104	0.386095	0.247778	0.226722
259_T	ACGACTCTAGGGCCGA-1	404.883	87.9638	0	0.392039	0.164804	0.316278
259_T	ACGACTGGTCATACTC-1	183.911	135.937	0.180209	0.271899	0.304491	0.237655
259_T	ACGAGAACCCATCACG-1	187.72	501.636	0.215773	0.376943	0.372379	0.348488
259_T	ACGAGATATTTGCTTA-1	364.087	493.286	0.0833964	0.386032	0.237046	0.329149
259_T	ACGAGGATACCACTCT-1	124.805	228.003	0.162798	0.386935	0.214429	0.180421
259_T	ACGAGGTTTACAACGT-1	105.542	182.52	0	0.510098	0.210171	0.341464
259_T	ACGAGTACGGATGCCC-1	449.048	368.335	0.142475	0.259828	0.276815	0.31765
259_T	ACGATACATAGAACTA-1	359.399	408.472	0.227478	0.317134	0.27247	0.232528
259_T	ACGATCATACATAGAG-1	295.386	389.502	0.0599957	0.381592	0.175246	0.296574
259_T	ACGATCATCTTGTAAA-1	440.991	316.113	0.2171	0.257248	0.21162	0.267136
259_T	ACGATGCATATGTTAT-1	219.507	311.938	0.0760135	0.641955	0.280604	0.451444
259_T	ACGATGGATCCGATGC-1	322.705	487.207	0.0770662	0.337006	0.19906	0.236706
259_T	ACGCAAACTAATAGAT-1	232.764	142.017	0.109768	0.269577	0.199515	0.302592
259_T	ACGCAATCACTACAGC-1	468.018	387.671	0.0532952	0.338537	0.21132	0.354878
259_T	ACGCATAAATGACATG-1	476.953	518.262	0.33159	0.245469	0.260411	0.19917
259_T	ACGCATACGTTTACTA-1	439.673	185.522	0.0935951	0.29732	0.212892	0.334749
259_T	ACGCATTCGTGAGTAC-1	287.329	337.354	0.0340237	0.315689	0.225212	0.220194
259_T	ACGCCACTCGAAACAG-1	322.046	62.6953	0.0824243	0.379083	0.184165	0.270827
259_T	ACGCCAGATGATTTCT-1	333.472	441.357	0	0.272341	0.229324	0.24038
259_T	ACGCCCAGCTGTCGAT-1	326.953	532.837	0.132478	0.361396	0.20888	0.233743
259_T	ACGCCGCTAGACGACC-1	324.17	271.655	0.113775	0.337049	0.218555	0.194328
259_T	ACGCGAAGTCAGACGA-1	278.76	232.91	0.176461	0.299075	0.221519	0.263837
259_T	ACGCGCTACACAGGGT-1	174.243	286.304	0.0486292	0.307885	0.302409	0.196255
259_T	ACGCGGGCCAAGGACA-1	291.064	330.762	0.149991	0.433677	0.322195	0.227379
259_T	ACGCTAGTGATACACT-1	434.033	368.481	0.198099	0.329491	0.246804	0.283725
259_T	ACGCTTAGTGTCTCTC-1	364.453	532.471	0.163461	0.210634	0.202153	0.151915
259_T	ACGGAATTTAGCAAAT-1	160.986	456.226	0.107419	0.301488	0.265689	0.207029
259_T	ACGGACTCTCAAAGCG-1	338.013	153.955	0.177603	0.28926	0.211256	0.262609
259_T	ACGGAGCGCAAATTAC-1	464.795	433.447	0.0609508	0.247151	0.209001	0.150209
259_T	ACGGATGGTGCGGATA-1	353.247	179.883	0.39444	0.257502	0.214099	0.306447
259_T	ACGGCACTTGCTTGGG-1	282.275	213.281	0.0647221	0.30345	0.186359	0.216423
259_T	ACGGCCAACATGGACT-1	263.452	206.982	0.175443	0.217017	0.199249	0.172788
259_T	ACGGCGACGATGGGAA-1	346.289	232.251	0.131186	0.307184	0.192898	0.159001
259_T	ACGGGAGTGTCGGCCC-1	151.245	247.339	0.1725	0.23918	0.255178	0.378963
259_T	ACGGTACAGTTCAATG-1	419.897	87.7441	0.417331	0.179012	0.189355	0.222485
259_T	ACGTACAGATTTCTCT-1	307.69	487.354	0	0.296676	0.170323	0.132038
259_T	ACGTACTTTGGCACGG-1	176.001	96.8262	0.0979782	0.221408	0.194567	0.198578
259_T	ACGTAGATTGCTGATG-1	309.888	337.134	0.139503	0.215313	0.166216	0.248965
259_T	ACGTAGGAGAGTCGCT-1	326.074	95.2881	0.0560497	0.223094	0.169354	0.182068
259_T	ACGTATTACTCCGATC-1	421.948	283.667	0.128128	0.258843	0.19068	0.151533
259_T	ACGTGCGCCTCGTGCA-1	295.972	441.724	0	0.275552	0.201639	0.195834
259_T	ACGTTAATGTCGAAGA-1	316.846	284.766	0.423945	0.272415	0.165496	0.214547
259_T	ACGTTAGATTTGCCCG-1	204.346	299.048	0.0163317	0.386658	0.209457	0.220626
259_T	ACGTTCACTATGCCGC-1	198.193	70.5322	0	0.253642	0.200808	0.173129
259_T	ACGTTCCGCGCTCCGT-1	262.793	500.903	0.0312516	0.245321	0.169859	0.165142
259_T	ACGTTCGCAATCAATT-1	482.52	335.303	0.9617	0.236963	0.178568	0.151014
259_T	ACGTTCGTTCAGGAAA-1	221.704	161.719	0.299778	0.204013	0.197596	0.190819
259_T	ACGTTCTGTACAAGTC-1	412.793	127.002	0.107446	0.402618	0.364844	0.43271
259_T	ACGTTGTCGTTGAAAG-1	171.899	64.2334	0.203421	0.319531	0.258733	0.246267
259_T	ACGTTTAGTTGTGATC-1	314.941	461.133	0.0657258	0.224413	0.174308	0.147738
259_T	ACTAATACGTCAGGCG-1	427.954	499.146	0.0484979	0.256817	0.243959	0.269353
259_T	ACTACAAAGAGAGGTG-1	239.722	89.6484	0.0606542	0.17833	0.179908	0.210248
259_T	ACTACATCCCGACAAG-1	120.19	143.188	0	0.0936036	0.0820359	0.0893173
259_T	ACTACCAGCTCTCTGG-1	212.842	390.381	0.0571588	0.469766	0.228666	0.278985
259_T	ACTACCATCCGAGGGC-1	160.693	70.8984	0.303688	0.310213	0.269103	0.270408
259_T	ACTACGCGTTAGAATT-1	266.748	161.206	0.244013	0.273838	0.200278	0.188273
259_T	ACTAGTTGCGATCGTC-1	447.583	224.634	0.149196	0.186384	0.245715	0.243678
259_T	ACTATATGCTGTGTTC-1	453.882	466.26	0.0896601	0.387635	0.318986	0.357206
259_T	ACTATCCAGGGCATGG-1	463.403	302.856	0.233611	0.226574	0.149226	0.168214
259_T	ACTATCTGCCCGCGTA-1	481.128	204.712	0	0.282506	0.218758	0.220402
259_T	ACTATGTCCAGCTGCC-1	138.867	136.45	0.0433497	0.391722	0.165287	0.332462
259_T	ACTATTCGTCCGTGGT-1	337.427	460.913	0.26345	0.349224	0.192565	0.195536
259_T	ACTATTTCCGGGCCCA-1	210.498	168.311	0.0476991	0.21938	0.226611	0.306647
259_T	ACTCAACGAATGTATT-1	184.058	508.228	0.0808905	0.386542	0.269712	0.264606
259_T	ACTCAAGTGCAAGGCT-1	379.321	160.034	0	0.292189	0.124377	0.157136
259_T	ACTCAATAAAGGCACG-1	317.944	389.282	0.111027	0.312939	0.175257	0.197238
259_T	ACTCAGACCTGCTTCT-1	221.411	494.824	0.365988	0.378191	0.255514	0.20397
259_T	ACTCCAATATCATCAT-1	165.234	142.676	0.0979771	0.269082	0.187914	0.215304
259_T	ACTCCCATTCCTAAAG-1	121.289	247.632	0.0235763	0.45697	0.233414	0.267101
259_T	ACTCCCGAATTCGTTT-1	448.828	342.187	0.112313	0.411886	0.214878	0.256031
259_T	ACTCCCTAATGCTAAA-1	315.747	180.322	0.0678533	0.286297	0.250062	0.290825
259_T	ACTCCCTAGAATAGTA-1	320.068	239.062	0	0.356858	0.180124	0.278181
259_T	ACTCCGGCCGACCACT-1	393.677	94.5556	0.423118	0.368382	0.168242	0.297374
259_T	ACTCGCCGTTCGATAA-1	472.705	113.379	0.5316	0.520586	0.22642	0.274201
259_T	ACTCGTAACCCGTCCT-1	143.628	234.375	0.182857	0.360673	0.343162	0.517383
259_T	ACTCGTCAGTAATCCC-1	350.977	317.065	0.299121	0.294999	0.255442	0.140055
259_T	ACTCTCTGACTTAGGT-1	350.537	277.881	0	0.235747	0.226539	0.173568
259_T	ACTCTCTTATACACGA-1	375.366	499.731	0.161632	0.282615	0.230765	0.284978
259_T	ACTCTGACCTAATAGA-1	419.971	100.854	0.116638	0.414619	0.215484	0.226323
259_T	ACTCTTGTATAGTAAC-1	320.947	317.432	0	0.294452	0.202598	0.199857
259_T	ACTGAAACGCCGTTAG-1	405.835	179.37	0.0506687	0.265392	0.248347	0.259386
259_T	ACTGAATGGCGAAAGT-1	368.994	245.068	0.052931	0.270089	0.22605	0.262223
259_T	ACTGATTTAGTGATTC-1	360.645	525.952	0.176236	0.271442	0.216181	0.236935
259_T	ACTGCCCGCCATTCTC-1	168.604	110.01	0.316582	0.288411	0.180849	0.32286
259_T	ACTGCCGTCGTAACTC-1	322.266	448.022	0.0842491	0.393853	0.282187	0.288905
259_T	ACTGGGATGCCAGTGC-1	254.59	76.4648	0.241353	0.191156	0.172012	0.201833
259_T	ACTGTACGATACACAT-1	351.343	356.25	0.405954	0.40324	0.225696	0.251896
259_T	ACTGTAGCACTTTGGA-1	205.225	377.417	0	0.368594	0.209026	0.256225
259_T	ACTGTATACGCGAGCA-1	195.117	488.525	0	0.432773	0.285636	0.279797
259_T	ACTGTCCAGGATTATA-1	264.844	337.573	0.0356246	0.395954	0.182084	0.217645
259_T	ACTGTCTTCTTTAGAA-1	298.828	356.836	0.222522	0.297173	0.183951	0.232188
259_T	ACTGTGCTAGTAGATC-1	176.147	469.116	0.26555	0.290949	0.260598	0.314502
259_T	ACTGTTTAGTGTAGGC-1	281.909	533.35	0.0665687	0.283649	0.180278	0.221514
259_T	ACTTACCGGGCGCGCA-1	416.455	479.663	0.24099	0.243875	0.239562	0.176115
259_T	ACTTACGCATCCACGC-1	349.438	173.437	0.153571	0.313695	0.121524	0.261426
259_T	ACTTAGTACGACAAGA-1	179.81	462.598	0.0264064	0.38464	0.365394	0.431895
259_T	ACTTATACTTACCCGG-1	396.021	316.626	0.0975024	0.272335	0.170917	0.2003
259_T	ACTTATTAGGATCGGT-1	253.198	305.054	0.0558458	0.478886	0.274868	0.276775
259_T	ACTTATTTATGTGCCA-1	395.288	251.294	0.291844	0.308257	0.186833	0.210006
259_T	ACTTCAGGCTGATCCC-1	361.157	218.994	0.0401052	0.397055	0.233335	0.270467
259_T	ACTTCCATGCGGGACA-1	375.513	153.516	0.300306	0.296137	0.236534	0.269932
259_T	ACTTCGCCATACGCAC-1	340.283	375.952	0.18988	0.290617	0.204728	0.231633
259_T	ACTTGACTCCCTCTTT-1	328.052	278.174	0	0.23608	0.182645	0.181223
259_T	ACTTGCCATATTGTAC-1	270.557	526.904	0.306635	0.254979	0.244935	0.18073
259_T	ACTTGGGACCCGGTGG-1	242.578	363.94	0.0394173	0.728833	0.22098	0.374485
259_T	ACTTGTGGATGGAACG-1	462.451	211.45	0.123849	0.221137	0.149899	0.277197
259_T	ACTTGTTACCGGATCA-1	269.458	63.208	0.176844	0.244948	0.169432	0.188667
259_T	ACTTTACCCTCATGAA-1	456.299	342.114	0.0273057	0.426903	0.258938	0.321684
259_T	ACTTTCCTATAGCTTC-1	291.431	369.946	0.058415	0.364633	0.189589	0.22764
259_T	AGAAATTATGACTCGC-1	488.672	204.639	0.0567536	0.492293	0.217723	0.510843
259_T	AGAACGTGGTACATTC-1	332.813	376.025	0.09817	0.350441	0.197431	0.240014
259_T	AGAAGAGCGCCGTTCC-1	388.33	303.662	0	0	0.0208592	0
259_T	AGAAGGTACACTTCAC-1	109.644	215.112	0.12326	0.438799	0.184895	0.361869
259_T	AGAAGGTTGCCGAATT-1	222.949	279.272	0.165479	0.329572	0.237186	0.189011
259_T	AGAAGGTTGTAGGTCG-1	349.072	134.253	0.128852	0.292123	0.21548	0.240197
259_T	AGAAGTGATTCGTGAT-1	162.451	240.674	0	0.319116	0.237508	0.313289
259_T	AGAATGCGGGTTCGGA-1	465.161	472.632	0	0.317639	0.218711	0.21865
259_T	AGAATTATGGATTCGA-1	426.27	342.407	0.139318	0.344543	0.180217	0.233682
259_T	AGAATTGTTTGACATA-1	145.825	443.335	0.239605	0.267797	0.27722	0.287807
259_T	AGACATAGATCCTTCC-1	236.572	507.715	0.162815	0.407845	0.26879	0.238494
259_T	AGACCATGGGATACAA-1	164.282	410.449	0.317268	0.263982	0.227741	0.256911
259_T	AGACCCACCGCTGATC-1	301.245	232.69	0.188115	0.322496	0.188909	0.117651
259_T	AGACCCGCCCTCCTCG-1	269.092	383.276	0.0361861	0.480149	0.270396	0.251504
259_T	AGACCGCTCCGCGGTT-1	473.804	217.822	0.115776	0.206886	0.274221	0.153077
259_T	AGACCGGGAAACCCTG-1	121.655	286.816	0.178752	0.352734	0.215485	0.248841
259_T	AGACGAAGTGCCGGTC-1	421.362	231.445	0.0914305	0.327237	0.220835	0.264509
259_T	AGACGACGATGCCGCT-1	180.908	207.861	0.176645	0.45952	0.287078	0.391521
259_T	AGACGGGCCGATTTAA-1	442.969	498.999	0.0963893	0.252876	0.23616	0.225041
259_T	AGACTAGCCTTCCAGA-1	231.372	370.605	0.0162602	0.689849	0.282111	0.325263
259_T	AGACTGTTACCGGGTC-1	225.22	142.09	0.0980192	0.300685	0.171994	0.265159
259_T	AGAGAAACACCAGAAA-1	183.618	109.863	0	0.281078	0.198551	0.243957
259_T	AGAGAACCGTCTAGGA-1	389.136	382.031	0.192356	0.30059	0.258048	0.225974
259_T	AGAGAAGGAGTACAAT-1	184.277	175.122	0.137444	0.252833	0.262152	0.253994
259_T	AGAGATCTCTAAAGCG-1	125.464	293.335	0	0.368182	0.22386	0.205626
259_T	AGAGCAGTTATGAGAC-1	130.005	365.112	0.127226	0.396232	0.234583	0.296728
259_T	AGAGCCGCCGAGATTT-1	477.026	172.046	0.113377	0.331447	0.142206	0.171496
259_T	AGAGCGGGCTAATCAT-1	299.78	448.242	0.0799043	0.318775	0.244213	0.20922
259_T	AGAGCGTACAAGCTCG-1	164.136	397.412	0.0303942	0.313878	0.200607	0.268919
259_T	AGAGGCTTCGGAAACC-1	436.23	218.262	0.143405	0.283531	0.192023	0.196298
259_T	AGAGGTATCTCGGTCC-1	251.88	533.643	0.0995199	0.232956	0.186505	0.204983
259_T	AGAGTAAACTTCACTA-1	455.2	237.598	0	0.180534	0.221452	0.079131
259_T	AGAGTTAGAGACCGAT-1	428.101	512.183	0.162362	0.376422	0.300815	0.287834
259_T	AGATAACTTCAGGGCC-1	223.608	344.531	0.0189152	0.427979	0.191413	0.230093
259_T	AGATACCAATAGAACC-1	469.116	133.008	0	0.403713	0.269113	0.269605
259_T	AGATACCGGTGTTCAC-1	200.537	292.529	0.0385747	0.555293	0.226869	0.3069
259_T	AGATACGACTTCATAT-1	191.016	455.933	0.176377	0.406892	0.318701	0.240285
259_T	AGATACTCAAGATCGA-1	365.259	251.66	0.32041	0.451415	0.291614	0.352622
259_T	AGATATAATACGACTA-1	326.514	134.473	0.190708	0.333817	0.25392	0.220767
259_T	AGATCGTGCATAAGAT-1	423.267	414.331	0.0297224	0.340072	0.225289	0.295192
259_T	AGATCTCAGGTGTGAT-1	340.137	362.915	0.120912	0.282611	0.190954	0.356746
259_T	AGATGACTCGCCCACG-1	265.649	415.942	0.115446	0.342764	0.213462	0.188558
259_T	AGATGAGGGTTGCGAT-1	427.515	459.961	0.287277	0.421774	0.243002	0.236866
259_T	AGATGATGGAGTCTGG-1	456.152	329.077	0.090595	0.27343	0.206771	0.217804
259_T	AGATGCAAGACGTGCA-1	146.777	175.562	0.0317953	0.36635	0.241909	0.286137
259_T	AGATTATAGGACGTTT-1	260.889	318.018	0.0231855	0.502268	0.238764	0.410363
259_T	AGATTCAAGCGGGTCG-1	477.026	531.299	0.331586	0.407223	0.203031	0.407774
259_T	AGATTCACAACCGATA-1	105.835	208.594	0.161763	0.508932	0.18753	0.481732
259_T	AGCAAAGGCCGCTAGT-1	326.807	160.62	0	0.316343	0.254448	0.294025
259_T	AGCAACATATCTTATT-1	406.934	283.813	0.050368	0.329554	0.220328	0.191991
259_T	AGCAACCGAAAGTAAT-1	131.909	188.745	0	0.364619	0.248449	0.299359
259_T	AGCACCAGTACTCACG-1	302.783	376.392	0.0982705	0.343404	0.194978	0.184225
259_T	AGCACTACCTCACCAG-1	361.011	205.957	0.116113	0.253079	0.213559	0.284058
259_T	AGCACTTAAGGACGCC-1	189.917	351.416	0.0461352	0.384237	0.239046	0.282696
259_T	AGCAGAAGGAGAAAGA-1	311.499	134.619	0.046108	0.28958	0.216259	0.186952
259_T	AGCAGCCAGATGAATA-1	274.512	187.28	0.1438	0.265633	0.208324	0.263362
259_T	AGCAGTCGAAGCATGC-1	370.898	68.7012	0	0.266793	0.20815	0.319286
259_T	AGCATATCAATATGCT-1	413.745	218.481	0	0.337545	0.251364	0.294645
259_T	AGCATCATTTCGAAAG-1	128.32	208.374	0	0.255497	0.172878	0.395435
259_T	AGCATCGTCGATAATT-1	254.297	409.57	0.102179	0.3651	0.26966	0.22461
259_T	AGCATTACGAGGCAAG-1	450.146	113.599	0	0.419799	0.183385	0.295204
259_T	AGCCAAGCTTTGTGTC-1	273.999	134.985	0.110358	0.278766	0.239109	0.369205
259_T	AGCCACAGGTTACCCG-1	390.381	140.332	0.0747734	0.299034	0.229346	0.347092
259_T	AGCCACTCCCGTGCTT-1	363.135	401.88	0.0995593	0.276101	0.226426	0.227387
259_T	AGCCATATAGTATGTG-1	299.78	89.0625	0.177599	0.182876	0.244015	0.196587
259_T	AGCCCATACATGTAAG-1	155.347	279.932	0	0.395136	0.199363	0.271016
259_T	AGCCCGCAACAAGCAG-1	258.691	109.058	0.0250232	0.31266	0.27555	0.204492
259_T	AGCCCGGCATTAGAGG-1	153.882	136.304	0.181946	0.347238	0.234171	0.412072
259_T	AGCCCGGTAGCCTGTA-1	240.381	154.98	0.146156	0.277056	0.255542	0.29758
259_T	AGCCCTAAGCGAAGTT-1	303.589	454.761	0.2905	0.228205	0.19776	0.172591
259_T	AGCCCTCCCTGGTGGC-1	164.941	116.602	0	0.244193	0.19019	0.211949
259_T	AGCCCTTCTAATCCGA-1	446.045	440.186	0.0394484	0.3513	0.225721	0.264692
259_T	AGCCGTGGCTAAATGT-1	139.819	227.856	0	0.351996	0.223878	0.284033
259_T	AGCCTAATACCCACGT-1	109.79	228.149	0.0357981	0.39196	0.236858	0.332067
259_T	AGCGACAGGAACGGTC-1	196.069	220.752	0	0.260674	0.173002	0.178918
259_T	AGCGACATCCCATTCA-1	280.957	441.943	0.175663	0.291906	0.210609	0.199578
259_T	AGCGACCAACGATATT-1	265.356	389.795	0.135594	0.443312	0.326466	0.301321
259_T	AGCGATGCGCCTAATA-1	461.646	133.081	0.136959	0.413202	0.232748	0.310264
259_T	AGCGCATAATGAATCG-1	263.159	180.835	0.132479	0.340814	0.20632	0.22163
259_T	AGCGCGGGTGCCAATG-1	404.297	394.922	0.235772	0.303828	0.236608	0.290609
259_T	AGCGCTTATGGGCAAG-1	420.41	499.219	0.426512	0.279486	0.236578	0.249231
259_T	AGCGGACACTTCGTAG-1	289.087	147.949	0.0694242	0.273373	0.261743	0.339081
259_T	AGCGGCGGTTAGCGGT-1	102.319	228.223	0	0.595892	0.253645	0.377363
259_T	AGCGGGAAGGGTCCAT-1	198.633	468.896	0.187971	0.52459	0.265301	0.347037
259_T	AGCGGGTCTGACACTC-1	303.882	121.655	0.1005	0.247037	0.242492	0.22049
259_T	AGCGGTTGCCGCTCTG-1	494.824	433.154	0	0.256862	0.210106	0.158738
259_T	AGCGTCTGAACCCGCA-1	195.337	514.673	0.274529	0.337497	0.224624	0.194289
259_T	AGCGTGGTATTCTACT-1	324.097	258.618	0.197615	0.244109	0.167523	0.330684
259_T	AGCTAACAAGCAATGT-1	180.322	155.566	0	0.352238	0.397505	0.381519
259_T	AGCTAAGCTCCGTCCG-1	190.576	57.4951	0	0.157884	0.178316	0.201546
259_T	AGCTAAGTACGCAGGC-1	379.028	133.887	0.145318	0.309249	0.264147	0.21752
259_T	AGCTAGAAGCAGAAGT-1	430.811	414.258	0.181602	0.315434	0.213602	0.206327
259_T	AGCTATTTAATCCAAC-1	337.28	447.876	0.495765	0.334876	0.227599	0.281441
259_T	AGCTCCATATATGTTC-1	465.894	178.711	0	0.287313	0.234212	0.223243
259_T	AGCTCCTTCGCACATC-1	379.907	212.256	0.227165	0.316421	0.245638	0.223333
259_T	AGCTCTAGACGTTCCA-1	343.286	304.102	0.16994	0.26161	0.188914	0.180682
259_T	AGCTCTTCCCAGTGCA-1	389.722	434.253	0.184223	0.37549	0.188486	0.239465
259_T	AGCTCTTCGTAACCTT-1	459.595	296.338	0.107327	0.266302	0.158974	0.217973
259_T	AGCTCTTTACTCAGTT-1	226.758	285.718	0.0884262	0.324433	0.201099	0.277072
259_T	AGCTGAAGTAAACCAA-1	374.561	421.362	0.282018	0.336791	0.265278	0.23492
259_T	AGCTGTAACCTCAATC-1	162.085	201.489	0	0.340307	0.285754	0.249708
259_T	AGCTTATAGAGACCTG-1	236.719	520.752	0.117525	0.396895	0.264938	0.270953
259_T	AGCTTCTTCTCGAGCA-1	431.323	107.227	0.229555	0.32276	0.190562	0.28443
259_T	AGCTTGATCTTAACTT-1	144.214	286.597	0.0371619	0.390986	0.206761	0.252274
259_T	AGGAAGCTGTCCGCCG-1	300.439	154.321	0.10158	0.305507	0.262711	0.253292
259_T	AGGACAGTCGAATCCC-1	376.758	271.069	0.093548	0.265558	0.183985	0.139843
259_T	AGGACATCGCACGTCG-1	202.222	449.268	0.115073	0.36911	0.230144	0.231775
259_T	AGGACGACCCATTAGA-1	226.611	272.681	0.101632	0.305481	0.184211	0.219427
259_T	AGGACGCTCGATGTTG-1	427.222	433.887	0.13493	0.306472	0.285985	0.279074
259_T	AGGAGGCCTTCGCGCG-1	424.951	211.816	0	0.255825	0.170623	0.222374
259_T	AGGATAAAGTCGGGAT-1	301.025	206.616	0.231065	0.322168	0.238532	0.24422
259_T	AGGATATAGGGATTTA-1	417.847	251.074	0.177899	0.30302	0.179837	0.360621
259_T	AGGATATCCGACTGCA-1	412.354	87.8906	0	0.376422	0.178539	0.312754
259_T	AGGATCACGCGATCTG-1	117.407	241.187	0.0212774	0.34521	0.286394	0.300667
259_T	AGGCAGATGCGTAAAC-1	381.665	382.104	0.137121	0.274079	0.239061	0.227372
259_T	AGGCAGGGAGCGTACT-1	240.527	168.018	0.0865217	0.290114	0.192856	0.248601
259_T	AGGCATTGTCGTAGGG-1	428.906	231.372	0.0593899	0.305155	0.207742	0.283101
259_T	AGGCCACCCGTTATGA-1	201.343	370.898	0.0598315	0.362582	0.199347	0.266063
259_T	AGGCCCATTGTACAGG-1	266.089	455.127	0	0.291968	0.215507	0.246786
259_T	AGGCCCTAGAACGCCA-1	151.392	260.376	0.0571925	0.306647	0.246559	0.273307
259_T	AGGCCTATCATACCAA-1	250.928	82.9834	0.0440158	0.244598	0.208167	0.238275
259_T	AGGCCTGAGAATCTCG-1	386.719	146.924	0.069087	0.253717	0.149042	0.124134
259_T	AGGCGGTTTGTCCCGC-1	120.41	169.263	0	0.152723	0.177943	0.100457
259_T	AGGCGTCTATGGACGG-1	479.956	446.338	0.288162	0.254257	0.190671	0.193217
259_T	AGGCTATGGTTAGCTT-1	171.46	384.302	0.167023	0.408997	0.285431	0.318807
259_T	AGGCTTAAGTTGCACA-1	314.355	49.6582	0.09816	0.311671	0.156008	0.378959
259_T	AGGCTTCCCGAAGAAG-1	214.893	227.051	0.137766	0.283078	0.221037	0.232247
259_T	AGGCTTGCTAGACACC-1	126.563	397.778	0.0831982	0.412079	0.279809	0.381018
259_T	AGGGAAACGAGGTACT-1	393.823	466.846	0.0783036	0.292326	0.280665	0.188383
259_T	AGGGACAGCACGGCGG-1	233.057	527.344	0.23226	0.262073	0.241241	0.187277
259_T	AGGGACCGGCTGCGTT-1	471.021	315.82	0.0870917	0.353497	0.203508	0.191679
259_T	AGGGACTCTACGCGAC-1	255.835	194.019	0.0942783	0.341799	0.217015	0.270838
259_T	AGGGAGACATACTTCG-1	482.813	361.45	0.325617	0.252737	0.195258	0.200492
259_T	AGGGCAGCGGCGTGGT-1	337.866	500.098	0	0.227906	0.208238	0.163947
259_T	AGGGCGTGATCGGCTA-1	228.369	442.456	0.186677	0.397224	0.221665	0.230531
259_T	AGGGCTGCAGTTACAG-1	302.197	324.097	0.333197	0.352797	0.193076	0.267845
259_T	AGGGTCAGAGCACTCG-1	206.177	109.57	0.136164	0.328517	0.312544	0.311069
259_T	AGGGTCAGTAACCCTA-1	483.765	452.856	0.251361	0.303672	0.211929	0.24309
259_T	AGGGTCGATGCGAACT-1	422.168	309.814	0.15859	0.268371	0.201714	0.312683
259_T	AGGGTGCCGTTCTTTA-1	180.103	129.492	0.177712	0.306801	0.335283	0.268177
259_T	AGGGTGCTCTCGAGGG-1	403.638	329.59	0.105249	0.273714	0.195128	0.214572
259_T	AGGGTTCAGACGGTCC-1	224.854	102.905	0	0.269925	0.181168	0.273734
259_T	AGGGTTCCCTTTGGTT-1	388.916	355.884	0.0621502	0.267389	0.178348	0.128433
259_T	AGGGTTTAGTTCGGGA-1	294.873	337.28	0.0385943	0.469759	0.27995	0.326233
259_T	AGGTAACCTCCTATTC-1	213.647	468.75	0.0808624	0.470794	0.306166	0.347011
259_T	AGGTACGATATTGCCA-1	345.117	473.877	0	0.279503	0.269589	0.246584
259_T	AGGTAGATCGAGATAT-1	187.72	142.456	0	0.316947	0.358423	0.25253
259_T	AGGTAGGTACAAAGCT-1	174.609	325.488	0.0527662	0.409151	0.200933	0.259837
259_T	AGGTATAATTGATAGT-1	467.358	322.412	0.0851061	0.256687	0.247978	0.197371
259_T	AGGTCGCGGAGTTACT-1	449.194	381.372	0.215798	0.346111	0.269583	0.267918
259_T	AGGTGCACGTCCACAT-1	446.191	94.043	0.178121	0.362149	0.18786	0.193502
259_T	AGGTGGTGACCTTCGC-1	266.455	135.132	0.13101	0.292508	0.163024	0.103962
259_T	AGGTGTATCGCCATGA-1	121.948	312.964	0.0632723	0.359661	0.268181	0.273563
259_T	AGGTTACACCATGCCG-1	489.331	269.897	0.177603	0.253602	0.127774	0.219909
259_T	AGGTTGAGGCACGCTT-1	336.914	408.691	0.129131	0.312266	0.169629	0.146406
259_T	AGGTTTCACACACCTT-1	309.302	284.839	0.18938	0.326711	0.182313	0.215814
259_T	AGTAACGTTCATCCTG-1	401.88	518.994	0.162069	0.268673	0.212659	0.188238
259_T	AGTAATCTAAGGGTGG-1	385.913	68.5547	0.15171	0.41167	0.232095	0.402825
259_T	AGTAATGTCTTGCCGC-1	284.766	448.389	0.0725493	0.259173	0.242808	0.203305
259_T	AGTACAGAAGCTTATA-1	344.824	88.5498	0.0505679	0.308228	0.166622	0.278004
259_T	AGTACATCATTTATCA-1	467.798	361.597	0.0492985	0.23257	0.222051	0.265902
259_T	AGTACCTTCGAGTGCT-1	465.308	485.669	0.188641	0.185195	0.211101	0.145314
259_T	AGTACGGGCACCTGGC-1	355.444	388.916	0.219789	0.341093	0.171397	0.195214
259_T	AGTACGTGGCCTGTCT-1	390.527	512.622	0.0472901	0.277875	0.201176	0.217098
259_T	AGTACTCTTATGCCCA-1	387.085	186.108	0	0.378961	0.189069	0.271406
259_T	AGTAGAAGGCGCCTCA-1	288.574	95.6543	0.042788	0.21872	0.230641	0.161232
259_T	AGTAGCTAGACGCCGA-1	443.188	525.146	0.0356595	0.256944	0.239244	0.261484
259_T	AGTAGGAAGGAAGTTG-1	427.368	446.924	0.173787	0.36704	0.232212	0.227234
259_T	AGTAGGTAACATACAT-1	251.221	468.384	0.0740537	0.363642	0.234649	0.240139
259_T	AGTATAATACTAGGCA-1	182.813	390.674	0.132634	0.357698	0.173465	0.25376
259_T	AGTATACACAGCGACA-1	236.426	135.425	0.176732	0.324421	0.188003	0.262642
259_T	AGTATGCTGGAGACCA-1	154.248	175.488	0	0.319067	0.203946	0.201382
259_T	AGTATTTGGCACGACC-1	251.88	174.463	0.253915	0.229104	0.257292	0.310347
259_T	AGTCAAATGATGTGAT-1	187.427	116.309	0	0.270737	0.238832	0.156578
259_T	AGTCAACACCACCATC-1	234.229	285.645	0.022343	0.360266	0.255371	0.302299
259_T	AGTCAAGATGACACTT-1	395.142	238.257	0	0.439565	0.181945	0.356528
259_T	AGTCACTAGCTCTCGA-1	428.467	192.187	0.0596191	0.249001	0.264972	0.210028
259_T	AGTCACTCCGCCTCAT-1	172.852	514.893	0.0987103	0.391565	0.317656	0.274066
259_T	AGTCAGCCACCGCCTG-1	164.648	449.634	0.229706	0.380298	0.224711	0.251019
259_T	AGTCCATTGGCTGATG-1	433.081	277.075	0.308838	0.314973	0.212333	0.141269
259_T	AGTCCCGCCTTTAATT-1	408.545	440.552	0.215485	0.375249	0.236735	0.28109
259_T	AGTCGACGGTCTCAAG-1	395.874	303.589	0.218321	0.374746	0.201434	0.237862
259_T	AGTCGGCCCAAACGAC-1	205.298	390.454	0.0867526	0.437425	0.224483	0.322905
259_T	AGTCGGCTCAACTTTA-1	143.774	247.412	0.0718778	0.284303	0.222136	0.28329
259_T	AGTCGGTTGCGTGAGA-1	478.272	289.6	0.431229	0.290169	0.20021	0.31664
259_T	AGTCGTATAAAGCAGA-1	360.205	127.588	0.154683	0.364387	0.238676	0.301921
259_T	AGTCGTCGACCACCAA-1	398.291	179.443	0.17746	0.36493	0.223593	0.341024
259_T	AGTCGTGGGCATTACG-1	166.04	221.045	0.0465592	0.363608	0.265989	0.274273
259_T	AGTCTAAAGTATACTC-1	475.269	361.523	0.177146	0.289259	0.197069	0.305284
259_T	AGTCTCACAAGACTAC-1	169.556	201.416	0.231789	0.415997	0.137138	0.37369
259_T	AGTCTGGACATCCTTG-1	134.473	436.89	0.272008	0.351611	0.239366	0.250335
259_T	AGTCTTCTCCTCAAAT-1	306.738	395.947	0.0831983	0.37663	0.18315	0.247193
259_T	AGTCTTTAAAGTGTCC-1	345.044	114.697	0.204689	0.268643	0.223096	0.207464
259_T	AGTGAACAAACTTCTC-1	440.479	263.892	0.0966403	0.341876	0.217546	0.357061
259_T	AGTGACCTACTTTACG-1	252.832	265.869	0	0.346193	0.254055	0.314223
259_T	AGTGACTGTGACACAA-1	161.206	123.12	0	0.344743	0.195931	0.316329
259_T	AGTGAGACTTCCAGTA-1	384.814	323.291	0.139861	0.283894	0.261913	0.254553
259_T	AGTGAGCCTCGCCGCC-1	445.239	361.816	0.392212	0.316525	0.211525	0.231947
259_T	AGTGAGGGTTTCTGAC-1	390.381	499.585	0.164173	0.270645	0.196548	0.224074
259_T	AGTGATAACCTGCGCG-1	390.674	166.479	0.176645	0.292953	0.163683	0.289776
259_T	AGTGATATGAGTAGTT-1	241.48	259.424	0.203711	0.251269	0.1815	0.219269
259_T	AGTGATTCAAGCAGGA-1	384.961	336.328	0.317771	0.374958	0.397258	0.269785
259_T	AGTGCACGCTTAAGAA-1	417.407	211.89	0	0.240174	0.142433	0.177662
259_T	AGTGCGTAGCTCGTAA-1	215.186	253.198	0.155992	0.286974	0.201304	0.293327
259_T	AGTGCTAAACACAGCA-1	397.998	153.296	0.0476205	0.230662	0.213409	0.234072
259_T	AGTGCTTGCACGAATA-1	391.919	284.033	0.281116	0.288453	0.180398	0.227183
259_T	AGTGGCCCGCAAATGG-1	412.207	74.7803	0.0977172	0.348837	0.231624	0.305309
259_T	AGTGGCGGCAATTTGA-1	411.841	394.849	0.172988	0.254584	0.192783	0.218721
259_T	AGTGGCGTCTGAAGGT-1	379.175	146.997	0.189718	0.261109	0.193135	0.227611
259_T	AGTGTATTGCGCATTG-1	416.089	440.479	0.0606442	0.38091	0.19378	0.191092
259_T	AGTGTGGTCTATTGTG-1	145.532	417.187	0.126936	0.337423	0.285486	0.297748
259_T	AGTTAAACACTTGCGA-1	223.096	292.31	0.0440324	0.38041	0.215729	0.299411
259_T	AGTTAAGCGGTCCCGG-1	359.839	447.656	0.0444863	0.302107	0.234219	0.19475
259_T	AGTTAAGTCAACCGCT-1	151.025	221.191	0.219408	0.306714	0.232902	0.18431
259_T	AGTTACTCTATCGTGG-1	393.677	453.809	0.269347	0.391265	0.228096	0.233312
259_T	AGTTCCTACAGAATTA-1	246.24	357.349	0.0274518	0.645983	0.278234	0.327875
259_T	AGTTCCTATTTATGTT-1	301.685	271.875	0.0578326	0.395103	0.234839	0.299806
259_T	AGTTGACATCGGCTGG-1	157.544	488.892	0.0320431	0.417999	0.353136	0.352178
259_T	AGTTGACGGTCCTTGC-1	292.676	128.32	0.0703102	0.193532	0.171466	0.140194
259_T	AGTTGCTGACTGATAT-1	127.148	450.073	0.260772	0.327777	0.2307	0.22293
259_T	AGTTGGCAAGGCTAGA-1	453.882	107.007	0	0.454378	0.189992	0.32491
259_T	AGTTTCGCAGGTCGGA-1	292.529	474.463	0	0.295996	0.202795	0.201145
259_T	AGTTTGCACCTGCCTC-1	334.424	173.584	0.0733404	0.408678	0.22813	0.242407
259_T	AGTTTGGCACGGGTTG-1	440.186	237.744	0.0896684	0.123584	0.175901	0.164466
259_T	AGTTTGGCCAGACCTA-1	173.804	247.119	0.0987094	0.345699	0.194236	0.173195
259_T	ATAAACCATTGGACGG-1	229.321	533.862	0.0953778	0.265854	0.252582	0.228612
259_T	ATAAACGGACCCGTAA-1	286.377	245.947	0.290852	0.3734	0.166754	0.199635
259_T	ATAAACGTTGCACCAC-1	458.35	178.784	0.0582671	0.277607	0.190012	0.236999
259_T	ATAAAGGCTCGGTCGT-1	246.021	331.274	0.1556	0.711493	0.291375	0.428758
259_T	ATAAAGGTCAAGTACG-1	379.321	519.287	0.176461	0.266243	0.226037	0.233996
259_T	ATAAATATTAGCAGCT-1	163.184	306.006	0	0.432148	0.212323	0.344472
259_T	ATAACGCCGGAGGGTC-1	362.256	323.511	0.0861338	0.326397	0.201756	0.284737
259_T	ATAACGGAGTCCAACG-1	340.43	389.062	0.0621892	0.280535	0.245767	0.23824
259_T	ATAACGTTACCTCCAC-1	487.866	485.449	0.176216	0.391169	0.292465	0.31199
259_T	ATAAGGTGGAGAACAT-1	327.466	225.879	0.195843	0.32991	0.259515	0.208155
259_T	ATAAGTACCCGATTGT-1	484.131	492.041	0.407155	0.259152	0.282075	0.277796
259_T	ATAAGTAGGATTCAGA-1	445.386	374.854	0.178131	0.379352	0.280079	0.296718
259_T	ATAAGTAGGGCGACTC-1	463.55	315.894	0.0263271	0.308111	0.235117	0.188614
259_T	ATAAGTTACCGCGACG-1	252.686	252.832	0.658791	0.269822	0.174512	0.212434
259_T	ATAATAGCTGTTGAAT-1	293.921	245.874	0.0441118	0.328744	0.188147	0.208869
259_T	ATAATAGTGTAGGGAC-1	172.046	436.523	0.114846	0.274356	0.277071	0.205484
259_T	ATAATCTTGGAGAACC-1	345.483	153.882	0	0.280784	0.222655	0.241779
259_T	ATAATTAGCTAAGTAG-1	296.484	134.766	0.198293	0.261038	0.19799	0.196342
259_T	ATACAGGCCCTCCAAT-1	327.1	186.694	0.14143	0.281929	0.201607	0.242277
259_T	ATACCACGGGCAACTT-1	167.139	325.562	0.0813312	0.394506	0.199446	0.22117
259_T	ATACCAGCAAATTGCT-1	285.571	526.758	0.0286827	0.332174	0.21277	0.217342
259_T	ATACCAGGCTAATAGA-1	266.455	494.312	0.0354963	0.332128	0.193577	0.256804
259_T	ATACCGTCATCCATAA-1	491.235	452.783	0.172992	0.280203	0.152882	0.213946
259_T	ATACCTAACCAAGAAA-1	296.924	173.95	0.157384	0.286068	0.203537	0.206674
259_T	ATACGAGGTTTGTAAG-1	239.429	63.5742	0.12603	0.130133	0.127628	0.199235
259_T	ATACGCCGGCGAAACC-1	350.684	290.991	0.390161	0.333781	0.253339	0.286096
259_T	ATACGGAACGTCGTTT-1	139.38	188.672	0.335579	0.509879	0.266183	0.208804
259_T	ATACGGGTTTCGATTG-1	366.943	408.325	0.115253	0.20858	0.196804	0.224354
259_T	ATACGTACTTAGCCAC-1	345.923	193.066	0.433185	0.208814	0.190155	0.161413
259_T	ATACGTCCACTCCTGT-1	406.494	244.629	0.146359	0.145899	0.125262	0.184201
259_T	ATACGTTATGCACGGA-1	292.822	141.357	0.201585	0.306272	0.240623	0.296168
259_T	ATACTACCCGTACCAC-1	450.732	165.82	0	0.547202	0.279683	0.349296
259_T	ATACTAGCATGACCCT-1	288.208	415.723	0.122971	0.455048	0.242275	0.27497
259_T	ATACTGCCTTACACCG-1	371.997	173.218	0.248017	0.26914	0.186159	0.20878
259_T	ATAGACAACGGGACCT-1	404.077	368.774	0	0.19487	0.219202	0.228142
259_T	ATAGACGAAGAGAAAG-1	227.271	338.013	0.0201723	0.477796	0.213803	0.343941
259_T	ATAGAGTACTGGGACA-1	239.063	383.569	0.0212783	0.633292	0.285928	0.307874
259_T	ATAGAGTTATCAACTT-1	407.886	375.293	0.312532	0.293534	0.194499	0.250481
259_T	ATAGCAACTAGGGAAG-1	424.219	146.484	0.125953	0.275983	0.235077	0.198536
259_T	ATAGGAATCTAAGCTT-1	446.924	518.555	0.180786	0.311656	0.226896	0.278501
259_T	ATAGGCGGCTATAGAA-1	181.567	273.12	0	0.312295	0.204308	0.256327
259_T	ATAGGCTAGCTTCGCA-1	423.047	388.184	0.130333	0.262443	0.206778	0.191858
259_T	ATAGGGATATCCTTGA-1	325.708	415.356	0.215899	0.283621	0.193369	0.316799
259_T	ATAGGTTGGGCAGATG-1	298.975	369.873	0.0411873	0.265012	0.176522	0.232817
259_T	ATAGTCTTTGACGTGC-1	311.646	506.909	0.0552795	0.21882	0.206196	0.197605
259_T	ATAGTGAAGCGTTCTC-1	271.802	285.278	0.0914433	0.263331	0.208243	0.196363
259_T	ATAGTTCCACCCACTC-1	440.918	303.076	0	0.145857	0.0873145	0.106111
259_T	ATATAAAGCGCTCGTG-1	311.938	173.804	0.0824732	0.443919	0.25797	0.266256
259_T	ATATAAATGTAGCTGC-1	334.717	199.731	0.0388526	0.235465	0.261179	0.217891
259_T	ATATAACACGGGCGCA-1	408.984	120.557	0.232684	0.406111	0.327031	0.404929
259_T	ATATACGCTCGTGACG-1	461.792	146.118	0.132033	0.276787	0.200893	0.175513
259_T	ATATCAACCTACAGAG-1	452.197	309.521	0	0.185299	0.088055	0.130828
259_T	ATATCGGTAGGGAGAT-1	470.947	302.783	0.158049	0.198329	0.195855	0.286876
259_T	ATATCGTGCCAGACCC-1	356.982	532.544	0	0.22174	0.203057	0.236586
259_T	ATATCGTTCCTCGAAC-1	402.026	172.852	0.171587	0.298175	0.209926	0.263107
259_T	ATATCTCCCTCGTTAA-1	385.913	427.734	0.15839	0.272528	0.225218	0.250808
259_T	ATATCTTAGGGCCTTC-1	287.183	324.316	0.101488	0.44314	0.215784	0.309507
259_T	ATATGGGATAGCAACT-1	262.207	89.4287	0	0.284239	0.162664	0.168048
259_T	ATATGTCTAGAGCGTG-1	310.84	69.2871	0.177562	0.145802	0.246411	0.200795
259_T	ATATGTCTCCCTAGCC-1	422.314	322.852	0	0.208857	0.217169	0.204151
259_T	ATATTCAGTTAAACCT-1	207.788	266.309	0	0.285094	0.198084	0.257302
259_T	ATATTCCACATAGTGA-1	346.143	219.141	0.264345	0.269649	0.21421	0.195159
259_T	ATATTCCCACAGGTCA-1	281.323	481.128	0.0874673	0.344166	0.221059	0.316891
259_T	ATATTGCTGTCAAAGT-1	179.517	436.45	0.447097	0.309432	0.267198	0.232832
259_T	ATATTTAACCCTCAAG-1	264.99	350.61	0.0911579	0.388176	0.201995	0.336143
259_T	ATCAAACACTGTTCCA-1	459.009	244.116	0.2911	0.271038	0.183009	0.190084
259_T	ATCAAACGAAGGTTTG-1	181.201	233.936	0.15761	0.225478	0.205253	0.174019
259_T	ATCAAAGAGCCGTGGT-1	288.135	56.4697	0.124162	0.159323	0.148018	0.218271
259_T	ATCAAGATCCCAGGAC-1	273.413	82.7637	0	0.33328	0.257528	0.204608
259_T	ATCAATCTGGGCTGCA-1	302.344	337.207	0	0.352545	0.17688	0.207136
259_T	ATCACATTAGAATATC-1	367.09	421.436	0.137609	0.323927	0.228447	0.264539
259_T	ATCACGTGCTAATTAA-1	192.627	253.418	0.192178	0.284842	0.195577	0.204624
259_T	ATCACTTCATCCTCGC-1	310.693	415.503	0.0591029	0.296343	0.207775	0.290537
259_T	ATCAGACGGCACGCCG-1	215.259	266.235	0.393182	0.273561	0.195118	0.225706
259_T	ATCAGCCTCATGCTGC-1	383.276	179.59	0.146811	0.410906	0.255041	0.311748
259_T	ATCAGCTCGTCCACTA-1	113.599	234.668	0.15262	0.413323	0.304608	0.343523
259_T	ATCAGGTCGCCATTGC-1	412.939	499.292	0.129847	0.329576	0.25628	0.249367
259_T	ATCAGTAGGCAGGGAT-1	385.62	401.66	0.0768999	0.465258	0.321208	0.286719
259_T	ATCATAGATCGACGAG-1	220.752	70.2392	0.114071	0.345637	0.150492	0.192762
259_T	ATCATAGCCCTATGTA-1	454.248	146.191	0	0.339956	0.214725	0.41468
259_T	ATCATCCAATATTTGT-1	279.419	298.242	0.181645	0.296041	0.198755	0.192611
259_T	ATCCAACGCAGTCATA-1	197.827	390.527	0.113642	0.38098	0.223711	0.23489
259_T	ATCCAATGGAGGGTCC-1	159.082	273.413	0.119915	0.441235	0.193041	0.272672
259_T	ATCCACATCGACAGAA-1	326.66	147.51	0.0545507	0.269752	0.187374	0.20493
259_T	ATCCACGCTAAATGTT-1	371.851	519.36	0.114385	0.325147	0.281907	0.227576
259_T	ATCCACTTTCAGACTA-1	491.821	505.005	0.460865	0.215537	0.174609	0.192441
259_T	ATCCAGAGCAACAACC-1	252.393	226.685	0	0.319699	0.362134	0.33661
259_T	ATCCAGGATTCGTGAA-1	230.566	292.236	0.0302432	0.466803	0.252802	0.290893
259_T	ATCCCATCCACAGCGC-1	108.984	149.78	0	0.270822	0.108794	0.235362
259_T	ATCCCATTTCCGTGGG-1	269.751	89.3555	0.342044	0.213144	0.136251	0.211411
259_T	ATCCTACCTAAGCTCT-1	237.817	266.016	0.0824571	0.280078	0.222439	0.283766
259_T	ATCCTGAATCGCTGCG-1	155.64	306.079	0.0231597	0.40436	0.253297	0.333849
259_T	ATCCTGCGTGGAATGG-1	234.009	259.497	0.15251	0.270192	0.221159	0.238124
259_T	ATCCTGCTGCAGATAG-1	225.366	514.307	0.246481	0.343656	0.214324	0.194901
259_T	ATCGACCCAATACAGA-1	294.141	271.948	0.0739901	0.301534	0.176106	0.24271
259_T	ATCGACTCTTTCCGTT-1	288.062	402.686	0.138948	0.34887	0.211606	0.206089
259_T	ATCGCACGCCGGGAGA-1	272.9	389.722	0.112339	0.446246	0.254593	0.358656
259_T	ATCGCCAGTCAACATT-1	451.685	257.227	0.220855	0.210841	0.19788	0.191243
259_T	ATCGCTGCGTGCAGCA-1	475.708	400.708	0.970505	0.401395	0.188428	0.267564
259_T	ATCGGAGACAGACGGC-1	342.334	212.695	0	0.275112	0.23915	0.289705
259_T	ATCGGCAAGCAGTCCA-1	419.605	420.85	0.221646	0.221096	0.199846	0.22039
259_T	ATCGTGGAAAGTCTGG-1	142.676	142.895	0.109495	0.350588	0.235569	0.379931
259_T	ATCGTTAGCTAGCGGA-1	424.512	172.632	0	0.394757	0.194859	0.338285
259_T	ATCGTTCACTTTCGCC-1	412.793	486.255	0.153758	0.367472	0.27294	0.260274
259_T	ATCTAATATCCTACGG-1	308.35	193.433	0	0.226137	0.180413	0.233747
259_T	ATCTACCATCTGCTCC-1	386.133	94.6289	0	0.306589	0.226334	0.373694
259_T	ATCTAGCTTGTGAGGG-1	300.073	115.137	0	0.284236	0.183269	0.329001
259_T	ATCTCCCACGGAATAT-1	461.938	159.155	0.238272	0.291492	0.196311	0.281999
259_T	ATCTCCCTGCAATCTA-1	329.81	447.949	0.250635	0.249762	0.201516	0.177221
259_T	ATCTCGTGAGCGAAAC-1	492.773	237.231	0.172173	0.321833	0.20878	0.225135
259_T	ATCTGACATGGAAGGA-1	210.205	142.236	0.0338333	0.244125	0.228363	0.321194
259_T	ATCTGCACCTCTGCGA-1	437.769	361.89	0.256945	0.539391	0.560747	0.470679
259_T	ATCTGCTGTTATCGCC-1	270.044	115.503	0.0942418	0.380661	0.169324	0.266566
259_T	ATCTGGGCTGTTCTTG-1	315.454	154.175	0	0.317228	0.146195	0.24056
259_T	ATCTGGTTAAGACTGT-1	344.092	382.471	0.219079	0.30402	0.215517	0.326512
259_T	ATCTGTAATTGTACCC-1	273.56	455.054	0.301615	0.33569	0.232705	0.230743
259_T	ATCTTATCGCACACCC-1	446.631	133.228	0.261664	0.266768	0.213692	0.303824
259_T	ATCTTGACCTGCAACG-1	224.048	383.716	0.113676	0.518585	0.208214	0.288199
259_T	ATCTTGACTTGTCCAA-1	463.989	355.078	0.481284	0.295337	0.271403	0.287886
259_T	ATGAAGCCAAGGAGCC-1	231.812	409.79	0.187874	0.348152	0.244467	0.277637
259_T	ATGACGCCGGCTCTAA-1	277.222	448.462	0.266646	0.320229	0.205171	0.239475
259_T	ATGACGCGTTCTATCC-1	169.702	214.453	0.0767366	0.229951	0.246328	0.257718
259_T	ATGACTATCAGCTGTG-1	217.749	142.163	0.3529	0.340797	0.167084	0.270117
259_T	ATGACTATGCGACATT-1	387.671	238.33	0	0.281761	0.201272	0.254078
259_T	ATGAGGAGTGTTAATC-1	190.283	390.601	0.0648169	0.408239	0.241412	0.404457
259_T	ATGATCGGGAATAGAC-1	262.207	448.608	0.125539	0.393035	0.223213	0.324947
259_T	ATGATGCAATGGTACA-1	245.288	265.942	0.0644486	0.243164	0.187886	0.189553
259_T	ATGCACTACCGCATTG-1	227.71	377.124	0.108019	0.551929	0.252473	0.389
259_T	ATGCATGATCCAGGAT-1	302.93	389.429	0.387513	0.224914	0.192026	0.172954
259_T	ATGCATTCCGTGATGG-1	255.542	527.051	0.0642361	0.370758	0.251687	0.203963
259_T	ATGCCAATCGCTCTGC-1	453.735	453.149	0.232425	0.332069	0.248688	0.22561
259_T	ATGCCATTTGCGACCA-1	399.243	270.85	0.0755834	0.183927	0.266078	0.144426
259_T	ATGCCGGTCTTGCATA-1	340.063	349.878	0.223317	0.313353	0.211429	0.205103
259_T	ATGCCGGTTGATGGGA-1	370.898	427.881	0.109269	0.321221	0.211142	0.222287
259_T	ATGCGACAATTGGTCC-1	468.897	466.04	0.116428	0.282659	0.238222	0.216626
259_T	ATGCGACAGTCCCATT-1	324.756	323.877	0	0.356423	0.17211	0.253371
259_T	ATGCGAGTCCCACCAC-1	447.73	237.671	0	0.180978	0.127565	0.166412
259_T	ATGCTCAGTGTTGCAT-1	168.091	416.968	0.0615393	0.336188	0.206993	0.216911
259_T	ATGCTCTGGCGCGGTA-1	341.821	160.4	0	0.276092	0.287446	0.210703
259_T	ATGCTTAGGAGTTGAT-1	477.173	185.156	0.244259	0.273497	0.165486	0.185258
259_T	ATGGACTGCTTAGTTG-1	201.929	63.9404	0.104569	0.253155	0.178697	0.251092
259_T	ATGGAGCAGGCCGTGA-1	305.933	317.578	0.0456788	0.327908	0.187231	0.246316
259_T	ATGGATCCGGCGTCCG-1	355.884	428.101	0.240035	0.302242	0.192085	0.207365
259_T	ATGGATTGACCAAACG-1	287.769	376.538	0.0330702	0.408915	0.186951	0.282578
259_T	ATGGCAGCATTACGAT-1	123.853	136.597	0	0.0841321	0.0573525	0.0282881
259_T	ATGGCTGGAAATGGCC-1	409.058	492.847	0.345444	0.369286	0.233087	0.307262
259_T	ATGGGAACGGAAGCGG-1	390.674	525.659	0.166924	0.349467	0.265533	0.252062
259_T	ATGGGACCTGCTGAAC-1	172.852	155.64	0.20212	0.313035	0.17087	0.231052
259_T	ATGGGCCTCGGCCTCT-1	399.097	257.812	0.134343	0.357504	0.209114	0.294386
259_T	ATGGGTGTATACCTCC-1	146.338	136.377	0.121365	0.301667	0.195785	0.275799
259_T	ATGGTATTGGGAACCG-1	284.619	76.0986	0.0656141	0.230454	0.160094	0.143516
259_T	ATGGTCGCGTGGTTTC-1	376.611	258.032	0	0.199814	0.20891	0.288408
259_T	ATGGTTACGAAACATG-1	495.63	511.523	0.0367738	0.28677	0.196965	0.220652
259_T	ATGTAAGGCTGCTCTT-1	478.857	341.895	0.811908	0.287893	0.199673	0.19961
259_T	ATGTACATGCGGTGAG-1	476.66	132.935	0.13217	0.439068	0.210227	0.412462
259_T	ATGTACGATGACGTCG-1	296.338	121.728	0	0.274993	0.188547	0.257712
259_T	ATGTAGCGCGCGTAGG-1	326.221	108.325	0	0.331863	0.335355	0.166493
259_T	ATGTCATAATAAACGA-1	291.87	49.9512	0.203283	0.288642	0.183931	0.271881
259_T	ATGTCTTGTTTGACTC-1	183.179	70.6787	0	0.379775	0.223493	0.471731
259_T	ATGTGAAAGCCTAATG-1	140.112	254.004	0.0298816	0.301907	0.205809	0.245206
259_T	ATGTGCATCCGACGCA-1	273.047	402.832	0	0.41329	0.230039	0.30448
259_T	ATGTGGACATCTTGAT-1	323.95	245.508	0.283391	0.285122	0.191206	0.199825
259_T	ATGTGTAGTTTAGTCA-1	281.763	520.312	0.0684859	0.265099	0.183779	0.216809
259_T	ATGTTACGAGCAATAC-1	168.457	456.152	0.982801	0.286844	0.217031	0.219674
259_T	ATGTTGATTAGAGACT-1	401.294	107.593	0	0.277907	0.23665	0.262775
259_T	ATGTTGTAGTCTGTTT-1	232.617	128.906	0	0.221104	0.251255	0.181024
259_T	ATTAAACATGCGGACC-1	279.126	272.095	0.0860681	0.330807	0.220413	0.313003
259_T	ATTAATACTACGCGGG-1	306.885	408.984	0.0950077	0.292411	0.286745	0.215079
259_T	ATTAATGAACCAGTCG-1	355.591	401.953	0	0.242735	0.22214	0.151937
259_T	ATTAATTCGGTCACTC-1	307.397	461.206	0.167472	0.267229	0.200614	0.229545
259_T	ATTACAACTACCGGCC-1	386.426	480.029	0.256233	0.293344	0.265172	0.222692
259_T	ATTACATGTCAGTCTT-1	462.598	224.487	0.0900228	0.323373	0.197858	0.163482
259_T	ATTACGCGCTGGCAGG-1	170.508	292.822	0.186989	0.376664	0.19474	0.24399
259_T	ATTACTAGCCTCTTGC-1	224.561	436.011	0.0302762	0.397661	0.227955	0.29376
259_T	ATTACTTACTGGGCAT-1	434.473	407.666	0.0401795	0.260971	0.222977	0.235815
259_T	ATTAGATTCCTCAGCA-1	453.003	387.891	0.240178	0.295453	0.214103	0.237542
259_T	ATTAGATTGATAGCGG-1	243.237	429.272	0.0210849	0.369497	0.224405	0.268896
259_T	ATTAGGCGATGCTTTC-1	324.609	310.84	0.147067	0.298607	0.147583	0.207528
259_T	ATTATACTTTGCTCGT-1	352.148	434.619	0.0411686	0.345638	0.207305	0.307772
259_T	ATTATAGCTACTTTAC-1	489.99	335.229	0.100226	0.238521	0.23965	0.233195
259_T	ATTATCGGAATGTACG-1	269.897	102.393	0.0747578	0.237496	0.248091	0.247995
259_T	ATTATCTCGACAGATC-1	289.16	507.129	0.211586	0.289575	0.228793	0.231067
259_T	ATTATGCCATAGGGAG-1	258.179	416.016	0.26026	0.360129	0.23785	0.218763
259_T	ATTATTATGTCCGTCA-1	195.483	168.53	0.056247	0.28514	0.368151	0.231746
259_T	ATTATTCAGAGTCACT-1	420.117	113.892	0.141875	0.388435	0.206275	0.305858
259_T	ATTCAACCATTTAAGG-1	431.982	172.559	0.0582832	0.27754	0.192479	0.250606
259_T	ATTCACTGATGTTGGA-1	312.085	186.841	0	0.334706	0.215755	0.218885
259_T	ATTCAGGACCTATTTC-1	427.075	420.776	0.214114	0.370601	0.185199	0.256023
259_T	ATTCAGTAGCAGGGTC-1	152.637	377.93	0.238146	0.350682	0.241541	0.237051
259_T	ATTCATATACTGTCCA-1	282.715	252.466	0	0.414717	0.184737	0.254541
259_T	ATTCATCGTTGAGGCA-1	390.527	153.369	0	0.180034	0.141144	0.224091
259_T	ATTCCCACATAAACAA-1	148.975	384.521	0.0659681	0.361709	0.226438	0.276451
259_T	ATTCCTAAGACGTGGA-1	461.206	453.076	0.179663	0.326219	0.247639	0.246365
259_T	ATTCCTCCGCCAGTGC-1	205.444	403.491	0.0717298	0.369416	0.26097	0.340727
259_T	ATTCGACGCCGGGCCT-1	155.786	319.116	0.0230719	0.427803	0.244405	0.265964
259_T	ATTCGCGCCTTGAGAG-1	457.837	126.562	0.0420648	0.372729	0.211333	0.297932
259_T	ATTCGTGCTATCTCTT-1	470.654	276.636	0.200731	0.261713	0.174125	0.222404
259_T	ATTCTCGTCTCTTTAG-1	251.294	481.421	0.0701712	0.302816	0.227955	0.216927
259_T	ATTCTGAGTATGAACT-1	383.057	512.695	0.138603	0.310323	0.188631	0.303663
259_T	ATTCTTCGTACTTATG-1	386.572	493.066	0.21418	0.301162	0.228383	0.269886
259_T	ATTGAAGATCTTAGTG-1	242.432	350.903	0.176506	0.70562	0.231004	0.243972
259_T	ATTGACCGGCGATGAC-1	487.134	420.19	0.260576	0.211053	0.221248	0.196613
259_T	ATTGACGTAACTCGGT-1	330.322	500.171	0.5119	0.293559	0.223302	0.154221
259_T	ATTGATAGCAACGAGA-1	142.383	476.001	0.150983	0.286102	0.258587	0.247443
259_T	ATTGATGAGTCCTAAC-1	430.005	335.889	0.243645	0.321829	0.208738	0.245144
259_T	ATTGCCTATTAGACCG-1	149.927	116.748	0	0.391846	0.172947	0.267481
259_T	ATTGCCTTTATGTTTG-1	371.558	134.033	0.172202	0.190065	0.178226	0.205028
259_T	ATTGCGATCAGTAACT-1	428.76	218.335	0	0.233422	0.192815	0.164196
259_T	ATTGCTGCTCCTCCAT-1	219.653	324.976	0.144197	0.406315	0.232954	0.293377
259_T	ATTGGATTACAGCGTA-1	439.819	198.633	0.0675837	0.302787	0.189213	0.298158
259_T	ATTGGGAATATCTTGG-1	255.029	474.829	0.0297457	0.366092	0.217853	0.262081
259_T	ATTGGGAGTTCTGTAA-1	488.013	498.56	0.0919013	0.314549	0.24142	0.206469
259_T	ATTGTACAACTCGGCT-1	444.873	322.632	0.361531	0.27298	0.183158	0.218673
259_T	ATTGTCGCAATACCTT-1	378.662	453.955	0.0820804	0.294748	0.264832	0.308441
259_T	ATTGTCTGTTTCATGT-1	254.736	89.5019	0.261004	0.21975	0.160203	0.25508
259_T	ATTGTGACTTCGCTGC-1	469.043	479.15	0	0.259024	0.326942	0.124079
259_T	ATTTAACTCGTATTAC-1	254.883	461.792	0.204421	0.360078	0.22602	0.21258
259_T	ATTTACAGTTTACTGG-1	201.27	357.861	0	0.463568	0.191898	0.343862
259_T	ATTTACTAAGTCCATT-1	475.122	348.413	0.104883	0.206831	0.174487	0.234866
259_T	ATTTATACTGGTAAAG-1	337.061	62.5488	0.0669736	0.188808	0.139157	0.133709
259_T	ATTTCATTATTTCGCG-1	352.441	460.767	0.145561	0.266101	0.196058	0.217445
259_T	ATTTCCGGGTTCTGCG-1	188.232	194.678	0.0816407	0.28996	0.207309	0.28215
259_T	ATTTGCGCGAGTAGCT-1	173.364	207.935	0.115417	0.305784	0.225974	0.322846
259_T	ATTTGTCTTGGGAGCT-1	373.169	290.698	0.118845	0.232782	0.175976	0.123275
259_T	ATTTGTTCCAGGGCTC-1	325.855	428.394	0.122462	0.306207	0.156769	0.252281
259_T	CAAACCCTCCGGCGGG-1	318.604	95.3613	0.156376	0.297316	0.253674	0.24335
259_T	CAAACGAGTATCGCAG-1	233.862	246.46	0.0680138	0.319543	0.178069	0.232942
259_T	CAAACGGTCGCACTTT-1	208.74	357.788	0.0504232	0.348843	0.177974	0.237318
259_T	CAAACGTGGTCTTGCG-1	353.174	526.099	0.281538	0.321723	0.228089	0.317582
259_T	CAAACTACGATAGAGA-1	375.146	473.584	0.108035	0.353698	0.319667	0.239434
259_T	CAAACTATTGAGCTTC-1	341.382	480.469	0.0376789	0.260202	0.202468	0.203313
259_T	CAAACTCGCGACGCCG-1	474.17	257.007	0.177291	0.248252	0.207856	0.232551
259_T	CAAAGATTATTGGGCC-1	169.409	188.379	0.156128	0.274014	0.277225	0.367546
259_T	CAAAGGTTAAATTCAG-1	491.968	518.115	0.212462	0.280043	0.221169	0.204657
259_T	CAAATCTCTCACAAGG-1	147.729	266.968	0.0308322	0.320331	0.256093	0.293921
259_T	CAAATGTCCTTCCGTG-1	256.494	259.277	0.161866	0.280778	0.189717	0.215203
259_T	CAAATTGGATTATGCC-1	494.531	407.007	0.277004	0.302411	0.202677	0.248174
259_T	CAAATTGTCAGCAAGC-1	311.206	467.725	0.240777	0.327472	0.195432	0.31073
259_T	CAACCTACCGAGCAGT-1	443.042	152.856	0.10374	0.381368	0.176928	0.41914
259_T	CAACGACCCGTTTACA-1	246.973	422.681	0.145723	0.359295	0.26928	0.301005
259_T	CAACGCGATGAGCCAA-1	190.723	70.6055	0.0569756	0.286261	0.161654	0.217454
259_T	CAACGGTTCTTGATAC-1	202.075	436.23	0.165497	0.362614	0.214375	0.289425
259_T	CAACGTGGTGGAGTCT-1	480.981	191.602	0.163294	0.391119	0.223707	0.210578
259_T	CAACTATATCGAATGC-1	356.104	454.175	0.292061	0.227689	0.171099	0.279068
259_T	CAACTCCAACGTTTAG-1	383.13	525.732	0.0799266	0.255599	0.214253	0.189552
259_T	CAACTCCTTGATCCCG-1	232.105	435.864	0.0688648	0.389776	0.280862	0.325536
259_T	CAACTGCTCATCCGAT-1	263.086	167.798	0.148891	0.296049	0.219794	0.213782
259_T	CAACTTGTAGTGGGCA-1	213.94	494.897	0.0687803	0.37567	0.25665	0.213116
259_T	CAAGAGGGCGGAGTAC-1	335.23	251.953	0.385976	0.336678	0.24816	0.296179
259_T	CAAGATATTATAACGT-1	391.626	257.886	0	0.328394	0.192033	0.26799
259_T	CAAGCAACGTCGGAGT-1	201.123	344.751	0.0749286	0.336182	0.189941	0.206074
259_T	CAAGCACCAAATGCCT-1	307.178	435.132	0.0331387	0.277198	0.227484	0.23614
259_T	CAAGCGGCACATAATT-1	327.173	199.805	0.0439765	0.268375	0.174079	0.218823
259_T	CAAGGATCGCATGTTC-1	313.11	291.357	0.316252	0.267463	0.243326	0.188312
259_T	CAAGGCCAGTGGTGCA-1	431.47	120.337	0.237327	0.351252	0.199397	0.312336
259_T	CAAGGTCCTATAGGCT-1	471.167	328.857	0.133314	0.337333	0.243731	0.236747
259_T	CAAGTAAGTGATAGAC-1	254.883	102.539	0	0.325236	0.18584	0.22487
259_T	CAAGTGAACTTTGGTT-1	262.939	513.94	0.187063	0.4206	0.240105	0.235022
259_T	CAAGTGTGGTTGCAAA-1	410.742	290.332	0.206632	0.331211	0.170365	0.211117
259_T	CAATAAACCTTGGCCC-1	336.621	382.544	0.0413829	0.243236	0.193266	0.160586
259_T	CAATATGTAGATTTAC-1	454.395	518.481	0.360685	0.302449	0.196459	0.211136
259_T	CAATATTCTTGACCTA-1	207.129	201.05	0	0.243329	0.18413	0.15751
259_T	CAATCCCTATACCAGC-1	390.088	473.437	0.427956	0.266453	0.252513	0.246872
259_T	CAATCCTGCCGTGGAG-1	149.78	462.891	0.272564	0.371675	0.292508	0.305465
259_T	CAATGACCCTTAATTT-1	269.605	76.3183	0	0.280641	0.199895	0.238054
259_T	CAATGCGAGAAGTATC-1	364.746	199.365	0.229372	0.27306	0.198589	0.200146
259_T	CAATGGAATCTACATA-1	401.587	492.92	0.121153	0.333346	0.287654	0.305996
259_T	CAATGGATCTCTACCA-1	381.519	368.994	0.147534	0.28906	0.166065	0.137052
259_T	CAATGGTCGGCCTGGG-1	270.41	513.867	0.0426796	0.367513	0.233681	0.205145
259_T	CAATGTGCCAACCCTT-1	489.771	309.082	0.51286	0.232039	0.213978	0.191088
259_T	CAATTAAGGGTGATGA-1	302.637	363.281	0.0677382	0.304401	0.212319	0.22496
259_T	CAATTTCGTATAAGGG-1	294.58	311.133	0.141335	0.293552	0.214502	0.263752
259_T	CACAAGAAAGATATTA-1	480.029	459.448	0.200171	0.322224	0.209561	0.250948
259_T	CACAATGAGCTGCTAT-1	245.435	278.979	0	0.399086	0.231842	0.265348
259_T	CACACACGCTAACGAG-1	443.481	192.041	0	0.195443	0.135308	0.19019
259_T	CACACAGCTTGCGCTC-1	489.038	243.823	0	0.357544	0.205062	0.257368
259_T	CACACAGGGATAGATT-1	160.327	390.894	0.207596	0.496895	0.285253	0.475219
259_T	CACACGCGCTGTCTTA-1	392.432	336.255	0.0576731	0.223104	0.235769	0.287359
259_T	CACACGTTTCAATGGG-1	394.336	519.067	0	0.287689	0.232062	0.221878
259_T	CACACTTGTATTGCGA-1	495.337	485.376	0	0.47687	0.266622	0.356669
259_T	CACAGAGACGAGGACG-1	131.323	136.523	0.143887	0.460446	0.153399	0.222653
259_T	CACAGCACCCACGGCA-1	280.005	350.464	0.070659	0.33471	0.212546	0.219097
259_T	CACAGCTAGGGAGTGA-1	284.473	422.314	0.0360933	0.30614	0.235911	0.237349
259_T	CACAGGGCCATATAGT-1	420.85	179.224	0.463248	0.368371	0.192427	0.321531
259_T	CACAGGGCCGTTGTCA-1	281.616	148.022	0.338309	0.228616	0.161471	0.14017
259_T	CACAGTTCGCTTCCCA-1	484.863	198.12	0	0.360583	0.220679	0.299954
259_T	CACATATTAGCAGGAT-1	331.421	245.435	0.179658	0.370539	0.207144	0.275527
259_T	CACATCGTGCACGCGC-1	199.219	161.938	0.145237	0.344882	0.485111	0.253955
259_T	CACATCTCACCGACGA-1	338.232	180.103	0.0432259	0.429307	0.213266	0.231457
259_T	CACATGATTCAGCAAC-1	298.242	304.614	0.0442272	0.296956	0.178326	0.280303
259_T	CACATTCTTTCGATGG-1	397.192	434.18	0.163719	0.307187	0.223407	0.237622
259_T	CACATTTCTTGTCAGA-1	462.964	263.672	0.0906055	0.269246	0.17041	0.268856
259_T	CACCAGTCAGCATGCA-1	139.16	162.524	0	0.363616	0.214673	0.349634
259_T	CACCATCGGAGGAGAC-1	288.867	481.055	0.42316	0.336705	0.204153	0.245186
259_T	CACCATGATCGCAAAG-1	487.72	472.412	0.87229	0.257966	0.156296	0.301097
259_T	CACCCAAATCTTATGT-1	452.344	322.559	0.0973224	0.265939	0.181113	0.202214
259_T	CACCCACACGTCACCC-1	220.898	442.529	0.21571	0.30287	0.258982	0.253254
259_T	CACCCACGAGGCAATT-1	382.105	421.289	0.132325	0.311549	0.181071	0.289348
259_T	CACCCGGTTTGTGACT-1	203.394	207.568	0	0.264231	0.152459	0.101134
259_T	CACCCTAACAAGATCT-1	357.056	186.401	0.036307	0.307325	0.239554	0.265772
259_T	CACCCTTGGTGAGACC-1	117.261	228.076	0	0.319365	0.262771	0.233109
259_T	CACCCTTTCCTCGCTC-1	210.278	501.416	0.147705	0.310855	0.24733	0.262323
259_T	CACCGATACACCGAGC-1	375.22	486.621	0.336521	0.245657	0.177522	0.199711
259_T	CACCGCCAGAAGGTTT-1	280.225	376.611	0.167199	0.407174	0.21202	0.281216
259_T	CACCGCCGACCAGCGA-1	311.499	493.872	0.0736316	0.277028	0.164223	0.179356
259_T	CACCGCGTCCACTCTA-1	449.927	446.704	0.0464993	0.326799	0.215313	0.302429
259_T	CACCGGAGATATCTCC-1	409.204	505.884	0.227407	0.333895	0.191197	0.221328
259_T	CACCGGGCATCACAAG-1	408.545	81.3721	0	0.342973	0.229928	0.288587
259_T	CACCGTATCCCATCCG-1	447.437	211.597	0.116642	0.341233	0.221526	0.200471
259_T	CACCGTTAGGGATCAC-1	195.923	207.715	0.17827	0.196863	0.144517	0.275258
259_T	CACCGTTGCGCGATAT-1	166.26	247.192	0.325815	0.32702	0.219207	0.297957
259_T	CACCTAATAGAGTCGT-1	153.296	443.262	0.209608	0.315072	0.258405	0.27451
259_T	CACCTAATCAGTTTAC-1	329.517	421.802	0.364022	0.252343	0.189294	0.211482
259_T	CACCTCGATGGTGGAC-1	322.119	434.985	0.128707	0.255749	0.205495	0.239183
259_T	CACCTTGCGAAACTCG-1	374.268	395.215	0.037362	0.245751	0.191319	0.288765
259_T	CACCTTGGCGCCTTTG-1	444.287	270.41	0	0.314397	0.189721	0.179152
259_T	CACGAAAGTTAGTCCC-1	167.285	338.599	0.0844002	0.540932	0.223608	0.340507
259_T	CACGACGTAATAGTAA-1	458.057	511.89	0.0283395	0.341517	0.196257	0.286713
259_T	CACGACTAAAGTTCTG-1	244.336	533.716	0.19756	0.288745	0.182596	0.171615
259_T	CACGAGCAAACCAGAC-1	138.208	71.1181	0.143306	0.265268	0.199972	0.181728
259_T	CACGCACAGCGCAGCT-1	329.224	395.728	0	0.270463	0.188914	0.191848
259_T	CACGCAGCGAGGCTTT-1	219.946	351.123	0.102992	0.397087	0.183582	0.183351
259_T	CACGCGGAACTGTTGC-1	425.61	277.148	0.462229	0.19524	0.182576	0.340265
259_T	CACGGCGCGCCAAAGG-1	446.191	453.223	0.04179	0.339257	0.206776	0.231479
259_T	CACGTCGGCAACCTCT-1	196.216	233.789	0.27752	0.303214	0.129206	0.191729
259_T	CACGTCTATGATGTGG-1	416.748	505.811	0.103164	0.364036	0.237875	0.220289
259_T	CACGTTCGTGCTCTAG-1	362.109	310.474	0.149333	0.249666	0.191082	0.317262
259_T	CACGTTTCGTACACAC-1	398.438	192.48	0	0.224302	0.194806	0.236135
259_T	CACTAAAGTTGCCTAT-1	249.683	324.683	0	0.577939	0.255276	0.311708
259_T	CACTACGGGAGCTGCC-1	458.203	165.747	0	0.35808	0.280286	0.215141
259_T	CACTACTCAGTTCTGT-1	341.821	519.653	0.136929	0.298562	0.181537	0.231409
259_T	CACTCAAGAGCTATGG-1	271.948	298.315	0.208849	0.446396	0.180401	0.23772
259_T	CACTCAGCTCTTGAGG-1	326.367	480.615	0.104206	0.309555	0.244572	0.272529
259_T	CACTCCTATGTAAGAT-1	191.968	188.159	0.0958927	0.288947	0.200392	0.237047
259_T	CACTCCTCTCGGTCGG-1	386.133	453.882	0.0730198	0.244507	0.212625	0.277645
259_T	CACTCGAGCTGAACAA-1	335.083	238.916	0	0.321011	0.248878	0.292501
259_T	CACTCTCAAGCATCGA-1	232.324	102.832	0.0592967	0.282841	0.181982	0.253169
259_T	CACTCTTCTGCTAGCC-1	435.718	165.967	0.206306	0.261938	0.210036	0.247305
259_T	CACTGACGATTGTGGA-1	247.632	128.76	0.113717	0.345862	0.299835	0.23622
259_T	CACTGTCCAAGTGAGA-1	220.752	429.492	0.0909077	0.363452	0.282052	0.224544
259_T	CACTTAATCAGACGGA-1	238.477	331.348	0	0.530041	0.209409	0.284573
259_T	CACTTCGCCACAGGCT-1	175.562	416.895	0.405544	0.237287	0.183195	0.241428
259_T	CAGAACTTAGCCCTCT-1	376.025	205.811	0.0351683	0.28504	0.250456	0.282361
259_T	CAGAATAACACACGGA-1	473.511	191.748	0.05188	0.307961	0.189953	0.288
259_T	CAGACACCGATCGCTG-1	248.438	207.129	0.098055	0.235345	0.200058	0.215707
259_T	CAGACCTGTAAGTGTT-1	430.078	348.926	0.252014	0.251775	0.18847	0.229516
259_T	CAGACGAACCTGATAC-1	244.922	226.758	0.279502	0.301001	0.201683	0.251481
259_T	CAGAGACGGTCACCCA-1	271.143	219.946	0.110258	0.220195	0.175127	0.1673
259_T	CAGAGCATGAGCTTGC-1	321.606	382.69	0.177562	0.257082	0.166534	0.224358
259_T	CAGAGGCGATGCATGA-1	237.158	200.684	0	0.347488	0.23854	0.240634
259_T	CAGAGTGATTTAACGT-1	319.043	493.799	0.336682	0.226882	0.213514	0.210636
259_T	CAGATAATGGGCGGGT-1	438.94	120.264	0	0.21996	0.186148	0.25884
259_T	CAGATACTAACATAGT-1	231.519	383.643	0.0118841	0.531862	0.3323	0.330537
259_T	CAGATCATTTAAAGTC-1	464.502	407.373	0.349651	0.224708	0.162952	0.253238
259_T	CAGATCCTGGTTTGAA-1	120.703	195.41	0.1869	0.432588	0.385812	0.467264
259_T	CAGCAGCCCGTTCCTT-1	351.489	369.36	0	0.270131	0.302774	0.298145
259_T	CAGCAGTCCAGACTAT-1	432.568	224.78	0.145124	0.195494	0.206253	0.251901
259_T	CAGCAGTCTGTGCTGC-1	334.131	147.437	0	0.332087	0.362238	0.283318
259_T	CAGCCCTCACAGGCAG-1	296.924	533.203	0.200174	0.460905	0.34125	0.384167
259_T	CAGCCGGGCCCTCTAT-1	378.955	480.103	0.318825	0.384739	0.2239	0.258619
259_T	CAGCCTCCTGCAGAGG-1	348.12	402.026	0.336537	0.301615	0.255213	0.239746
259_T	CAGCCTCTCCTCAAGA-1	416.162	453.589	0.27632	0.265546	0.237192	0.26363
259_T	CAGCGATTCCCTTCAA-1	218.408	207.422	0	0.200552	0.149979	0.210645
259_T	CAGCTCACTGAGACAT-1	279.858	337.427	0	0.466373	0.191898	0.268592
259_T	CAGCTCGACAAGTTAA-1	396.533	368.848	0.0610195	0.302195	0.195828	0.220404
259_T	CAGCTCGTGCTTGTGT-1	217.31	462.158	0.144383	0.353017	0.227008	0.213603
259_T	CAGCTCTGGGCTCACT-1	187.061	77.124	0.173977	0.370062	0.136341	0.263592
259_T	CAGCTGGCGTAACCGT-1	139.966	240.894	0.0720069	0.327063	0.208229	0.224388
259_T	CAGCTTAGTAGGTAGC-1	163.55	345.19	0.1182	0.58501	0.202721	0.269004
259_T	CAGGAAGACTTTATAT-1	378.809	466.992	0.139852	0.317817	0.242599	0.184575
259_T	CAGGATATATCGTTGT-1	282.861	265.576	0.195596	0.362694	0.20736	0.359888
259_T	CAGGCAGTCTTACCAG-1	375.22	127.441	0.108236	0.253106	0.245439	0.286784
259_T	CAGGCCGTTTGGGTGT-1	219.36	298.901	0.0176508	0.387584	0.229719	0.267432
259_T	CAGGCGCACGGTGGTC-1	161.938	188.452	0	0.26434	0.190576	0.250157
259_T	CAGGCGCCATGCTAGG-1	331.274	232.397	0.101715	0.321984	0.189278	0.226523
259_T	CAGTAACTATTTATTG-1	438.428	427.222	0.118304	0.245149	0.266121	0.322748
259_T	CAGTAATCCCTCCCAG-1	153.076	417.114	0.237607	0.299496	0.217286	0.268574
259_T	CAGTACATTCTCTAAA-1	442.09	420.63	0.171918	0.354496	0.231089	0.221571
259_T	CAGTACCAGTTTACGT-1	124.951	241.113	0.0449807	0.376092	0.234223	0.218293
259_T	CAGTAGCCCACGCGGT-1	400.488	388.403	0.103149	0.360461	0.233177	0.223785
259_T	CAGTAGCGAGGTAGTA-1	172.998	527.93	0.135188	0.38378	0.196609	0.263667
259_T	CAGTCGAGGATGCAAT-1	430.518	388.11	0.537297	0.408354	0.210003	0.220574
259_T	CAGTCTCTCGGCTAAT-1	165.308	514.966	0.026575	0.329144	0.230404	0.252064
259_T	CAGTCTGTATACTGGG-1	305.493	278.394	0.156296	0.433518	0.195474	0.240807
259_T	CAGTGAATAAATGACT-1	370.459	388.696	0.415708	0.302676	0.159965	0.236918
259_T	CAGTGGTTGCACATGA-1	142.163	449.927	0.157458	0.334055	0.240579	0.286989
259_T	CAGTGTCCGCAGAATG-1	198.486	455.859	0.0411623	0.382102	0.274855	0.24356
259_T	CAGTGTCGGCTGGCCC-1	402.393	212.036	0.288179	0.290198	0.237284	0.240924
259_T	CAGTTCAAATTGACAC-1	250.122	363.867	0.0522503	0.590742	0.23619	0.218926
259_T	CAGTTCCGCGGGTCGA-1	156.445	384.448	0.137554	0.379165	0.202104	0.26088
259_T	CAGTTCGAGGACCCGA-1	239.868	102.759	0.144919	0.288077	0.187055	0.270465
259_T	CATAACGGACAGTCGT-1	411.035	316.479	0.902829	0.334369	0.209504	0.309148
259_T	CATAAGAAGCTTGGCT-1	326.953	173.657	0	0.285618	0.304136	0.220294
259_T	CATAAGCTCTCCGTCT-1	110.303	280.444	0.167398	0.45897	0.246174	0.344834
259_T	CATAATGAGCGGGCGA-1	232.91	514.233	0.0188757	0.357178	0.294524	0.295608
259_T	CATACAAAGCCGAACC-1	191.162	468.97	0.235269	0.473591	0.335127	0.328414
259_T	CATACACGGTTCCCAC-1	262.939	154.761	0	0.250297	0.220762	0.368634
259_T	CATACCCGTACCCAGT-1	174.463	312.378	0.102779	0.405978	0.201254	0.267425
259_T	CATACGAACTAGCTGG-1	172.559	129.565	0	0.404942	0.220415	0.278707
259_T	CATACGGCGTCTGGGC-1	294.434	298.096	0.04766	0.283424	0.266111	0.350129
259_T	CATACTATGTAATTGT-1	238.33	318.237	0	0.591974	0.212357	0.237209
259_T	CATACTTAGGCAATAC-1	482.227	309.155	0.287281	0.265246	0.232035	0.227179
259_T	CATACTTCTTTCTCCG-1	251.147	109.131	0	0.245832	0.156814	0.174558
259_T	CATAGAGGAGATACTA-1	382.471	101.221	0.0651588	0.303267	0.229513	0.271182
259_T	CATAGCCGCCCGGGAT-1	141.431	384.595	0.0640618	0.346445	0.225817	0.273744
259_T	CATAGCGTTGCCCACC-1	214.6	200.977	0	0.277232	0.216558	0.221344
259_T	CATAGTACATTGAGAG-1	348.633	454.248	0.0845937	0.286643	0.164333	0.230902
259_T	CATAGTAGCATAGTAG-1	228.223	429.419	0.213057	0.312397	0.237165	0.299517
259_T	CATAGTCAAATACATA-1	405.249	127.148	0.131454	0.475552	0.304667	0.263266
259_T	CATAGTCCACAAGAAC-1	173.95	260.156	0	0.384409	0.202282	0.308827
259_T	CATATACTACTGATAA-1	442.236	433.667	0.178625	0.312971	0.198302	0.157148
259_T	CATATAGGTACAGTCA-1	264.185	272.314	0.353752	0.323935	0.164013	0.237073
259_T	CATATGTCAGGCTACG-1	147.437	240.82	0	0.267401	0.253187	0.224493
259_T	CATATTATTTGCCCTA-1	356.543	493.359	0.0827136	0.216125	0.133558	0.20196
259_T	CATCAAACTGGCGCCC-1	498.779	452.71	0.0556125	0.310702	0.232563	0.208175
259_T	CATCATCTACCCGGAC-1	318.896	480.688	0.139052	0.322934	0.182006	0.212629
259_T	CATCATTACCCTGAGG-1	409.937	211.963	0	0.413881	0.250507	0.315969
259_T	CATCCTCTCAAAGATC-1	402.246	198.999	0.223293	0.221562	0.241563	0.1655
259_T	CATCGCCCGCGGCCAA-1	224.854	462.085	0.1949	0.388859	0.238934	0.250587
259_T	CATCGGACGGGTTAAT-1	275.464	278.687	0	0.219824	0.164064	0.131796
259_T	CATCTACCCGAGAACG-1	480.615	511.67	0.325641	0.25319	0.215409	0.215417
259_T	CATCTATCCCGTGTCT-1	434.766	433.74	0.140537	0.220199	0.170042	0.153734
259_T	CATCTTACACCACCTC-1	429.712	309.741	0.117043	0.190433	0.228478	0.162477
259_T	CATGAACCGACATTTG-1	221.265	481.714	0.126432	0.32324	0.24218	0.253558
259_T	CATGAACCTCTTATCA-1	319.263	519.873	0.0659644	0.286437	0.222993	0.21623
259_T	CATGACTTCGCTGAAT-1	455.786	289.893	0.194305	0.256109	0.148828	0.214073
259_T	CATGAGATGCACTCTC-1	353.101	166.846	0.118277	0.325414	0.14736	0.237418
259_T	CATGAGTCCATCACGG-1	179.37	64.1601	0.209662	0.268838	0.262767	0.281223
259_T	CATGATACGGTGAAAC-1	340.723	55.957	0.068952	0.246212	0.185429	0.205337
259_T	CATGATGCACAATTCT-1	318.164	415.43	0.0401184	0.427466	0.249304	0.256755
259_T	CATGATGGAAGTTAGC-1	444.141	257.3	0.250372	0.250727	0.225907	0.244443
259_T	CATGCACGTGTTACTG-1	402.026	532.104	0.447018	0.253219	0.204715	0.270173
259_T	CATGCATGGAGACCCT-1	322.998	513.354	0.204709	0.280673	0.185902	0.303747
259_T	CATGCCAACTCGCAAA-1	136.523	273.633	0.0872101	0.298989	0.249474	0.311776
259_T	CATGCGACCAGTTTAA-1	426.709	381.592	0	0.407414	0.217673	0.299306
259_T	CATGCGTTAGACAGAA-1	296.118	454.834	0.0548374	0.309711	0.186888	0.179197
259_T	CATGCGTTGAGAGGAG-1	228.369	83.2763	0	0.273381	0.234612	0.273974
259_T	CATGCTGGCTCCAATT-1	285.059	474.536	0	0.248159	0.203132	0.125826
259_T	CATGGAAATGGGACCA-1	450.586	511.963	0	0.246927	0.271919	0.197397
259_T	CATGGATTGTCTTCCG-1	435.938	192.114	0.348132	0.29573	0.225529	0.241532
259_T	CATGGCAGGAAGATCG-1	273.413	442.017	0.029874	0.420497	0.24297	0.266443
259_T	CATGGGTATGCCTTAT-1	364.6	186.328	0	0.282727	0.152321	0.214619
259_T	CATGGGTCGGGTGTGG-1	378.223	414.771	0.178671	0.346371	0.198601	0.255467
259_T	CATGGTAAGTAGCGTT-1	331.567	258.545	0.593661	0.302488	0.17473	0.205996
259_T	CATGGTCTAGATACCG-1	306.592	382.837	0.204505	0.246498	0.20689	0.233543
259_T	CATGGTTTATTAATCA-1	442.529	100.635	0	0.369217	0.164627	0.322842
259_T	CATGTAAGAGACATTT-1	394.775	199.072	0	0.232636	0.256007	0.350856
259_T	CATGTAGGAGCGCCAA-1	476.221	452.93	0	0.178759	0.126381	0.0337783
259_T	CATGTCTCATTTATGG-1	376.318	231.885	0.0502688	0.27389	0.265131	0.23738
259_T	CATTACGCAGGAAGGG-1	434.912	87.5976	0	0.21384	0.048213	0
259_T	CATTACGTCGGCCCGT-1	303.296	428.613	0.0364101	0.29908	0.241788	0.267164
259_T	CATTATCCCATTAACG-1	172.412	116.455	0	0.2642	0.295501	0.257696
259_T	CATTATGCTTGTTGTG-1	254.077	383.423	0.0259341	0.544071	0.304334	0.365995
259_T	CATTCACTGACAGCTA-1	311.792	519.946	0.254429	0.25285	0.220313	0.207518
259_T	CATTGCGGGTCAATTC-1	490.576	387.451	0.157339	0.241701	0.240431	0.191924
259_T	CATTTAGCGGACCATG-1	378.003	388.623	0.390052	0.269317	0.174531	0.335411
259_T	CATTTATCGTTCAAGA-1	349.292	519.58	0	0.340265	0.235933	0.218298
259_T	CATTTCTAGCAGACTA-1	157.178	449.707	0.214313	0.319737	0.261624	0.253018
259_T	CATTTGAGTGGTACGT-1	237.378	226.831	0.112566	0.170412	0.168909	0.275259
259_T	CCAAACAGAACCCTCG-1	239.282	409.717	0.111761	0.407268	0.282941	0.245654
259_T	CCAAAGTCCCGCTAAC-1	199.292	534.229	0.052451	0.258553	0.185082	0.180666
259_T	CCAAATAACAAGATTC-1	481.274	217.749	0.0539709	0.356621	0.23854	0.263653
259_T	CCAAATCAAAGGGCAA-1	138.281	84.2285	0.0523358	0.294831	0.235733	0.22725
259_T	CCAACCTTATGTAACT-1	209.985	116.089	0	0.359655	0.200236	0.322287
259_T	CCAACGATGCACTGAT-1	197.388	351.343	0.102589	0.440582	0.249018	0.388129
259_T	CCAACGCTTGCCAGGG-1	435.278	486.035	0.214403	0.267301	0.190097	0.238708
259_T	CCAAGAAAGTGGGCGA-1	252.246	213.647	0.125076	0.243825	0.209552	0.189285
259_T	CCAAGACTTCTGCGAA-1	292.017	422.241	0.0800771	0.327169	0.25097	0.236672
259_T	CCAAGCGTAACTCGTA-1	324.902	336.987	0.180153	0.286274	0.227983	0.255366
259_T	CCAAGGAACAGAGAGG-1	239.868	461.938	0.16939	0.314999	0.203478	0.24627
259_T	CCAATAGTGCCGTCGA-1	215.991	331.567	0.103801	0.402232	0.207238	0.259677
259_T	CCAATCGGTAGATCGA-1	375	460.547	0.0470258	0.291828	0.226307	0.235126
259_T	CCAATGTCACAGCAAG-1	242.065	311.719	0	0.522966	0.27084	0.428138
259_T	CCAATTACGGGTCGAG-1	408.398	427.515	0.229473	0.25641	0.196244	0.188101
259_T	CCAATTGAATGTTAAT-1	231.958	422.827	0.112997	0.308519	0.217384	0.208973
259_T	CCACAATGTACGTCTT-1	377.71	362.549	0.0583802	0.238512	0.214941	0.247051
259_T	CCACACTGAGATATTA-1	241.919	298.608	0.095969	0.330432	0.211114	0.257538
259_T	CCACAGCTGAAATCAT-1	165.234	501.929	0.145654	0.53412	0.35502	0.316354
259_T	CCACAGTACCCATCCT-1	402.686	238.184	0	0.242385	0.189511	0.20109
259_T	CCACATACTGCACCCA-1	499.951	211.011	0	0.336682	0.264609	0.298196
259_T	CCACCAACTTTACTGT-1	207.202	214.087	0.161686	0.333936	0.262994	0.280622
259_T	CCACCCAAGGAAAGTG-1	339.624	310.693	0.240748	0.404367	0.288001	0.300479
259_T	CCACGAATTTAACCTC-1	466.992	283.228	0.106765	0.233869	0.183722	0.213141
259_T	CCACGAGAAGAGAATC-1	341.016	441.284	0.38208	0.376505	0.185459	0.359273
259_T	CCACGGAGCCATAAGA-1	158.789	247.266	0.264291	0.363973	0.254108	0.21954
259_T	CCACGGCAGGTGTAGG-1	172.192	90.3808	0	0.30045	0.193719	0.281561
259_T	CCACGGTGCCCGGTAG-1	459.888	322.485	0	0.268344	0.236246	0.187841
259_T	CCACTATCCGGGTCAC-1	493.945	354.785	0	0.354565	0.271753	0.266064
259_T	CCACTCAGATCCGCAA-1	356.03	81.8847	0	0.311984	0.162474	0.247395
259_T	CCACTGGTGGCTGGTT-1	136.816	299.707	0.112846	0.464233	0.209968	0.308596
259_T	CCACTGTTTGGATTAA-1	454.541	172.339	0.134177	0.458344	0.281021	0.221018
259_T	CCAGAAAGCAACTCAT-1	192.188	214.233	0.058657	0.291187	0.225548	0.230426
259_T	CCAGATAGTTGAGTGA-1	374.048	369.067	0.255422	0.330524	0.206248	0.32103
259_T	CCAGCCTGGACCAATA-1	302.124	311.06	0	0.356779	0.196734	0.261924
259_T	CCAGCTACGCCTCATA-1	191.382	495.117	0.154692	0.383305	0.289038	0.271973
259_T	CCAGCTCGAACGCATT-1	300.293	141.284	0.212778	0.305338	0.263446	0.259698
259_T	CCAGCTGATGGTACTT-1	136.963	312.817	0.103845	0.395664	0.256052	0.207883
259_T	CCAGCTTCCGCCCGCA-1	122.461	365.186	0.135304	0.295677	0.258241	0.228882
259_T	CCAGGGACGTGGCCTC-1	257.739	376.831	0	0.44483	0.260443	0.26507
259_T	CCAGTAGTCTGATCCA-1	400.342	375.366	0	0.230019	0.20962	0.141171
259_T	CCAGTCCATTATTCGA-1	142.529	489.111	0.235283	0.276314	0.264334	0.258505
259_T	CCAGTCTAGACGGCGC-1	381.812	395.142	0.0380105	0.303408	0.197369	0.274672
259_T	CCAGTCTTGTCATAGA-1	278.101	167.651	0.27962	0.280199	0.170561	0.265482
259_T	CCAGTTCGGTAACTCA-1	389.722	75	0.0836608	0.390144	0.197722	0.120657
259_T	CCATAAACAACCCGAC-1	344.971	460.84	0.15213	0.264121	0.220303	0.219869
259_T	CCATACCTTTACTTGT-1	441.431	355.298	0	0.49145	0.412923	0.389116
259_T	CCATAGGTTGGCGTGG-1	292.163	435.278	0.196473	0.242821	0.213079	0.267076
259_T	CCATATGGAAACTATA-1	443.628	205.078	0.23187	0.305388	0.288524	0.320439
259_T	CCATCCATACCAAGTC-1	202.295	462.305	0.134978	0.451931	0.248286	0.324303
259_T	CCATCGCAGTTAAACT-1	289.966	226.318	0.0887413	0.352777	0.206393	0.30693
259_T	CCATCTCACCAGTGAA-1	425.903	303.223	0.0899268	0.248703	0.159532	0.194513
259_T	CCATCTTGTTCACAAT-1	214.087	507.935	0.286902	0.271364	0.223333	0.23727
259_T	CCATGCCCTAGATTTC-1	424.658	185.669	0.264422	0.306139	0.161674	0.244883
259_T	CCATGCCTGTTTAGTA-1	257.153	324.609	0.0626685	0.459386	0.230803	0.309946
259_T	CCATGCTCTGCAGGAA-1	220.605	416.455	0.0774594	0.336769	0.208477	0.313849
259_T	CCATGGCAAACGCTCA-1	205.737	70.459	0	0.439983	0.185714	0.169896
259_T	CCATGGCCCTTGTACC-1	141.064	345.41	0.0754955	0.268033	0.208867	0.250794
259_T	CCATGTTCATCTATAT-1	161.133	110.083	0	0.280189	0.147198	0.122054
259_T	CCATTAGCGATAATCC-1	216.138	344.604	0.228062	0.364621	0.244573	0.290343
259_T	CCATTCCCTGCCCACA-1	204.785	338.232	0.0239727	0.38919	0.246773	0.312868
259_T	CCATTTCTACCTATTA-1	323.364	193.286	0.0547414	0.314617	0.17812	0.24174
259_T	CCCAAACATGCTGCTC-1	388.623	329.736	0.417952	0.357482	0.314754	0.32762
259_T	CCCAACATACGTCGCG-1	189.111	273.047	0.0643471	0.298583	0.187173	0.16784
259_T	CCCAACCACACTAACA-1	307.837	500.391	0.102946	0.345362	0.180156	0.154298
259_T	CCCAAGACAGAGTATG-1	248.071	527.197	0.0450467	0.303741	0.169537	0.17991
259_T	CCCAAGTCATTACACT-1	416.309	107.373	0	0.358368	0.181164	0.272341
259_T	CCCAATGAGATTTGCA-1	206.689	161.865	0.068329	0.190401	0.354269	0.248271
259_T	CCCAATTTCACAACTT-1	181.86	299.268	0.0604629	0.388742	0.161809	0.203107
259_T	CCCAGAGGAGGGCGTA-1	453.296	413.965	0.259151	0.259643	0.226357	0.258848
259_T	CCCAGATTCCCGTGAC-1	198.12	57.4219	0.094714	0.19088	0.191033	0.295764
259_T	CCCAGGAAGAATTCGA-1	303.296	69.4336	0.14484	0.254234	0.25067	0.210754
259_T	CCCAGGTCTGAAGGCT-1	473.657	204.785	0.177146	0.371095	0.252031	0.230831
259_T	CCCAGTAAACTTGGGA-1	102.173	215.186	0	0.363594	0.190502	0.319666
259_T	CCCAGTTAAGGCGCCG-1	365.552	277.734	0.175883	0.340451	0.267385	0.2253
259_T	CCCGACCATAGTCCGC-1	337.061	421.729	0	0.324322	0.17556	0.245166
259_T	CCCGAGTTTCTCCGTA-1	462.744	237.524	0.0903815	0.212599	0.199559	0.153737
259_T	CCCGCAAATAATCATC-1	261.841	50.2441	0.309041	0.213321	0.216584	0.204411
259_T	CCCGCAGCGCGAACTA-1	308.789	232.617	0	0.262511	0.170213	0.17363
259_T	CCCGCAGGGCCCAAAG-1	356.396	480.322	0.135069	0.463032	0.236845	0.393668
259_T	CCCGCCATGCTCCCGT-1	213.281	429.565	0.256536	0.311486	0.203911	0.254252
259_T	CCCGCGCAATGCACCC-1	145.679	430.298	0.0321826	0.27676	0.230007	0.247006
259_T	CCCGCTTGCCCTCGTC-1	210.645	540.601	0.0607242	0.2535	0.194117	0.240717
259_T	CCCGGGTCGTTCAGGG-1	270.117	128.54	0.149005	0.284261	0.217271	0.243952
259_T	CCCGGTGTATCGGAAT-1	120.85	208.447	0	0.296326	0.303142	0.268464
259_T	CCCGTAAGTCTAGGCC-1	163.037	292.969	0	0.560948	0.230381	0.203908
259_T	CCCGTAGCTGGGAAGA-1	203.174	181.494	0.276866	0.255728	0.211642	0.2066
259_T	CCCGTCAGCGTCTGAC-1	250.488	403.052	0.0914678	0.356989	0.283796	0.250752
259_T	CCCGTTTCGCAGATGT-1	454.98	211.523	0	0.26754	0.268226	0.264941
259_T	CCCTACCCACACCCAG-1	393.384	68.4814	0.15612	0.252684	0.170876	0.233525
259_T	CCCTACTTGAACAATG-1	378.662	94.7021	0.0691875	0.331558	0.22601	0.285505
259_T	CCCTAGCTCTAAGGTC-1	254.297	50.3174	0.142522	0.112767	0.18458	0.045218
259_T	CCCTATGTAGAGCAGA-1	146.631	162.451	0.174941	0.214012	0.179521	0.251899
259_T	CCCTCAGATCGAGAAC-1	153.296	84.0088	0	0.320426	0.24883	0.295924
259_T	CCCTCATTCTGGAATT-1	224.707	449.048	0.063661	0.365631	0.247245	0.269764
259_T	CCCTCCTCGCTCGTAT-1	455.054	224.561	0.305274	0.286218	0.166291	0.287586
259_T	CCCTCGATAATACACA-1	164.795	103.491	0	0.391976	0.182964	0.127333
259_T	CCCTGAAATGAGTTGA-1	204.932	351.27	0.0951216	0.392216	0.208981	0.278527
259_T	CCCTGCGCTACGCATA-1	148.389	332.3	0.0261645	0.359974	0.223563	0.244281
259_T	CCCTGGGAGGGATCCT-1	325.708	56.1035	0.272963	0.222581	0.159383	0.182406
259_T	CCCTGGTATGGGCGGC-1	330.469	513.208	0	0.301508	0.234147	0.218382
259_T	CCCTTTAATGGAGTTC-1	465.454	139.526	0.126423	0.417102	0.199397	0.322748
259_T	CCCTTTGACAGGTCTT-1	267.407	226.538	0.0524294	0.310625	0.187111	0.233807
259_T	CCGAAAGTGGTGAGCA-1	160.84	443.188	0.0846676	0.326652	0.26899	0.201867
259_T	CCGAACACTGGGCCTC-1	125.244	267.187	0.0682397	0.292659	0.23417	0.222468
259_T	CCGAACCTTCCCGGCC-1	323.804	232.471	0.0899052	0.314462	0.191482	0.234572
259_T	CCGACAAAGGGAGTGC-1	137.256	338.892	0.0448622	0.303802	0.248485	0.248458
259_T	CCGACAATAGGCCGCC-1	473.364	178.638	0.152411	0.354473	0.307069	0.215022
259_T	CCGACGGGCATGAGGT-1	154.541	201.562	0.197684	0.270773	0.249474	0.182891
259_T	CCGACGTAAACACAAC-1	423.853	466.553	0.16255	0.242742	0.222421	0.195282
259_T	CCGACTCGCATAGTCT-1	345.63	526.172	0.0495073	0.270481	0.210201	0.209459
259_T	CCGAGAAGTCGCATAA-1	477.905	250.415	0.044784	0.326691	0.276458	0.272502
259_T	CCGAGCTGTGCTTGTC-1	479.81	433.301	0.513931	0.267952	0.17356	0.244942
259_T	CCGAGGGATGTTAGGC-1	292.969	513.647	0.0448678	0.337807	0.221161	0.163822
259_T	CCGATCTCAACCTTAT-1	437.183	309.668	0	0.103414	0.0359681	0.158661
259_T	CCGCACAAAGACCAAC-1	343.433	317.139	0.106542	0.379965	0.203911	0.292865
259_T	CCGCACGTGACCTCGG-1	156.299	371.411	0.0969277	0.475782	0.253319	0.386544
259_T	CCGCACTTGCAATGAC-1	457.544	100.415	0.118904	0.327228	0.171471	0.29497
259_T	CCGCATGTGGTACGAT-1	304.541	186.987	0.429855	0.239825	0.194605	0.185742
259_T	CCGCCACCACAATCCA-1	308.13	526.538	0	0.243191	0.205881	0.240141
259_T	CCGCCGGAACTTCTCG-1	102.026	202.148	0.0705982	0.485137	0.277819	0.311874
259_T	CCGCCGGTCAACACAC-1	266.235	468.164	0.132709	0.347584	0.222371	0.243421
259_T	CCGCCTGCGAATTGGT-1	423.706	453.516	0.128386	0.405677	0.256601	0.218485
259_T	CCGCGGAATGCGTCAC-1	226.099	220.459	0.24532	0.271936	0.167688	0.175872
259_T	CCGCGGGTACGAAGAA-1	156.079	345.264	0.0462785	0.472283	0.239502	0.312944
259_T	CCGCGTAGGTAAGGGC-1	141.211	358.447	0	0.262802	0.232788	0.220815
259_T	CCGCTATCAGCACCAG-1	294.067	258.911	0.171841	0.277152	0.216245	0.263416
259_T	CCGCTCCAGGGCGATC-1	314.795	88.8428	0	0.268428	0.198992	0.235917
259_T	CCGCTCTTCCGAACTA-1	427.954	139.966	0	0.295608	0.213435	0.249592
259_T	CCGCTGGTGCCATTCA-1	338.013	513.135	0.0817288	0.258257	0.177092	0.206389
259_T	CCGCTTACCTCACTCT-1	188.818	246.973	0.132616	0.19721	0.185455	0.214831
259_T	CCGCTTCGCGGTTAAC-1	203.174	540.674	0.285554	0.286604	0.202413	0.142479
259_T	CCGCTTGCTGACATGG-1	482.959	374.487	0.173253	0.321653	0.150303	0.198104
259_T	CCGGAATGGTTTCAGT-1	179.15	397.266	0.100711	0.313956	0.247008	0.324679
259_T	CCGGAGCGTACTTTCT-1	266.895	174.316	0.142055	0.220649	0.227506	0.251122
259_T	CCGGAGGTCTTATGGT-1	502.295	433.081	0	0.263966	0.105194	0.150896
259_T	CCGGCACGACCGTTTC-1	474.902	322.339	0.332382	0.296205	0.194567	0.244987
259_T	CCGGCGCATATTGGAT-1	269.897	461.646	0.0495122	0.39464	0.186967	0.282267
259_T	CCGGGACCCGCAGAGA-1	254.736	448.755	0.239676	0.315079	0.229667	0.165373
259_T	CCGGGCGGTCTCGTCA-1	343.726	343.286	0.370219	0.234047	0.218434	0.254019
259_T	CCGGGCTAAGAATTTC-1	130.957	97.3389	0.235805	0.352016	0.26823	0.343015
259_T	CCGGGCTGCTCCATAC-1	381.006	316.772	0.0576836	0.281199	0.222251	0.285317
259_T	CCGGGTTCGAGGTTAC-1	178.198	305.859	0.0379457	0.371942	0.212366	0.30039
259_T	CCGGTAATGGCTAGTC-1	485.962	302.637	0.500013	0.293112	0.20663	0.285342
259_T	CCGGTTTGTAATTGTG-1	214.453	187.866	0.0917844	0.292444	0.222696	0.185943
259_T	CCGTAAGTTGGTCCCA-1	347.388	336.694	0.715131	0.226792	0.203312	0.172953
259_T	CCGTACCCAAGCGCCA-1	187.427	475.562	0.0484744	0.344129	0.282718	0.199659
259_T	CCGTAGGAAATCCCTG-1	416.895	159.668	0.0848059	0.350601	0.33268	0.373294
259_T	CCGTAGGGTTGTTTAC-1	446.924	159.302	0	0.364544	0.158334	0.309945
259_T	CCGTATCTCGTCGTAG-1	158.35	208.081	0.111775	0.325147	0.210367	0.248203
259_T	CCGTATTAGCGCAGTT-1	476.074	439.893	0.395845	0.234164	0.279446	0.216354
259_T	CCGTGCCCATGACGGC-1	240.015	474.976	0.289509	0.312795	0.22788	0.234486
259_T	CCGTGGAACGATCCAA-1	456.885	394.336	0.22387	0.281842	0.201295	0.252452
259_T	CCGTGTTAAATTCCAT-1	192.48	240.381	0.424595	0.272694	0.157549	0.167658
259_T	CCGTTACGTTAGAACA-1	389.575	421.216	0.0476536	0.2854	0.25567	0.198107
259_T	CCGTTCCGAATCTCGG-1	140.479	293.188	0	0.358161	0.204517	0.204262
259_T	CCTAAAGGCTGACGCT-1	367.456	460.62	0.118723	0.352598	0.236802	0.319455
259_T	CCTAAATTAACGGTTC-1	313.037	278.32	0.322582	0.289641	0.238463	0.269802
259_T	CCTAAATTGTATCCTA-1	484.937	211.157	0.0669892	0.236569	0.201786	0.130269
259_T	CCTAACCCAAACAAGT-1	391.333	231.738	0.357856	0.299986	0.185471	0.24976
259_T	CCTAACTAAGGCTCTA-1	408.252	414.478	0.217186	0.3875	0.218317	0.174272
259_T	CCTACAAGTCCGGAAT-1	454.102	492.334	0.0989839	0.311685	0.213188	0.230851
259_T	CCTACATTCACAGACG-1	181.055	220.898	0	0.228907	0.160265	0.201064
259_T	CCTACGCGACCTTACA-1	409.497	532.031	0.0311361	0.284013	0.182039	0.306756
259_T	CCTACGGCTCAGTCGA-1	179.663	449.487	0.0661735	0.395952	0.26428	0.304057
259_T	CCTACTGCTTACACTT-1	242.725	376.978	0.0689912	0.556864	0.264401	0.293601
259_T	CCTAGGCGTAGCGATC-1	388.477	316.699	0.914429	0.306613	0.21348	0.201929
259_T	CCTAGTTAGTCGCATG-1	330.103	474.023	0.152445	0.334828	0.234097	0.135493
259_T	CCTATAATGAGTGCCC-1	360.938	192.92	0.140538	0.191865	0.192379	0.188837
259_T	CCTATACCGTCCTGTC-1	225.806	194.312	0.0804393	0.230803	0.195942	0.129226
259_T	CCTATATTTGTCCTGG-1	251.587	148.315	0.0380603	0.290501	0.214834	0.310983
259_T	CCTATCTATATCGGAA-1	348.34	428.174	0.193792	0.310382	0.206022	0.200314
259_T	CCTATGAAGTGGTGCC-1	474.756	309.229	0.0288426	0.272235	0.207732	0.237675
259_T	CCTATGGCTCCTAGTG-1	146.484	149.414	0.103299	0.412823	0.205058	0.386206
259_T	CCTATGGGTTACCGTC-1	317.651	363.135	0	0.407824	0.209418	0.310749
259_T	CCTATGGTCAAAGCTG-1	311.206	108.472	0.0402627	0.256652	0.172071	0.200137
259_T	CCTATGTCCACTCCAC-1	401.733	146.777	0.368461	0.227273	0.163033	0.263303
259_T	CCTCACCAATCTTGAC-1	190.869	442.822	0.283262	0.424627	0.232799	0.292508
259_T	CCTCACCTGAGGGAGC-1	441.577	368.408	0.521781	0.321803	0.22672	0.257986
259_T	CCTCACCTTAGCATCG-1	422.9	375.146	0.194852	0.236952	0.231285	0.232531
259_T	CCTCATGCAGCTACGA-1	172.559	488.745	0.0297185	0.800926	0.572199	0.522607
259_T	CCTCCCGACAATCCCT-1	296.484	494.019	0.237909	0.329445	0.17493	0.262258
259_T	CCTCCGACAATTCAAG-1	182.3	338.452	0.0194153	0.406169	0.250694	0.281065
259_T	CCTCCTGTTGTGTCGT-1	416.748	146.558	0	0.347292	0.166312	0.31916
259_T	CCTCGAAGTGGACGGG-1	326.147	454.541	0.113606	0.330348	0.211911	0.253935
259_T	CCTCGACCCACTGCCT-1	334.424	532.764	0.217254	0.33585	0.19135	0.210962
259_T	CCTCGCCAGCAAATTA-1	337.134	434.766	0.251916	0.316745	0.200299	0.257329
259_T	CCTCGCGCGATATAGG-1	415.796	414.404	0	0.340654	0.203752	0.171623
259_T	CCTCGCGCTGTGCGAT-1	278.174	180.688	0.30683	0.355426	0.132545	0.264627
259_T	CCTCGGACCGGGATAG-1	376.904	284.18	0.211089	0.387916	0.208679	0.289021
259_T	CCTCGGTTTCCTTGCC-1	198.486	96.6064	0	0.449844	0.120424	0.200452
259_T	CCTCGTTACGCCTGTT-1	469.409	518.335	0.0871723	0.328699	0.197197	0.245222
259_T	CCTCTAATCTGCCAAG-1	333.105	402.173	0	0.26034	0.226244	0.285904
259_T	CCTCTACAAGGATTGG-1	157.397	116.675	0.188644	0.379826	0.19335	0.297837
259_T	CCTCTATCGATTAGCA-1	154.688	214.673	0.148294	0.497685	0.196422	0.263381
259_T	CCTCTCTCCCATCTAG-1	193.433	331.787	0	0.39346	0.193734	0.204872
259_T	CCTCTGGCCTAGACGG-1	341.162	454.321	0.104143	0.303772	0.235526	0.227876
259_T	CCTCTGTACTATTCTA-1	286.011	206.763	0	0.289043	0.213761	0.265408
259_T	CCTGAACGATATATTC-1	377.124	310.254	0.394223	0.308113	0.20538	0.245595
259_T	CCTGAATATTTACATA-1	325.562	402.246	0.284725	0.314832	0.216205	0.239814
259_T	CCTGACCACCGATGGT-1	286.523	258.984	0.0580526	0.225587	0.192212	0.171758
259_T	CCTGACGCAACCTTTA-1	387.012	532.251	0.0294311	0.265743	0.230768	0.242933
259_T	CCTGAGAATAAATGCA-1	179.663	90.3076	0	0.215815	0.18249	0.212818
259_T	CCTGCTATTTGAGAAG-1	246.533	383.496	0.176263	0.468278	0.308317	0.279289
259_T	CCTGGAAACGTTCTGC-1	482.08	296.118	0	0.345488	0.156582	0.157125
259_T	CCTGGCTAGACCCGCC-1	220.093	364.16	0.0263182	0.382122	0.201408	0.314766
259_T	CCTGGTCGAATGTGGG-1	315.601	167.212	0.106631	0.278119	0.202129	0.178933
259_T	CCTGTAAGACATGATA-1	212.036	312.012	0.104835	0.469165	0.220396	0.308641
259_T	CCTGTACTCACGCCCA-1	148.022	293.115	0.0339665	0.383578	0.224037	0.292087
259_T	CCTGTCACCCGGGCTC-1	310.181	363.208	0.082335	0.285061	0.204941	0.337569
259_T	CCTGTCCCTCACGTTA-1	486.035	315.674	0.238044	0.203177	0.237972	0.152704
259_T	CCTGTCGCCCGTAAAT-1	290.918	317.725	0.171862	0.333848	0.154945	0.329589
259_T	CCTGTGCGGATTGTAA-1	432.056	531.738	0.368262	0.303336	0.213446	0.193325
259_T	CCTGTTCAACCTCGGG-1	247.192	89.5752	0	0.284547	0.262958	0.259659
259_T	CCTGTTTGAAGACACG-1	409.497	172.778	0.0447456	0.409559	0.286127	0.267311
259_T	CCTTCAGTTAAAGTGA-1	232.91	155.054	0.10257	0.247119	0.283186	0.239805
259_T	CCTTCGTATAGAATCC-1	284.912	102.246	0.1526	0.318073	0.241686	0.220443
259_T	CCTTCTCAGCGTTCCT-1	114.038	273.853	0.0259445	0.35604	0.27627	0.309281
259_T	CCTTCTTGATCCAGTG-1	333.325	428.32	0.401162	0.275455	0.228391	0.241052
259_T	CCTTGACCACTTTATT-1	465.967	191.821	0.267124	0.244282	0.160929	0.232578
259_T	CCTTGTGAACGTGGTT-1	235.913	83.2031	0.0493949	0.202872	0.208623	0.241314
259_T	CCTTTAAGGGAGCACT-1	244.336	174.536	0.0828231	0.18252	0.216253	0.177269
259_T	CCTTTCAATGAAGAAA-1	415.503	388.257	0.220504	0.333749	0.253188	0.285493
259_T	CGAAACATAGATGGCA-1	348.926	480.396	0.475165	0.283276	0.183265	0.273206
259_T	CGAAACGCAATTCATG-1	181.714	286.23	0.106797	0.288733	0.288049	0.302608
259_T	CGAACAGTATGGGCGT-1	417.554	224.927	0.144034	0.255825	0.274398	0.276574
259_T	CGAACATAGTCAGAAA-1	491.675	491.968	0.212511	0.312404	0.286265	0.347462
259_T	CGAACCCGCATGCGTC-1	241.187	233.35	0.111143	0.248779	0.178505	0.181399
259_T	CGAACCTCTTTCCTAG-1	130.811	84.3017	0.168709	0.264617	0.219568	0.146128
259_T	CGAACGCCCAGTGCCG-1	322.412	461.06	0.220054	0.262018	0.237474	0.229612
259_T	CGAACGGCCGGACAAC-1	113.745	247.705	0.0988453	0.389707	0.286117	0.303227
259_T	CGAAGATCAGTTTCAT-1	318.311	69.2138	0.0651115	0.308709	0.216886	0.297699
259_T	CGAAGCTATAAATTCA-1	453.442	427.075	0.165474	0.315612	0.244193	0.243367
259_T	CGAAGTTGCTCTGTGT-1	189.771	338.379	0.111706	0.468602	0.252576	0.308152
259_T	CGAATCTGCTCGACGC-1	139.014	149.487	0	0.360587	0.190124	0.318118
259_T	CGAATGAAGTCATTGC-1	131.47	149.561	0	0.350457	0.239472	0.436611
259_T	CGAATGACGCATAATG-1	270.264	141.577	0.0827267	0.309963	0.210519	0.232239
259_T	CGAATGGTAGGTCGTC-1	164.502	77.417	0.211723	0.316748	0.210575	0.266819
259_T	CGACAATTTGATCTAA-1	414.258	270.703	0.143466	0.195756	0.185287	0.173133
259_T	CGACACGCTCCGACAG-1	410.303	251.147	0	0.266724	0.261247	0.245602
259_T	CGACAGTTCGCGTTAT-1	215.845	318.53	0.019666	0.452839	0.219158	0.209052
259_T	CGACATGCGATCTTCT-1	300.293	500.464	0	0.340974	0.130842	0.216807
259_T	CGACCCTTAACGCCGG-1	102.393	241.333	0.033107	0.30803	0.232085	0.26563
259_T	CGACCGTTGGTATTCG-1	156.885	64.3799	0.245606	0.261614	0.226078	0.207049
259_T	CGACTCAGGATGTTAT-1	393.091	401.587	0.0466712	0.378285	0.289759	0.302892
259_T	CGACTTTGTATAGCCT-1	467.505	335.449	0	0.210258	0.229409	0.257512
259_T	CGAGACCCTAGAGTGT-1	286.67	272.021	0.507096	0.250024	0.145699	0.220605
259_T	CGAGACTACTGCTGCT-1	423.56	81.2256	0	0.263162	0.155187	0.221461
259_T	CGAGAGATGTGAACCT-1	332.666	362.988	0.247065	0.296562	0.231466	0.378592
259_T	CGAGAGCTTTCACTAC-1	386.572	133.813	0	0.177188	0.233641	0.187417
259_T	CGAGAGGGTAGCCGCG-1	447.144	185.449	0.0433861	0.294145	0.21464	0.275504
259_T	CGAGATTTCGCTCGGG-1	493.14	276.416	0.327135	0.2641	0.244705	0.208935
259_T	CGAGCACTTCAAGTTT-1	152.93	404.077	0.21276	0.326419	0.188589	0.307015
259_T	CGAGCGTTGATCAGCC-1	232.471	475.049	0.0282522	0.319876	0.275676	0.218733
259_T	CGAGCTGGGCTTTAGG-1	310.986	441.577	0.0666485	0.249777	0.276491	0.275227
259_T	CGAGGCCAGGCATTGG-1	142.31	462.964	0.0555942	0.326582	0.247636	0.233721
259_T	CGAGGCTAAATATGGC-1	325.122	363.062	0.500469	0.272387	0.25606	0.276828
259_T	CGAGGGACTGCGGTCG-1	350.83	304.028	0.329441	0.275537	0.223041	0.265971
259_T	CGAGGGTATCCAGGTG-1	281.47	134.912	0.0728535	0.237529	0.164552	0.150797
259_T	CGAGTACTAAAGAGGA-1	188.965	260.01	0.0916311	0.476129	0.26415	0.3766
259_T	CGAGTGAAGGTACCAG-1	165.747	194.971	0.0476652	0.359995	0.218647	0.229211
259_T	CGAGTGCTATAGTTCG-1	202.588	488.452	0.141583	0.369833	0.207808	0.236413
259_T	CGAGTTCTGTCCCACC-1	377.856	375.586	0.324171	0.276031	0.174776	0.209751
259_T	CGAGTTTATCGGACTG-1	407.153	309.961	0.33192	0.1983	0.230785	0.252238
259_T	CGATAATACTCAGGTT-1	496.875	269.824	0.0611295	0.220437	0.189097	0.17099
259_T	CGATACCTCGCGGACA-1	238.11	292.163	0.0803294	0.465686	0.227478	0.261886
259_T	CGATAGTCGTACTGCA-1	386.426	120.776	0.0933363	0.274494	0.206018	0.162908
259_T	CGATATTAGCCGCAGG-1	191.528	508.154	0.0259869	0.427012	0.276988	0.283879
259_T	CGATCCACCATTGTTG-1	258.398	82.9101	0	0.0657735	0.161425	0.131404
259_T	CGATCCGACCCAGTGC-1	245.728	305.127	0.0220266	0.495751	0.226457	0.285546
259_T	CGATCCTCGCAACATA-1	206.25	122.681	0	0.354325	0.23562	0.247647
259_T	CGATCGAGAAGCACCA-1	295.825	69.5068	0	0.295067	0.167003	0.259776
259_T	CGATCTGTTGGAGGAC-1	147.583	253.931	0.111469	0.221096	0.214186	0.236031
259_T	CGATGGACCCTACGCC-1	419.458	407.812	0.192185	0.304147	0.195257	0.217994
259_T	CGATTAAATATCTCCT-1	289.526	187.134	0.17954	0.291754	0.215745	0.17067
259_T	CGATTCGCCTGGCTGC-1	330.762	180.176	0.0951441	0.269747	0.229508	0.29113
259_T	CGATTTGTCATTAATG-1	149.341	64.4531	0.0390495	0.181474	0.210168	0.28165
259_T	CGCAAACACGAGTTAC-1	197.681	377.49	0.148382	0.417959	0.170577	0.253434
259_T	CGCAATTACTTTCGGT-1	182.959	403.784	1	0.320302	0.207075	0.241509
259_T	CGCAATTAGGGTAATA-1	223.901	370.679	0.0756309	0.532791	0.213587	0.362939
259_T	CGCAATTCTACAATAA-1	163.989	384.375	0.0511416	0.427025	0.370857	0.434376
259_T	CGCACATGTCCACTAC-1	384.521	297.144	0	0.306981	0.196626	0.166537
259_T	CGCACGTGCGCTATCA-1	429.565	296.704	0.0729092	0.256177	0.211992	0.224267
259_T	CGCAGAAACATTTGCG-1	277.808	500.757	0.0278518	0.319463	0.243916	0.216244
259_T	CGCAGATCTTCACCCG-1	483.032	387.524	0.280724	0.339514	0.19197	0.286762
259_T	CGCAGGCGATCCAAAC-1	439.966	211.67	0.0541171	0.376035	0.241098	0.215335
259_T	CGCATCATGGCTTCAG-1	379.102	493.14	0.0420988	0.32371	0.249048	0.307574
259_T	CGCATCCATCAGCCAG-1	494.092	367.822	0.588914	0.269413	0.208265	0.121256
259_T	CGCATGCCGAATGCGT-1	390.088	114.185	0.098208	0.278443	0.149411	0.202184
259_T	CGCATGGTGCGATGCT-1	305.64	291.431	0.286432	0.183404	0.192877	0.162566
259_T	CGCATTAGCTAATAGG-1	272.754	376.685	0.0245257	0.446168	0.221565	0.231672
259_T	CGCCAAGAAGCCGAGT-1	121.802	299.927	0.189572	0.291328	0.209291	0.278462
259_T	CGCCATCCGATTATGA-1	359.253	395.361	0.129979	0.328962	0.265388	0.178041
259_T	CGCCCAGCACGCCTAG-1	248.071	167.944	0.333669	0.241911	0.188077	0.280337
259_T	CGCCCAGCGTTTCACG-1	390.234	127.295	0.0625005	0.294831	0.23955	0.230102
259_T	CGCCCGCTTCCGTACA-1	359.692	434.546	0.21078	0.268621	0.197839	0.283924
259_T	CGCCCTTGAAGGCTGA-1	134.106	397.705	0.153734	0.322123	0.224287	0.269939
259_T	CGCCGCCCATGCCTGT-1	369.507	297.29	0.235361	0.21389	0.192284	0.203714
259_T	CGCCGCGTTCTGAACG-1	224.561	76.7578	0.0615342	0.348133	0.202926	0.261695
259_T	CGCCGTTCAGCATAGT-1	446.997	172.412	0	0.254878	0.206984	0.207648
259_T	CGCCTCCCTCCTCTAT-1	331.714	271.582	0.14724	0.264023	0.194949	0.260397
259_T	CGCCTGGCCTACGTAA-1	159.229	286.45	0.0703819	0.406611	0.224182	0.249114
259_T	CGCCTTTAGCATGCTC-1	496.729	256.787	0	0.360584	0.261491	0.291902
259_T	CGCGAAGTGGCATACT-1	416.602	133.52	0	0.281754	0.204396	0.32513
259_T	CGCGACCGCGACAGAT-1	360.645	166.772	0.122565	0.335521	0.214968	0.251556
259_T	CGCGAGAGGGACTTGT-1	464.941	446.484	0.509874	0.236515	0.222811	0.250211
259_T	CGCGAGTCTGCCGGGT-1	132.202	214.893	0	0.321942	0.269033	0.203571
259_T	CGCGCAAATGTCCAGA-1	146.924	188.599	0.0978433	0.270255	0.210935	0.166003
259_T	CGCGCATGTTTGATTG-1	259.937	226.611	0.195032	0.34449	0.196634	0.216164
259_T	CGCGCCCGACTTAATA-1	340.723	415.137	0.0407159	0.36073	0.17215	0.183744
259_T	CGCGGCTCAACTTGAA-1	421.802	270.63	0.237659	0.289059	0.186161	0.326191
259_T	CGCGGGAATTAGGCAG-1	359.033	369.287	0.147334	0.297435	0.181514	0.254176
259_T	CGCGGGAATTCCTTTC-1	370.972	81.7383	0.141022	0.185567	0.209999	0.193153
259_T	CGCGGTCACAAACCAA-1	457.251	433.521	0.15294	0.352061	0.254815	0.249687
259_T	CGCGTCATATTAAACC-1	300.732	539.648	0	0.34924	0.221633	0.249867
259_T	CGCGTTCATGAAATAC-1	250.195	376.904	0.126393	0.527195	0.201015	0.279361
259_T	CGCTACCGCCCTATGA-1	218.188	540.527	0.0560871	0.232722	0.234788	0.205916
259_T	CGCTACGGGACATTTA-1	238.184	305.2	0	0.649704	0.220105	0.290175
259_T	CGCTAGAGACCGCTGC-1	437.036	296.558	0.126511	0.27905	0.103813	0.173147
259_T	CGCTATACCGCCCACT-1	194.824	462.378	0.210764	0.426283	0.369953	0.25843
259_T	CGCTATTCAATGTATG-1	175.708	429.932	0.187422	0.270484	0.240765	0.264653
259_T	CGCTATTCTTAGGCTC-1	283.228	304.761	0.0962998	0.284477	0.168608	0.253573
259_T	CGCTCGACATAATGAT-1	228.149	416.309	0	0.343519	0.245605	0.268369
259_T	CGCTCTCCGTAGATTA-1	197.241	338.306	0.0298996	0.345085	0.211775	0.253682
259_T	CGCTGAGGACGTCCAA-1	210.498	527.563	0.031689	0.30637	0.204228	0.260777
259_T	CGCTGGTGACTACCCT-1	425.171	237.964	0	0.284675	0.148507	0.161908
259_T	CGCTGTGACGCCGCAC-1	235.327	390.161	0.0742786	0.406529	0.305931	0.341009
259_T	CGCTGTGTGGATGTTG-1	218.042	168.237	0	0.209529	0.281551	0.186746
259_T	CGCTTAGTATTGATAC-1	251.294	122.168	0.0660516	0.311868	0.200122	0.29518
259_T	CGCTTATTCCCGGTCG-1	170.361	279.785	0	0.493763	0.457842	0.35008
259_T	CGCTTCCACTGAAATC-1	217.09	436.084	0.268293	0.314961	0.220515	0.262253
259_T	CGCTTCGGTCTAAGAC-1	446.484	120.117	0	0.31012	0.247946	0.203991
259_T	CGCTTTCATACCGGTG-1	247.339	461.865	0.145857	0.396007	0.279345	0.260094
259_T	CGCTTTCCGCCAAGGT-1	344.678	75.5127	0	0.233344	0.141232	0.239689
259_T	CGCTTTCTTGCATTCG-1	377.563	349.438	0.192162	0.366779	0.240309	0.260605
259_T	CGGAAAGAATCAAACG-1	236.865	174.609	0.0777522	0.320158	0.210682	0.254594
259_T	CGGAAATTTCACATCC-1	368.115	525.879	0.0654446	0.304451	0.227712	0.308772
259_T	CGGAACGTAAACATAG-1	226.318	246.533	0.537718	0.220911	0.1611	0.227649
259_T	CGGACCTCTGTAGTTA-1	250.635	56.9092	0	0.217581	0.211528	0.164864
259_T	CGGACCTTTACGTCCC-1	322.266	88.7695	0.205303	0.189582	0.23511	0.14961
259_T	CGGAGCAATTTAATCG-1	282.129	200.244	0.0831436	0.374281	0.217594	0.281718
259_T	CGGAGCATGGCGATCC-1	309.448	297.949	0.317489	0.317103	0.24132	0.204011
259_T	CGGAGCTTATAACACC-1	382.764	486.548	0.0450367	0.26152	0.262764	0.316506
259_T	CGGAGTTTGAGAGACA-1	186.255	358.008	0.0576536	0.373051	0.206102	0.247174
259_T	CGGATCCTCAAGGACT-1	356.836	160.254	0.286934	0.332951	0.251866	0.271871
259_T	CGGATGAATGCTGTGA-1	138.428	97.2656	0.183353	0.344767	0.194969	0.297791
259_T	CGGATTCTGCCTTATG-1	164.209	51.2695	0	0.321473	0.211661	0.195669
259_T	CGGCAAACATCGTGCG-1	304.834	213.062	0.0520791	0.310678	0.210163	0.271898
259_T	CGGCAATAAGATCGCC-1	462.305	198.34	0.0745097	0.267832	0.212217	0.115182
259_T	CGGCACCGTTAGCGCC-1	393.97	479.956	0.420824	0.257215	0.1425	0.295456
259_T	CGGCACTCAAGAAAGT-1	164.941	475.781	0.085298	0.395991	0.395699	0.316945
259_T	CGGCAGGGTCGGGTTG-1	411.255	342.554	0.132831	0.24822	0.203313	0.227683
259_T	CGGCCACGCACAAAGT-1	279.712	324.39	0.0521504	0.384339	0.151576	0.196759
259_T	CGGCCAGAGCGACCAT-1	240.015	115.796	0	0.203748	0.208766	0.239048
259_T	CGGCCCAACCTGTAGT-1	479.077	367.969	0.158386	0.312692	0.210608	0.162361
259_T	CGGCCCAGGTATATCC-1	451.831	270.337	0.429861	0.208126	0.165545	0.228056
259_T	CGGCGCCATCAATCCC-1	405.688	166.333	0.0494052	0.23818	0.255487	0.247975
259_T	CGGCTCTAAAGCTGCA-1	470.361	250.562	0	0.317646	0.181724	0.31111
259_T	CGGCTCTTCGTCGAAC-1	382.91	499.658	0.119016	0.340897	0.270519	0.314164
259_T	CGGCTGCAAGATTAAG-1	315.601	526.465	0.0344222	0.283413	0.202143	0.189945
259_T	CGGCTTTGTATGATAA-1	270.264	500.83	0.0975007	0.395165	0.226659	0.248444
259_T	CGGGAATATAGTATAC-1	451.538	244.189	0	0.286536	0.140929	0.27301
259_T	CGGGAATTTATGTAAA-1	301.538	258.838	0.159856	0.30559	0.258014	0.168417
259_T	CGGGAGCTTCAGTGTA-1	398.877	231.665	0.0895413	0.245878	0.194331	0.192664
259_T	CGGGATCAATGTAAGA-1	280.518	402.759	0.0699751	0.332013	0.228762	0.260435
259_T	CGGGCAGCTAAACCGC-1	268.652	344.092	0.056798	0.566155	0.235213	0.362435
259_T	CGGGCCTTCTTTGTAA-1	264.258	285.352	0.102587	0.307095	0.197935	0.238123
259_T	CGGGCGATGGATCACG-1	337.427	101.733	0.036006	0.322723	0.264364	0.285524
259_T	CGGGTGTACCCATTTA-1	381.226	342.92	0.173519	0.316888	0.363089	0.258897
259_T	CGGGTTCGGCACGTAT-1	461.792	505.298	0.157098	0.344399	0.230935	0.236622
259_T	CGGGTTTGTTAGGGCT-1	484.717	185.083	0	0.41904	0.225397	0.3392
259_T	CGGTACTAGAATCAAA-1	369.214	271.216	0.214466	0.163698	0.234357	0.201341
259_T	CGGTAGAGGTGCAGGT-1	404.443	407.959	0.089065	0.313209	0.21191	0.365692
259_T	CGGTATAGGTATTAGC-1	431.47	479.517	0.139029	0.329191	0.206237	0.289776
259_T	CGGTATGGGCACTCTG-1	344.531	62.4756	0.108347	0.269785	0.178593	0.287804
259_T	CGGTCAAGTGGGAACC-1	359.106	382.324	0.0953879	0.30098	0.233625	0.286352
259_T	CGGTCCGTCGCAAGCC-1	247.778	141.797	0.120319	0.23042	0.21287	0.213931
259_T	CGGTCTATCAACCCGT-1	367.163	434.473	0.0969209	0.239939	0.227761	0.135376
259_T	CGGTGAAGACTAAAGT-1	144.58	325.781	0.0294999	0.451747	0.266167	0.300538
259_T	CGGTGCAGATAGAACG-1	192.92	279.565	0.0981464	0.329434	0.229547	0.261327
259_T	CGGTGCGCGTTGGTCC-1	203.687	233.716	0	0.222805	0.221388	0.269767
259_T	CGGTGGGCTCCAGCCT-1	431.177	453.369	0	0.291743	0.258894	0.141018
259_T	CGGTGTACTTGATCCC-1	175.854	443.042	0.0309003	0.353237	0.246598	0.293628
259_T	CGGTTATCCAACAGTG-1	426.416	355.518	0.447821	0.251266	0.192195	0.271016
259_T	CGGTTCAAGTAGGTGT-1	426.855	394.702	0	0.266238	0.228393	0.152882
259_T	CGGTTCCGGCTTCTTG-1	168.896	495.337	0.0910895	0.65759	0.67366	0.528128
259_T	CGGTTGACCTGGCATA-1	151.831	299.561	0.102647	0.478533	0.230216	0.335791
259_T	CGGTTGAGTATCCTTC-1	168.75	123.047	0	0.425067	0.284586	0.484759
259_T	CGGTTGGGCAGGGTCC-1	337.134	75.5859	0.0893158	0.202975	0.204114	0.191472
259_T	CGGTTGGGTTCAAGTT-1	435.425	499.072	0.106641	0.355073	0.260013	0.284906
259_T	CGGTTTATGAAGGAAC-1	450.293	485.889	0.135408	0.311149	0.289236	0.306406
259_T	CGTAAACGCTTGAGTG-1	146.265	482.52	0.152456	0.287787	0.265336	0.258397
259_T	CGTAAAGCAAGAAATC-1	160.986	97.0459	0	0.211595	0.168841	0.216573
259_T	CGTAAATAACAAAGGG-1	261.987	63.2812	0.408594	0.253308	0.161029	0.256569
259_T	CGTAACTTCGACACTT-1	243.677	109.204	0.179272	0.19495	0.218291	0.209917
259_T	CGTACCTGATAGGCCT-1	314.355	408.911	0.0466929	0.20525	0.205239	0.279544
259_T	CGTAGAGAGTAATTAT-1	382.617	114.258	0.206945	0.22015	0.182165	0.201942
259_T	CGTAGCGAATTGTCAG-1	326.221	467.578	0.0906954	0.286545	0.175054	0.202316
259_T	CGTAGCGCCGACGTTG-1	259.131	507.422	0.124447	0.314211	0.223633	0.195566
259_T	CGTATTAAGAGATCTA-1	261.182	344.165	0.0199265	0.50571	0.232563	0.25424
259_T	CGTCACGTCCATTGGT-1	248.877	246.313	0.0973485	0.235147	0.208357	0.267871
259_T	CGTCAGTGCGCACAAG-1	243.823	481.494	0.0635866	0.295753	0.18864	0.215373
259_T	CGTCAGTTTATCGTCT-1	285.718	539.868	0	0.388995	0.257306	0.245018
259_T	CGTCATACCATATCCA-1	134.326	423.853	0.178866	0.299978	0.221077	0.231714
259_T	CGTCGCATGTGAGCCA-1	345.19	127.734	0.0454353	0.342791	0.20596	0.375774
259_T	CGTCGCTTGGTTATAC-1	150.22	142.822	0.0404572	0.352451	0.257456	0.38227
259_T	CGTCGGATAGTGTTGA-1	418.652	329.443	0.24869	0.230893	0.166987	0.234846
259_T	CGTCGGGTCTAAGCGC-1	139.526	201.709	0.142501	0.308619	0.220648	0.311183
259_T	CGTCGTCCTTCGCGAA-1	342.041	186.548	0	0.316396	0.223124	0.319952
259_T	CGTCTGGAAGGGCCCG-1	292.236	448.315	0.171213	0.328308	0.202602	0.239455
259_T	CGTGAAGTTAATTCAC-1	268.14	291.797	0.0917071	0.25919	0.140097	0.305568
259_T	CGTGACATTGGGTCGT-1	371.118	454.028	0.203308	0.381021	0.258415	0.212597
259_T	CGTGACCAGTCCTCTG-1	262.793	141.65	0	0.265585	0.186266	0.269684
259_T	CGTGCACACCACTGTA-1	393.53	81.5185	0.17827	0.312004	0.209141	0.215734
259_T	CGTGCAGACTGGGACA-1	335.669	291.138	0.100596	0.254405	0.162091	0.147831
259_T	CGTGCATTGTCGACGC-1	174.316	299.341	0	0.404674	0.198003	0.326038
259_T	CGTGCCCTCCCGAAGA-1	346.729	271.436	0	0.306998	0.201804	0.235342
259_T	CGTGCTTCTACCTAAA-1	161.499	149.268	0.0824921	0.333835	0.170842	0.206239
259_T	CGTGGCCGAATATCTA-1	436.523	244.336	0.317599	0.203794	0.214237	0.252468
259_T	CGTGGTACCCAAAGGC-1	213.794	122.607	0.310712	0.308227	0.188033	0.192498
259_T	CGTGTATGGGAGCTGA-1	472.852	126.416	0	0.21464	0.13649	0.21358
259_T	CGTGTCCCATTCGCGA-1	208.887	370.825	0.038624	0.478783	0.21372	0.336639
259_T	CGTGTCTCGTTACGAC-1	184.204	162.085	0.10417	0.244722	0.291316	0.148892
259_T	CGTGTGTTAAACCCTG-1	493.872	341.748	0	0.214643	0.182963	0.169902
259_T	CGTTAAACTAGTTAGG-1	473.95	230.933	0.140962	0.237887	0.173721	0.155283
259_T	CGTTAATGTCCCGACG-1	383.13	166.553	0.364855	0.132835	0.211917	0.131
259_T	CGTTAGCTCACAACTG-1	397.485	460.254	0.406662	0.440969	0.240957	0.309897
259_T	CGTTCAAGGAAACGGA-1	228.516	96.3135	0.0479986	0.382831	0.245817	0.458269
259_T	CGTTCAGACCCGCGAA-1	285.132	128.394	0.142791	0.296722	0.240881	0.264072
259_T	CGTTCATGGTGCGCGT-1	132.422	240.967	0.152213	0.265724	0.172958	0.173059
259_T	CGTTCTTCGCACACCT-1	468.457	426.855	0.085223	0.232484	0.228514	0.2355
259_T	CGTTGAATACCGCGCT-1	345.776	179.956	0.231109	0.341494	0.157824	0.27008
259_T	CGTTGAGCGACCGTCG-1	335.376	264.99	0	0.355628	0.210789	0.233227
259_T	CGTTGAGTAATTGCGT-1	439.014	479.443	0.0836345	0.310857	0.210492	0.354581
259_T	CGTTGCCCGCGTGGGA-1	225.146	128.979	0.0490384	0.304249	0.191864	0.211266
259_T	CGTTGTAAGATTGATT-1	464.209	381.226	0.105081	0.341429	0.240543	0.332317
259_T	CGTTGTCGGCAATTGA-1	304.028	134.692	0.241903	0.352919	0.190463	0.305642
259_T	CGTTGTTTCAATTCCC-1	208.447	331.641	0.0671587	0.360241	0.210961	0.245903
259_T	CGTTTAAGCGGAGCAC-1	281.177	468.018	0.0305252	0.242763	0.212002	0.208521
259_T	CGTTTACAAGGCAGCT-1	498.34	413.525	0	0.25826	0.215475	0.251466
259_T	CGTTTCACTTCGGGCG-1	404.736	434.106	0	0.41906	0.237022	0.238075
259_T	CGTTTCGCTCATTACA-1	242.212	324.756	0.0561825	0.510069	0.206769	0.290199
259_T	CGTTTGTGTAGAGGGT-1	210.791	194.458	0.137231	0.280717	0.189533	0.180874
259_T	CTAAACGGGTGTAATC-1	218.042	527.49	0.086858	0.333614	0.233045	0.203622
259_T	CTAAAGAATGCCTACT-1	193.286	318.75	0.0715047	0.454571	0.176577	0.259346
259_T	CTAAAGGATGAGATAC-1	299.341	49.8779	0.0534889	0.211776	0.17003	0.187312
259_T	CTAAAGGGAAATAGGA-1	290.332	265.503	0.224562	0.27997	0.176256	0.184241
259_T	CTAAATCCGGTGTACA-1	187.866	155.493	0.102462	0.326602	0.306517	0.284566
259_T	CTAAATCCTATTCCGG-1	374.121	382.178	0.0706701	0.281615	0.232405	0.273022
259_T	CTAACCGCGCGCCCGT-1	189.478	312.231	0	0.388027	0.153927	0.214573
259_T	CTAACGAAACTTGCTG-1	411.401	355.664	0.0434662	0.404206	0.180292	0.320582
259_T	CTAACTGATAATCGCC-1	439.526	172.485	0.0672505	0.422034	0.30491	0.355811
259_T	CTAACTGGTCCGGTTC-1	192.334	227.344	0	0.280097	0.208367	0.297906
259_T	CTAAGGGAATGATTGG-1	327.905	265.063	0.134774	0.200839	0.24513	0.235058
259_T	CTAAGTACAGGGCTAC-1	443.042	512.036	0.287275	0.306396	0.214386	0.210026
259_T	CTAATTCGCACGCGCT-1	186.328	371.045	0	0.352009	0.20595	0.312068
259_T	CTAATTCTCAGATATT-1	452.93	374.78	0.163289	0.368264	0.186684	0.221713
259_T	CTAATTTCAACAACAC-1	160.547	417.041	0.0479257	0.348188	0.187574	0.320568
259_T	CTACAAGAAATAACCC-1	206.836	174.902	0.120506	0.319572	0.227904	0.210977
259_T	CTACACTAGCTTGTTC-1	203.027	527.637	0	0.242199	0.186624	0.216917
259_T	CTACACTCGCAGATGG-1	435.864	179.077	0	0.203286	0.23956	0.245706
259_T	CTACCCTAAGGTCATA-1	400.049	349.219	0.410775	0.349141	0.195225	0.209872
259_T	CTACGAACTAGGTCGA-1	334.277	519.727	0	0.274708	0.145853	0.152323
259_T	CTACGACTAGCTATAA-1	148.169	306.152	0.110219	0.409031	0.211395	0.276706
259_T	CTACGATCCTATCCTA-1	127.222	103.931	0	0.264104	0.288405	0.254307
259_T	CTACGCACGGAGTACC-1	272.168	324.463	0.177599	0.425264	0.244733	0.297268
259_T	CTACGCCATTTCCGAT-1	360.132	473.73	0.25945	0.334813	0.244504	0.220115
259_T	CTACTATCATAGGTTT-1	150.879	208.154	0.0393994	0.305858	0.205751	0.252397
259_T	CTACTATCTTTCAGAG-1	407.739	362.183	0.170267	0.236952	0.161322	0.206308
259_T	CTACTCAAGGTATAGT-1	214.16	161.792	0.0444281	0.246775	0.178744	0.195256
259_T	CTACTCTAGGCCCGGC-1	152.344	351.855	0.0702663	0.325832	0.225588	0.220747
259_T	CTACTGCCACCTGACC-1	295.239	376.465	0.121582	0.224687	0.186449	0.176248
259_T	CTAGACATATATGTAG-1	465.454	498.779	0.060665	0.296882	0.214938	0.294955
259_T	CTAGACTGCATTTCGT-1	420.264	486.182	0.39933	0.314295	0.238723	0.279415
259_T	CTAGATGTGAGTGTAA-1	445.02	335.669	0.270858	0.363064	0.278629	0.298847
259_T	CTAGATTTACGACGGC-1	335.522	278.027	0.227419	0.289298	0.191562	0.215364
259_T	CTAGCATAGTATAATG-1	306.079	330.615	0.0693909	0.226918	0.217453	0.252259
259_T	CTAGCCCGGGAGACGA-1	194.238	50.9765	0.103054	0.278544	0.24178	0.277985
259_T	CTAGCCGATGTTATGA-1	438.135	401.074	0.10148	0.262633	0.225005	0.245171
259_T	CTAGGCGCCCTATCAG-1	398.73	218.628	0.0778229	0.371469	0.202055	0.354424
259_T	CTAGGCGGCAGAGAAT-1	180.469	527.856	0.321519	0.232011	0.20533	0.156876
259_T	CTAGGGATAGGGACAA-1	217.163	89.8681	0.17746	0.342162	0.208477	0.211868
259_T	CTAGGTCTGAAGGAAT-1	448.535	316.04	0.118844	0.328488	0.26704	0.118135
259_T	CTAGGTTCGGACGTGA-1	319.409	173.73	0.167636	0.306024	0.259552	0.229424
259_T	CTAGTAGAAAGGGATT-1	360.352	140.625	0.0266116	0.389475	0.191475	0.318241
259_T	CTAGTATTCGGAATTA-1	359.985	460.693	0.306205	0.267991	0.199946	0.214705
259_T	CTAGTCACGTCTTAAG-1	317.139	310.913	0.346845	0.378254	0.213238	0.357793
259_T	CTAGTGAAGGACAGGA-1	200.977	331.714	0.0480602	0.294337	0.18304	0.233504
259_T	CTAGTTACAACCCGGT-1	308.496	206.47	0.104459	0.415873	0.264286	0.389128
259_T	CTAGTTGGGCCCGGTA-1	314.136	382.764	0.13245	0.403394	0.247084	0.199229
259_T	CTATAAGAGCCAATCG-1	434.18	381.519	0.0366463	0.383911	0.241674	0.265906
259_T	CTATAGGCGTTGATGT-1	199.072	148.901	0.134597	0.36134	0.327748	0.303703
259_T	CTATATCCAGCCTGGC-1	172.266	103.418	0.089235	0.188908	0.217837	0.248434
259_T	CTATCACAACGCTGGA-1	348.34	68.9209	0.0431544	0.27627	0.190031	0.248015
259_T	CTATCGACGAAATACA-1	406.055	205.518	0.151492	0.321451	0.200458	0.204497
259_T	CTATCGGGTCTCAACA-1	317.212	323.95	0.418687	0.311643	0.171681	0.259865
259_T	CTATGAACACCTTGCC-1	160.84	83.9355	0.127132	0.286168	0.225091	0.250688
259_T	CTATGCCCGAATGCAA-1	277.808	141.504	0.16503	0.296588	0.223332	0.206484
259_T	CTATGGGAAGCGGAAT-1	447.29	198.486	0.177562	0.218126	0.179623	0.143692
259_T	CTATGTCACTAGCCCA-1	306.299	356.763	0.0794118	0.218521	0.160161	0.233798
259_T	CTATGTCTATTGAAAC-1	266.309	481.274	0.128437	0.327799	0.204667	0.338108
259_T	CTATGTGAGTCACGGC-1	121.362	260.742	0.0356496	0.355181	0.258371	0.34798
259_T	CTATTCATGTGTCCCA-1	289.819	213.208	0	0.321894	0.196686	0.199603
259_T	CTATTGTGTTTGGTCA-1	438.867	466.406	0.163609	0.288958	0.172462	0.140156
259_T	CTATTTGCTTGGAGGA-1	296.045	95.581	0.278226	0.460641	0.190224	0.30808
259_T	CTATTTGGTTACGGAT-1	365.991	316.919	0.187607	0.311172	0.196094	0.1903
259_T	CTCAAACCACTGCCCG-1	206.396	135.718	0.0352399	0.310349	0.174484	0.196493
259_T	CTCAACTAACCCGGAT-1	375.366	140.478	0.132265	0.252358	0.225595	0.195955
259_T	CTCAAGACATTAGCGC-1	442.529	459.814	0	0.259048	0.232339	0.214454
259_T	CTCACATTTACTAAAT-1	311.646	147.656	0.0998642	0.425141	0.229099	0.196976
259_T	CTCACTGTGATACTTA-1	337.866	140.918	0.176654	0.267032	0.343582	0.298162
259_T	CTCACTTGGCTGGTAA-1	155.493	293.042	0	0.386903	0.190255	0.268067
259_T	CTCAGAGCTAATGTCG-1	277.075	76.1719	0.156322	0.358881	0.259136	0.194725
259_T	CTCAGGACTCACCTGT-1	172.192	449.561	0.461335	0.443818	0.265544	0.277114
259_T	CTCAGTCACGACAAAT-1	419.312	394.775	0.14855	0.334434	0.225585	0.344682
259_T	CTCATGGCTCACAATC-1	296.191	467.871	0	0.302177	0.260745	0.265126
259_T	CTCATGGTAATTTGCG-1	154.834	227.71	0.161684	0.356832	0.257634	0.194724
259_T	CTCATTGCTCTAACAA-1	349.292	160.327	0.0765677	0.411848	0.240218	0.297523
259_T	CTCATTTGATGGGCGG-1	291.87	409.131	0	0.321629	0.227451	0.300294
259_T	CTCCCAATGAGTCGCG-1	488.818	217.676	0.176689	0.26599	0.210015	0.294297
259_T	CTCCCTCCTTTCGATC-1	143.481	221.265	0.0773976	0.574753	0.280194	0.422148
259_T	CTCCGCCCACATGAGG-1	204.126	272.9	0.0844268	0.318064	0.210807	0.27013
259_T	CTCCGGCCTAATATGC-1	280.811	428.833	0.153	0.258	0.272069	0.207041
259_T	CTCCGGCTTGTAGACA-1	130.957	456.519	0.108046	0.329927	0.289108	0.328225
259_T	CTCCTAAGTTATGTCT-1	172.412	475.708	0.0551256	0.41849	0.315833	0.298185
259_T	CTCCTAGTAATCGTGA-1	145.532	58.0078	0.211416	0.30215	0.204377	0.186613
259_T	CTCCTCCAGCTCACAC-1	244.116	148.389	0.34548	0.262206	0.256003	0.22264
259_T	CTCCTGTTCAAGGCAG-1	495.996	191.455	0	0.371216	0.202952	0.318626
259_T	CTCCTTTACGCAAGTC-1	468.164	400.781	0.549561	0.289805	0.171173	0.205249
259_T	CTCGAATGGAACGTAT-1	435.571	512.109	0.192821	0.315852	0.243744	0.2884
259_T	CTCGAGGCAAGTTTCA-1	175.854	83.789	0	0.334684	0.244867	0.257388
259_T	CTCGAGGTCGAACAGT-1	280.151	363.574	0.395028	0.344872	0.222901	0.279301
259_T	CTCGATATTTGCGAGC-1	430.664	401.147	0.172919	0.222377	0.146878	0.207513
259_T	CTCGCACCTATATAGT-1	314.209	395.874	0.173187	0.355212	0.216807	0.286715
259_T	CTCGCCGAATGTAGGG-1	296.777	160.913	0.177013	0.299527	0.21113	0.295357
259_T	CTCGCTAGGTAAGCGA-1	416.016	81.2988	0	0.348992	0.176363	0.245768
259_T	CTCGGGTTCTCTGGCC-1	157.837	155.859	0	0.41422	0.25973	0.259723
259_T	CTCGGTACCACTGCTC-1	361.89	284.326	0.354851	0.272836	0.208947	0.214155
259_T	CTCGGTCCGTAGCCTG-1	247.119	435.718	0.05638	0.426741	0.284404	0.257004
259_T	CTCGGTTGTCGGCCCT-1	154.395	188.525	0.280346	0.399282	0.171647	0.300464
259_T	CTCGTCGAGGGCTCAT-1	124.146	162.744	0	0.269969	0.101184	0.073543
259_T	CTCGTCTGTGCCTTCG-1	363.647	94.9219	0.0615849	0.290794	0.237708	0.211165
259_T	CTCGTGGCACTGAAAG-1	273.12	56.6894	0	0.208253	0.200709	0.144745
259_T	CTCGTTACGGCTACCA-1	206.03	96.5332	0.141936	0.376408	0.249371	0.274046
259_T	CTCGTTTCTAATGTTT-1	449.487	407.52	0.203199	0.289893	0.189841	0.17284
259_T	CTCTAATGCATTGATC-1	471.899	394.189	0.149079	0.422223	0.233622	0.294934
259_T	CTCTACACTGGCGATT-1	121.509	273.779	0.0286632	0.292212	0.231751	0.305785
259_T	CTCTACATCCTGCGTG-1	303.442	82.4707	0.124841	0.297495	0.248023	0.366307
259_T	CTCTAGCCCTCGGAAA-1	393.97	120.703	0	0.242109	0.182781	0.244418
259_T	CTCTATTTGGCTGCAG-1	312.598	239.136	0	0.272338	0.250203	0.258964
259_T	CTCTCACAATCGATGA-1	321.167	343.506	0.177178	0.326651	0.218989	0.284196
259_T	CTCTCGATGTGCGCCT-1	293.115	526.685	0.0455042	0.317916	0.228235	0.259538
259_T	CTCTCTAACTGCCTAG-1	135.571	182.153	0.032415	0.397033	0.254901	0.327927
259_T	CTCTGCAGGCATTCTT-1	142.163	90.6738	0.062905	0.29276	0.181244	0.261334
259_T	CTCTGCGAAGCAAGCA-1	247.485	474.902	0.197402	0.319277	0.224457	0.307838
259_T	CTCTGGACGCCTGGTG-1	291.138	343.872	0.0383568	0.363455	0.22741	0.269131
259_T	CTCTGTCCATGCACCA-1	397.046	61.8896	0.166547	0.409327	0.237797	0.345172
259_T	CTCTGTGCCTGCTATG-1	240.674	540.308	0.216107	0.29849	0.186711	0.237596
259_T	CTCTGTTTGAGGATTC-1	329.956	460.986	0	0.310514	0.162464	0.237402
259_T	CTCTTCTATTGACTGG-1	432.861	250.928	0.276222	0.180673	0.181007	0.23267
259_T	CTCTTCTGGAAGTTAG-1	206.543	148.755	0.190967	0.270947	0.271029	0.187569
259_T	CTCTTGTCCCGCTTGG-1	274.658	200.317	0.174091	0.303103	0.144575	0.251419
259_T	CTGAAAGAGATCCGAC-1	318.311	428.467	0.327641	0.317414	0.184179	0.135762
259_T	CTGAATCCGAGACCTC-1	256.348	246.24	0.0859338	0.370492	0.179972	0.307832
259_T	CTGAATTTATTGCCAG-1	457.031	407.446	0.154469	0.265459	0.234275	0.155865
259_T	CTGACTGCGCAGCTCG-1	437.622	348.853	0.0717272	0.304023	0.297722	0.317809
259_T	CTGAGAAAGTTCGGCG-1	496.436	230.64	0.0755332	0.397645	0.183236	0.342738
259_T	CTGAGCAAGTAACAAG-1	153.442	456.299	0.166915	0.311791	0.243859	0.2697
259_T	CTGATAGTGTATCTCA-1	118.506	345.63	0.355787	0.305953	0.218421	0.306142
259_T	CTGATCCCTTTATGCA-1	164.648	90.4541	0.140944	0.333108	0.154568	0.215368
259_T	CTGCAAGCACGTTCCG-1	473.071	152.563	0.0905523	0.337683	0.161357	0.234448
259_T	CTGCACAACTACATAT-1	342.48	225.732	0.0567396	0.313423	0.217926	0.244675
259_T	CTGCACCTGGAACCGC-1	243.53	455.347	0	0.311969	0.259781	0.26953
259_T	CTGCACTCCAGTACAG-1	319.702	199.878	0	0.279689	0.197819	0.26464
259_T	CTGCAGAGAATCAGAG-1	435.571	152.93	0	0.361951	0.193297	0.315434
259_T	CTGCCAAGGTTGGAAG-1	348.193	415.063	0.0669904	0.325009	0.162438	0.242016
259_T	CTGCCATGCATCACAT-1	290.625	291.577	0	0.262666	0.133715	0.158771
259_T	CTGCCTAGCCACCAAG-1	360.352	499.878	0	0.376067	0.206623	0.273741
259_T	CTGCCTTTAATACCTT-1	161.353	136.23	0.0826677	0.330718	0.22326	0.237217
259_T	CTGCCTTTCTAGTAAA-1	405.396	140.186	0.0971988	0.295402	0.223174	0.186484
259_T	CTGCGACCTCGCCGAA-1	329.81	88.6963	0.140077	0.242045	0.140086	0.148339
259_T	CTGCGATTTCGAGATT-1	280.957	82.6904	0	0.224146	0.210869	0.250457
259_T	CTGCGGGTGAAATGTT-1	144.873	351.929	0.021091	0.365758	0.242921	0.269223
259_T	CTGCGGTAGTCACGTG-1	405.249	486.328	0	0.319127	0.246287	0.314719
259_T	CTGCGTTACGATATAA-1	397.339	447.217	0.21919	0.380179	0.237353	0.223524
259_T	CTGCTCTGACGGCAAA-1	299.487	62.915	0.33588	0.26368	0.206987	0.211178
259_T	CTGCTGAGGCCACGAA-1	188.672	233.862	0.0917136	0.300289	0.162884	0.21727
259_T	CTGCTTGGCGATAGCT-1	338.525	206.177	0.299106	0.169229	0.163138	0.232867
259_T	CTGCTTTATGTCCGCG-1	479.663	420.264	0.361072	0.35089	0.19151	0.197941
259_T	CTGGAAATGGATGCTT-1	257.593	363.794	0.0436176	0.543643	0.247233	0.238988
259_T	CTGGAAGACACGGTGG-1	387.524	225.293	0	0.298996	0.240166	0.198592
259_T	CTGGACGCAGTCCGGC-1	105.981	221.704	0	0.377837	0.241439	0.342089
259_T	CTGGATTTACACTTGA-1	263.745	233.13	0.320224	0.256751	0.149016	0.264082
259_T	CTGGCATCCGAATGAG-1	154.98	240.747	0.17746	0.342939	0.295149	0.224061
259_T	CTGGCGACATAAGTCC-1	363.501	441.064	0.08041	0.432581	0.220066	0.365918
259_T	CTGGCGCACAGGTCTG-1	392.139	310.107	0.0680138	0.334642	0.2247	0.343834
259_T	CTGGCTCCTGCGGGAT-1	161.499	508.447	0.0673811	0.386368	0.299839	0.249692
259_T	CTGGCTGATTCATCCT-1	417.993	264.111	0.070272	0.234093	0.212641	0.228116
259_T	CTGGCTGGTTGTCAGT-1	267.114	200.391	0	0.292485	0.179767	0.194693
259_T	CTGGGATAAATAATGG-1	373.315	303.809	0.492614	0.244045	0.221499	0.190606
259_T	CTGGGCCTGCTATATC-1	170.288	266.748	0.195607	0.433713	0.273913	0.238344
259_T	CTGGGCTATCCTTTGG-1	465.601	511.816	0.0849293	0.265911	0.258298	0.350313
259_T	CTGGGTAGGCAGTTAA-1	354.199	271.362	0.142158	0.328528	0.226947	0.250784
259_T	CTGGGTTGAGTTAAAG-1	98.291	208.74	0	0.257824	0.250785	0.283312
259_T	CTGGTAAAGACTTACA-1	427.368	87.6709	0	0.280802	0.178874	0.192621
259_T	CTGGTAACACATAGAA-1	388.037	277.515	0.0862806	0.303138	0.186111	0.221331
259_T	CTGGTAACGAGCTCTT-1	422.754	362.036	0.157032	0.258249	0.241076	0.164384
259_T	CTGGTCCTAACTTGGC-1	304.175	506.982	0.302422	0.263796	0.168473	0.249246
259_T	CTGGTTCAACGCATCA-1	202.734	501.489	0.165016	0.3405	0.229724	0.242228
259_T	CTGGTTTCGAGCAAGA-1	387.817	251.367	0.377135	0.322071	0.144811	0.188408
259_T	CTGTACTTCTTAGCAT-1	249.39	298.535	0	0.41953	0.245127	0.323906
259_T	CTGTAGCCATCTCACT-1	229.468	187.72	0	0.240632	0.239143	0.279862
259_T	CTGTAGTGAGGATCGA-1	217.31	102.978	0.0554123	0.304814	0.226651	0.314861
259_T	CTGTATGGTGTAGAAA-1	179.37	423.413	0.208777	0.29064	0.241537	0.205286
259_T	CTGTCAAATGGCTCGG-1	370.605	401.807	0.652097	0.343431	0.204968	0.328912
259_T	CTGTCACGCCAGGCGC-1	427.808	486.108	0.0366077	0.274253	0.322374	0.267959
259_T	CTGTGCAGGGTAGGTC-1	320.508	278.247	0.33997	0.268894	0.186182	0.225827
259_T	CTGTGGTCGGGAGATA-1	390.967	192.554	0.177599	0.258861	0.237609	0.224479
259_T	CTGTTACCCAATCTAG-1	275.098	239.502	0	0.322013	0.196128	0.277101
259_T	CTGTTCACTGCCTGTG-1	269.312	409.351	0	0.391267	0.267683	0.226055
259_T	CTGTTCATCTCACGGG-1	186.768	410.229	0.177142	0.36068	0.193664	0.212411
259_T	CTTAACTTCGAAGTAC-1	296.338	480.908	0	0.280042	0.177114	0.215728
259_T	CTTAATCGACTTAGTA-1	295.679	56.3965	0.188112	0.169252	0.240172	0.174889
259_T	CTTACACGGTATTCCA-1	227.417	351.05	0	0.5232	0.194505	0.231611
259_T	CTTACACTGGGAAATA-1	239.722	448.901	0.456118	0.410666	0.203258	0.24072
259_T	CTTACATAGATTTCTT-1	363.355	68.7744	0.37837	0.265161	0.293478	0.302592
259_T	CTTAGATGTTTCATCC-1	325.855	69.1406	0	0.178893	0.242561	0.223445
259_T	CTTAGCCTTCCACATG-1	351.929	408.545	0.203464	0.221148	0.194818	0.22424
259_T	CTTAGGTATAGACCAG-1	112.646	143.262	0	0.189884	0.0585864	0.178271
259_T	CTTAGTAGGCCTACAG-1	441.284	342.261	0	0.218228	0.192897	0.154753
259_T	CTTAGTGTAGTAGCAT-1	368.042	153.662	0.159799	0.297486	0.203417	0.301365
259_T	CTTATGTTGACTACCA-1	161.133	469.263	0.0335355	0.377653	0.361096	0.31059
259_T	CTTCAACTCCACTTGG-1	345.63	166.919	0.125595	0.363137	0.237295	0.251022
259_T	CTTCAGTGGTCGCCTA-1	124.512	201.929	0.0418178	0.344631	0.312134	0.310942
259_T	CTTCAGTTGGACAACG-1	397.192	74.9267	0	0.414887	0.172828	0.242108
259_T	CTTCATAGCTCAAGAA-1	198.267	429.712	0.204044	0.249838	0.171135	0.197083
259_T	CTTCATTGTCAGTGGA-1	283.374	317.798	0.161916	0.369912	0.247417	0.252175
259_T	CTTCCGCTCCGTGAAG-1	244.482	187.573	0.10523	0.314185	0.322551	0.350221
259_T	CTTCCTGCATATTTAC-1	450.732	525.073	0.105289	0.277228	0.2456	0.213185
259_T	CTTCGATTGCGCAAGC-1	386.279	107.739	0.0680951	0.30117	0.241704	0.279132
259_T	CTTCGGCCAATTGTTT-1	470.068	224.414	0.078964	0.304817	0.164278	0.210156
259_T	CTTCGTAGATAGGTGA-1	226.904	298.828	0.0327686	0.377893	0.225843	0.270655
259_T	CTTCTATGTTGAAGTA-1	162.598	253.784	0.0421878	0.352139	0.213731	0.256879
259_T	CTTCTATTAATGCTAG-1	233.569	220.386	0	0.229469	0.225174	0.21371
259_T	CTTCTGGGCGTACCTA-1	183.765	122.9	0	0.146534	0.24325	0.163095
259_T	CTTCTTACGTCGTATA-1	284.912	461.499	0.193466	0.29366	0.170309	0.247955
259_T	CTTGACCCGAAAGATA-1	273.999	494.238	0.0461816	0.38173	0.2024	0.116769
259_T	CTTGAGGTTATCCCGA-1	149.927	475.928	0.203891	0.296962	0.463662	0.350172
259_T	CTTGAGTTAGGGTAAT-1	407.007	296.924	0	0.254239	0.255692	0.195773
259_T	CTTGATGACCATCCAG-1	423.706	94.2627	0	0.238317	0.188598	0.225835
259_T	CTTGCAACCGCCTCCT-1	151.538	273.486	0.162899	0.330568	0.213868	0.20105
259_T	CTTGCCCACCCACGCA-1	431.177	94.1894	0.179711	0.168247	0.0740016	0.164539
259_T	CTTGCCCAGGCTCTAC-1	264.038	259.204	0	0.276272	0.183185	0.183127
259_T	CTTGGCCAAGCTGGGA-1	270.41	154.687	0	0.239237	0.226738	0.276177
259_T	CTTGTACTTGTTGACT-1	250.635	416.089	0.234857	0.284462	0.258894	0.218386
259_T	CTTGTCAACATTCGAG-1	304.98	226.099	0.124124	0.279985	0.195107	0.199639
259_T	CTTGTGAGTCTTTGAC-1	187.573	488.599	0.0865453	0.298355	0.26818	0.250219
259_T	CTTGTGCTCACCGATT-1	411.987	407.886	0.244676	0.358766	0.212987	0.228927
259_T	CTTGTTGCTGAGTCAA-1	358.301	303.955	0.684088	0.282741	0.203194	0.106474
259_T	CTTGTTTATGTAGCCA-1	164.502	436.597	0.312023	0.253945	0.18221	0.276313
259_T	CTTTAACTTTCAAAGG-1	310.547	402.393	0.24436	0.363009	0.159204	0.2308
259_T	CTTTAATATTGGTCGA-1	331.128	219.36	0.047259	0.270945	0.289587	0.210835
259_T	CTTTACCGAATAGTAG-1	372.51	225.439	0.0620494	0.26141	0.198335	0.191695
259_T	CTTTAGGAACACTGTT-1	384.375	284.106	0	0.345685	0.282273	0.177644
259_T	CTTTAGTGCTATTATT-1	297.876	265.43	0	0.44285	0.257487	0.303107
259_T	CTTTATCCGACGCATG-1	276.855	50.0976	0	0.242453	0.191564	0.211475
259_T	CTTTCTGTGCGGGCTT-1	304.688	200.024	0.0412998	0.323906	0.225691	0.221431
259_T	CTTTGCATCGCTCTTG-1	409.351	159.741	0.0867599	0.243551	0.123962	0.241549
259_T	CTTTGGCAGACAGAGT-1	484.424	518.188	0.188857	0.346926	0.229458	0.181891
259_T	CTTTGGCGCTTTATAC-1	126.05	345.557	0.0994581	0.338814	0.218051	0.273504
259_T	CTTTGGCTTTAGTAAA-1	208.594	344.678	0.158295	0.311115	0.192876	0.205056
259_T	CTTTGGGATTGTTGCA-1	221.558	148.608	0.320105	0.269147	0.226386	0.22972
259_T	GAAACAGATGACCACC-1	403.198	290.405	0.296731	0.342628	0.222854	0.181443
259_T	GAAACAGCCATGCAGT-1	288.721	467.944	0.0481984	0.390017	0.242438	0.249496
259_T	GAAACATAGGAAACAG-1	131.616	162.671	0	0.348385	0.162902	0.247192
259_T	GAAACCATGGTGCGCT-1	467.944	374.634	0.302419	0.32373	0.214911	0.221627
259_T	GAAACCGAATTACCTT-1	249.023	259.351	0.0512423	0.27518	0.248634	0.188932
259_T	GAAACCTATACAAATG-1	251.733	161.353	0.206001	0.344678	0.278909	0.386594
259_T	GAAACTCGTGCGATGC-1	148.828	371.484	0.137997	0.423661	0.223088	0.322376
259_T	GAAACTCTAATGAAGG-1	333.765	467.505	0.0320042	0.306254	0.242626	0.288572
259_T	GAAAGAACAGCGTTAT-1	444.727	309.595	0	0.1311	0.125619	0.260014
259_T	GAAAGCAGTGCACTTT-1	259.497	187.427	0.0487245	0.255239	0.282439	0.269577
259_T	GAAAGCCCTTTGGACC-1	137.109	325.854	0.0783449	0.291449	0.223203	0.229211
259_T	GAAAGTGACTAACTGC-1	175.269	390.747	0.224952	0.37455	0.255824	0.304187
259_T	GAAATACCTGCTGGCT-1	379.175	506.177	0.02922	0.337175	0.222258	0.249015
259_T	GAAATATCACCATCAG-1	144.727	338.818	0.0908261	0.291177	0.250589	0.294503
259_T	GAAATATGCTTGAATG-1	472.412	446.411	0.149662	0.232873	0.192711	0.193637
259_T	GAAATCGCGCGCAACT-1	314.648	435.059	0.0389445	0.344177	0.209695	0.222741
259_T	GAAATGGCGGTGTTAG-1	253.784	357.275	0.117679	0.509117	0.225986	0.311456
259_T	GAAATTAGCACGGATA-1	419.751	433.96	0.0552945	0.343487	0.234328	0.230285
259_T	GAAATTCACATCGCTG-1	243.677	468.457	0.200416	0.378043	0.276112	0.333866
259_T	GAAATTGTCTCTATAA-1	256.641	272.388	0.21794	0.260217	0.220657	0.209527
259_T	GAACAACTGGGATGAA-1	375.073	114.404	0.0346673	0.364463	0.173662	0.224509
259_T	GAACACACATCAACCA-1	246.826	409.644	0.10497	0.391699	0.239864	0.197694
259_T	GAACAGATTACTAAAT-1	323.218	180.249	0.101685	0.300697	0.213343	0.242197
259_T	GAACCATCTGGGAGAC-1	263.086	526.978	0.108021	0.336366	0.250091	0.221406
259_T	GAACCCTCTGTGTTCT-1	308.057	167.285	0.0854871	0.254175	0.244565	0.233612
259_T	GAACCTTTAACGATCC-1	352.881	140.698	0.0811604	0.225839	0.198724	0.209151
259_T	GAACGACCGAATGATA-1	295.825	428.687	0.0946042	0.222824	0.232788	0.191384
259_T	GAACGCGGGTCACACG-1	485.23	237.305	0.176401	0.264427	0.225283	0.288923
259_T	GAACGGTGTAAAGCAG-1	473.218	524.78	0.370003	0.271735	0.221114	0.265823
259_T	GAACGTCTCATGGTCG-1	385.034	349.365	0.0677426	0.33735	0.218353	0.292742
259_T	GAACGTTAGGAAGACG-1	114.697	339.185	0.220985	0.33087	0.210907	0.245097
259_T	GAACTGTGGAGAGACA-1	303.735	108.618	0.109082	0.349241	0.162312	0.281385
259_T	GAACTTAGCGCCCGGT-1	439.38	518.628	0.316005	0.373125	0.290383	0.24321
259_T	GAAGAAACGATATTGT-1	165.454	168.823	0.0785553	0.314066	0.21034	0.267132
259_T	GAAGAACGGTGCAGGT-1	209.839	462.231	0.311732	0.307941	0.246776	0.241573
259_T	GAAGACTTCAATGCCG-1	304.395	533.13	0.0905316	0.489771	0.27285	0.300834
259_T	GAAGCAAGGCAATGTT-1	221.997	547.046	0.190896	0.273808	0.239354	0.209629
259_T	GAAGCCACTGATTATG-1	315.161	128.027	0	0.291699	0.185695	0.271413
259_T	GAAGCCTGCACATTCC-1	285.425	154.468	0.120627	0.275899	0.215313	0.257343
259_T	GAAGCGTGAGGAATTT-1	283.521	330.835	0.0678135	0.434339	0.177252	0.203346
259_T	GAAGCTCGGACCCGTC-1	135.718	195.264	0.0499438	0.338504	0.302454	0.213472
259_T	GAAGCTTGCTGACCGC-1	190.063	364.526	0.233304	0.322821	0.249587	0.260002
259_T	GAAGGAGTCGAGTGCG-1	281.323	121.875	0.256118	0.219184	0.258064	0.20366
259_T	GAAGGGTCATTAAGAC-1	359.692	75.3662	0	0.30918	0.358362	0.214648
259_T	GAAGTCAGTTGCACTA-1	274.805	213.354	0.0358318	0.254078	0.227924	0.297147
259_T	GAAGTCTCCCTAGCGA-1	399.683	310.034	0.220117	0.297643	0.192749	0.266499
259_T	GAAGTGATTTATCGTG-1	234.375	298.682	0.221644	0.607537	0.276841	0.450083
259_T	GAAGTGCTGGATAGCT-1	288.574	454.907	0.0354902	0.346225	0.207037	0.158113
259_T	GAAGTTTCCACTCAAT-1	230.859	318.311	0	0.74661	0.240288	0.347299
259_T	GAATAGACGCGACCCA-1	403.052	277.368	0.836032	0.207991	0.199662	0.172526
259_T	GAATAGCCCTGCGGTC-1	472.266	433.374	0.0353814	0.293071	0.263487	0.246593
259_T	GAATAGTGCTCGATTA-1	191.675	162.012	0.107654	0.253227	0.347583	0.232968
259_T	GAATATTCGGAGTCCC-1	371.265	467.065	0.123928	0.337951	0.219454	0.230097
259_T	GAATCGACATGGTCAC-1	216.504	383.789	0.280347	0.401773	0.212348	0.28834
259_T	GAATCGCCGGACACGG-1	213.794	481.787	0.214198	0.395099	0.258615	0.380473
259_T	GAATCTGAACATTCTC-1	298.022	278.467	0.181263	0.310044	0.205322	0.206296
259_T	GAATGAAGGTCTTCAG-1	498.633	439.673	0.213679	0.324859	0.2051	0.218705
259_T	GAATGCGAATCGGTTC-1	315.308	141.138	0.140186	0.375401	0.232157	0.239957
259_T	GAATGTATGGCAGGTC-1	401.147	453.735	0.137866	0.278644	0.197615	0.309639
259_T	GAATGTGGTCCGGATT-1	361.743	271.289	0.0753752	0.307247	0.246241	0.279955
259_T	GAATGTTGGGTAATCT-1	318.091	402.319	0.204994	0.295061	0.196337	0.255071
259_T	GAATTATAGTGAAAGG-1	313.55	330.542	0.479848	0.364583	0.189612	0.270643
259_T	GAATTCACCCGGGTGT-1	263.892	246.167	0	0.320411	0.206946	0.238318
259_T	GAATTTCTCGCTGCAG-1	171.313	371.191	0	0.368082	0.205336	0.257361
259_T	GACAAACATATGCAGG-1	433.008	263.965	0.0904896	0.405716	0.302849	0.330648
259_T	GACAACGACCATTGAA-1	347.974	388.989	0.298085	0.335356	0.190445	0.276758
259_T	GACAACGCAGCTTACG-1	261.987	422.534	0.0181409	0.37198	0.251797	0.30756
259_T	GACACAAGGGAAGAAA-1	328.857	356.543	0.201186	0.317419	0.209301	0.289236
259_T	GACACAGCCGGGACTG-1	431.03	81.1523	0	0.236267	0.129554	0.0625204
259_T	GACACCCAAAGACGCG-1	194.385	64.0137	0.0537098	0.351805	0.224462	0.243439
259_T	GACACGAGTTAGAGGA-1	153.223	430.225	0.0489539	0.271245	0.221111	0.298087
259_T	GACACTGAGTTCAGTG-1	230.273	266.089	0.261786	0.26848	0.198983	0.227257
259_T	GACACTGGAACCCGAT-1	469.922	211.377	0.0662877	0.26014	0.200627	0.147929
259_T	GACACTTCCAATTACC-1	416.162	94.3359	0	0.266053	0.151873	0.241037
259_T	GACAGAGGTCTTCAGT-1	306.885	49.8047	0.339185	0.185164	0.20292	0.227888
259_T	GACAGCCAGACCTGAC-1	380.566	277.588	0.0345903	0.326038	0.218966	0.212819
259_T	GACAGGCACACACTAT-1	140.625	306.226	0	0.33822	0.208298	0.316674
259_T	GACATCCGTCGAACTG-1	322.705	127.954	0.200967	0.233168	0.196361	0.207633
259_T	GACATCGATTTATAAC-1	244.775	213.721	0.0615303	0.265844	0.197955	0.137983
259_T	GACCAAACGTTGACTG-1	462.012	172.266	0.0601031	0.40256	0.219625	0.291757
259_T	GACCACACTTCCCTTT-1	356.104	94.9951	0.083227	0.307154	0.187362	0.260758
259_T	GACCAGAGCCCTGTAG-1	234.961	350.977	0.0305116	0.598579	0.256834	0.357552
259_T	GACCAGGTCATTCATA-1	319.409	532.983	0.0276815	0.308157	0.223364	0.225853
259_T	GACCCAATTATGATAC-1	132.056	201.855	0.217951	0.425595	0.301872	0.354943
259_T	GACCCGTCGCCGGCTA-1	281.47	494.165	0	0.249745	0.203703	0.208704
259_T	GACCGACGTGAAAGCA-1	478.418	302.71	0.123542	0.255616	0.212434	0.21375
259_T	GACCGACTGAAGCGTC-1	140.918	332.373	0.245334	0.301414	0.221476	0.225031
259_T	GACCGCGTCTGACGTG-1	477.612	224.341	0.0850676	0.175757	0.154164	0.19243
259_T	GACCGTCAGGTCGTGA-1	363.794	467.139	0	0.346535	0.283324	0.216717
259_T	GACCGTGCTGACGGTG-1	253.125	292.017	0.130199	0.296442	0.205922	0.267525
259_T	GACCTTCCACGTCTAC-1	333.911	121.362	0.0931355	0.232551	0.202576	0.181969
259_T	GACGACGATCCGCGTT-1	319.849	212.915	0.0944115	0.261671	0.206847	0.241526
259_T	GACGAGGCTAATAAAC-1	432.129	185.596	0.147633	0.348227	0.229684	0.339797
259_T	GACGATATCACTGGGT-1	183.325	83.7158	0	0.247799	0.176257	0.396739
259_T	GACGCCGTAAAGGCTA-1	259.644	200.464	0.235363	0.221202	0.176077	0.1884
259_T	GACGCCTGTTGCAGGG-1	176.294	482.227	0.126559	0.422949	0.385898	0.271452
259_T	GACGCTTGCTTCTAAA-1	193.213	305.713	0.0789415	0.461378	0.203009	0.23517
259_T	GACGGACCGCGTTCCT-1	278.101	526.831	0.119466	0.26517	0.239353	0.169096
259_T	GACGGGTTGGCCCGTA-1	247.925	154.907	0	0.216857	0.28692	0.227347
259_T	GACGGTCAATAGAAGC-1	433.96	355.444	0.244467	0.350368	0.299458	0.268865
259_T	GACGTGAGACTCCATG-1	172.705	501.855	0.249059	0.632626	0.466585	0.510609
259_T	GACGTGTAGGGATTAT-1	178.857	371.118	0	0.209743	0.159218	0.168978
259_T	GACGTTCGTAAATACA-1	494.385	393.97	0.337783	0.198383	0.192803	0.233738
259_T	GACGTTGCTCGGCGGC-1	172.046	77.3437	0.0549457	0.343346	0.264431	0.2863
259_T	GACTAACACAGCACCT-1	397.925	499.438	0.0374366	0.29864	0.224779	0.289874
259_T	GACTAAGATCATGCAC-1	258.032	402.979	0.0663966	0.457489	0.418949	0.416944
259_T	GACTAAGTAGGCTCAC-1	220.239	377.271	0.0236764	0.510029	0.245291	0.396433
259_T	GACTACAAAGCGGTGG-1	136.157	234.448	0.106189	0.250616	0.215481	0.18032
259_T	GACTACAATTGCTCGT-1	367.896	499.805	0.0493611	0.278606	0.230522	0.225037
259_T	GACTAGGCCGTTAGGT-1	348.926	121.143	0.0736882	0.30413	0.200773	0.237426
259_T	GACTCACCCACGTGAG-1	455.933	302.93	0.179881	0.187441	0.163397	0.191536
259_T	GACTCCCAGAATAAGG-1	475.415	374.561	0.133414	0.247017	0.17242	0.297019
259_T	GACTCGCGGGAATGAC-1	419.019	368.628	0.150896	0.304325	0.215719	0.276628
259_T	GACTCGGTCGGCGGAT-1	461.646	492.261	0.367586	0.290699	0.328833	0.263482
259_T	GACTCTAGAGTTCCAA-1	265.796	69.7998	0.0706973	0.225473	0.148327	0.248125
259_T	GACTGATTGGTCACAA-1	439.087	492.48	0.0400803	0.299503	0.268745	0.20665
259_T	GACTGCAAATCGAGCT-1	338.086	166.992	0.094956	0.260239	0.130111	0.210572
259_T	GACTGCACCAGCCCAG-1	357.788	251.733	0.292461	0.339143	0.236185	0.341056
259_T	GACTGCTGGTGAGAAA-1	202.441	116.162	0	0.317955	0.19684	0.223748
259_T	GACTGGGCGCCGCAAC-1	413.086	512.402	0	0.356912	0.230283	0.214966
259_T	GACTTCAACGCATCAA-1	408.398	68.3349	0.202794	0.280514	0.170658	0.257414
259_T	GACTTTCGAGCGGTTC-1	321.899	49.5849	0	0.288201	0.222224	0.238867
259_T	GAGAACGGTTCTGACT-1	442.676	113.672	0.163099	0.261724	0.194786	0.244932
259_T	GAGACCCTGCAACGCC-1	476.514	479.077	0.128499	0.202699	0.185924	0.1424
259_T	GAGACTGATGGGTAGA-1	268.945	370.166	0.0428252	0.501226	0.250961	0.24672
259_T	GAGACTTCGCGACCGA-1	270.996	206.909	0.0355212	0.27047	0.207017	0.240376
259_T	GAGAGGGCGCGAGGTT-1	208.228	305.493	0.0875674	0.407378	0.205002	0.292862
259_T	GAGAGGTGCATTCTGG-1	162.744	266.821	0.0377139	0.353619	0.244069	0.236426
259_T	GAGAGTCTCGGGAGAG-1	205.884	83.4961	0.0820998	0.326598	0.217835	0.352026
259_T	GAGATCTGCTTGGCAT-1	223.462	331.494	0.0969758	0.35074	0.202856	0.286922
259_T	GAGATCTGTCACTCCG-1	336.328	356.396	0.0647873	0.37169	0.223207	0.286948
259_T	GAGATCTTCCATGACA-1	346.582	258.325	0.102881	0.41456	0.245445	0.257035
259_T	GAGATGGCTTTAATCA-1	341.089	95.1416	0.0602896	0.397039	0.273461	0.360925
259_T	GAGATGGGAGTCGACA-1	327.319	212.842	0.0379421	0.250887	0.247105	0.334721
259_T	GAGCACCTGTGTCCAG-1	356.982	173.364	0.077051	0.252408	0.205183	0.227612
259_T	GAGCATCAACAACTTG-1	168.896	136.157	0.0418782	0.36899	0.274569	0.297697
259_T	GAGCATCATCCCTGGG-1	209.985	475.342	0.365279	0.395406	0.228842	0.331578
259_T	GAGCCACGGTAGTAGG-1	236.426	494.604	0.0611666	0.508238	0.266388	0.367324
259_T	GAGCCAGCTACCTGTG-1	391.04	205.664	0.261007	0.295439	0.220992	0.203202
259_T	GAGCCGAGCGTTTATT-1	461.353	466.187	0.0612899	0.295004	0.20654	0.201377
259_T	GAGCGAGGGAGTACCG-1	277.368	461.572	0.311535	0.278102	0.198975	0.209678
259_T	GAGCGCAAATACTCCG-1	458.789	217.969	0.172763	0.3196	0.193784	0.198571
259_T	GAGCGCGCACGAGTAG-1	406.348	231.592	0.0633379	0.348081	0.253353	0.272334
259_T	GAGCGCTGTTAGGTAA-1	142.822	156.006	0	0.301599	0.15951	0.216193
259_T	GAGCGGAATGCGGTGT-1	236.133	109.277	0.153782	0.229798	0.185253	0.283958
259_T	GAGCTAAGGGCATATC-1	370.166	362.622	0.231263	0.272065	0.231274	0.191904
259_T	GAGCTCAACATGAGCG-1	314.648	75.8056	0.21559	0.244143	0.204204	0.191215
259_T	GAGCTCTCGGACCTAA-1	183.472	456.006	0.185926	0.363324	0.233853	0.203588
259_T	GAGCTGTCGTCTCGGA-1	464.648	420.41	0.168261	0.318006	0.222589	0.148454
259_T	GAGGAATATCTCTTTG-1	224.707	89.7949	0.11761	0.377	0.264181	0.421364
259_T	GAGGAATGGAGAGGTT-1	175.195	377.71	0.26709	0.397533	0.268881	0.265849
259_T	GAGGAGTAATTCCTAC-1	248.218	540.234	0.293994	0.238777	0.210123	0.239752
259_T	GAGGATAAACAGTGCT-1	485.815	289.526	0.321375	0.158528	0.114211	0.10849
259_T	GAGGCCCGACTCCGCA-1	143.262	195.19	0.0483714	0.322775	0.238805	0.198517
259_T	GAGGCCTGTTGATACA-1	457.91	139.6	0.127543	0.377352	0.285253	0.274733
259_T	GAGGCTATCAAAGTCG-1	159.595	325.635	0.017134	0.428259	0.181159	0.217229
259_T	GAGGGAGTCAGATCGC-1	210.132	129.126	0.0914583	0.340716	0.175352	0.105229
259_T	GAGGGCATCGCGTATC-1	183.765	482.153	0.096476	0.39443	0.297233	0.297144
259_T	GAGGGCGCAGCTCTGC-1	392.871	375.439	0.0462679	0.281762	0.256121	0.207262
259_T	GAGGGTAGTAACAAAG-1	172.705	142.603	0	0.414864	0.343787	0.371584
259_T	GAGGTACATCCATCTT-1	315.088	474.243	0.0892174	0.388403	0.27426	0.265073
259_T	GAGGTACGCGTGTCCC-1	307.544	115.063	0.0433576	0.292079	0.228001	0.268193
259_T	GAGGTCCCAAAGATCT-1	157.031	436.67	0.1943	0.291177	0.219169	0.189687
259_T	GAGGTCCGTTCGCTGT-1	183.105	57.5683	0.12173	0.304058	0.226815	0.257377
259_T	GAGGTCTTAGTGGGTC-1	417.041	531.958	0.0548656	0.297541	0.188794	0.285395
259_T	GAGTAAACCGGAAAGT-1	496.289	217.603	0.413658	0.495852	0.322257	0.462503
259_T	GAGTAAGGCCACGGGA-1	109.937	241.26	0.113896	0.324561	0.234199	0.338986
259_T	GAGTACGGGTATACAA-1	221.045	455.64	0.219753	0.353165	0.276903	0.20062
259_T	GAGTAGATACTAGTTG-1	296.631	147.876	0.0754459	0.446592	0.193027	0.255849
259_T	GAGTATACCCTAATCA-1	168.457	96.9726	0.155622	0.368231	0.193803	0.20567
259_T	GAGTATGCCCGCCTTG-1	218.701	233.569	0.149658	0.209304	0.252102	0.234863
259_T	GAGTATGCGCGTGCAT-1	322.852	141.064	0.150157	0.223436	0.172564	0.179004
259_T	GAGTCAGACCAGAATC-1	237.012	187.646	0.265532	0.352208	0.238736	0.270234
259_T	GAGTCCGCTTACCGGA-1	275.171	252.539	0.134969	0.361161	0.215526	0.333558
259_T	GAGTGTCAACCAGAAA-1	367.896	140.552	0.140816	0.279445	0.178162	0.206062
259_T	GAGTGTGCGGTACCCA-1	387.964	264.478	0.0504728	0.311606	0.167056	0.170567
259_T	GATAAATCGGTGGATG-1	213.501	455.713	0.121346	0.460437	0.277044	0.264134
259_T	GATAACTCGCACTGTG-1	392.065	297.07	0.429905	0.356066	0.199385	0.206802
259_T	GATAAGGCAGATGCAA-1	165.088	488.818	0.0397129	0.461991	0.561042	0.379107
259_T	GATACGATGGGAGTCA-1	226.465	259.644	0.100342	0.289827	0.247728	0.192325
259_T	GATAGAACCCGCTAGG-1	266.089	95.9472	0.117843	0.249125	0.181889	0.194586
259_T	GATAGATAGTACAGTC-1	419.751	74.707	0	0.30699	0.232174	0.168309
259_T	GATAGGTAACGTTGAC-1	282.568	239.429	0.0341281	0.326158	0.237346	0.312258
259_T	GATAGTGCGAGTAAGT-1	221.191	109.424	0.0632342	0.339031	0.18687	0.19757
259_T	GATATCTCATGCAATA-1	277.515	474.609	0.0967974	0.355085	0.231851	0.219777
259_T	GATATGAGACACTAAC-1	362.036	297.363	0.259901	0.280428	0.212713	0.148058
259_T	GATATGCGGTAGCCAA-1	400.928	427.588	0.176498	0.234202	0.248396	0.264421
259_T	GATATGGATTACGCGG-1	126.343	371.704	0.0910366	0.479031	0.44301	0.433387
259_T	GATATTGAGATTGGCG-1	433.667	329.297	0.114237	0.393999	0.256424	0.267271
259_T	GATATTTCCTACATGG-1	393.53	440.771	0.252337	0.383649	0.215182	0.244785
259_T	GATCAACATAAAGGGA-1	191.528	148.975	0.0537918	0.269775	0.213451	0.189925
259_T	GATCATTCCAAACATT-1	268.799	357.129	0.133945	0.451388	0.23746	0.313404
259_T	GATCCCTTTATACTGC-1	283.96	370.02	0.038303	0.330721	0.177427	0.260311
259_T	GATCCGGGAATTAACA-1	332.007	297.729	0.16678	0.299411	0.203551	0.184273
259_T	GATCCTAAATCGGGAC-1	415.356	375.22	0.171243	0.330253	0.250738	0.275766
259_T	GATCCTCGACACTGGC-1	177.319	227.49	0.0800687	0.279433	0.214585	0.25677
259_T	GATCCTCTTGCGCTTA-1	371.704	506.25	0.0403139	0.238019	0.227047	0.163431
259_T	GATCGACACTATCTGA-1	235.254	377.051	0.0858954	0.591856	0.321127	0.384954
259_T	GATCGCGGGCTCTCCA-1	253.345	318.091	0.0543044	0.604115	0.222842	0.318733
259_T	GATCGCTACCCGATTT-1	425.024	224.854	0.0722349	0.272909	0.254672	0.140255
259_T	GATCGCTATATCTCAG-1	150.293	155.933	0	0.35694	0.242583	0.318222
[truncated: 18,224 more rows]

## Sheet: Fig. 2i, S7h, n
Source Data for Fig. 2i and Supplementary Fig. 7h, n
sample	barcodes	x	y	MF_P_SYN	HM_TNFA	HM_IFNG	HM_INFLAM
SB28-1	AAATGGTCAATGTGCC-1	261.209	249.863	0.867354	0	0	0
SB28-1	AACACGACTGTACTGA-1	104.145	303.195	0.679154	0.925393	0.97374	0.911458
SB28-1	AAGGAGCGGTTGGTGC-1	228.367	238.709	0.479066	0.314949	0.347712	0.290634
SB28-1	AAGGTATCCTAATATA-1	209.24	363.014	0.459033	0.649027	0.63419	0.698672
SB28-1	AAGTAGAAGACCGGGT-1	169.416	235.156	0.352227	0.391258	0.513574	0.481496
SB28-1	AATGACTGTCAGCCGG-1	195.607	235.074	0.186198	0.456342	0.608787	0.494504
SB28-1	ACAATTTGAGCAGTGG-1	228.904	366.731	0.547065	0.539721	0.542583	0.579363
SB28-1	ACACGGGAACTTAGGG-1	222.17	325.338	0.398181	0.867539	0.804389	0.821589
SB28-1	ACAGCATAGAGCCAGT-1	110.589	276.839	0.583314	0.276468	0.236721	0.268957
SB28-1	ACCACAAGTTTCTATC-1	241.586	261.223	0.0836637	0.382372	0.38366	0.427596
SB28-1	ACCGACTGAGTCCCAC-1	228.656	306.459	0.832452	0.416899	0.385366	0.35763
SB28-1	ACTGTACGATACACAT-1	241.958	351.612	0.544168	0.46114	0.360315	0.402545
SB28-1	ACTGTCTTCTTTAGAA-1	241.71	298.899	0.797907	0.374375	0.280556	0.294372
SB28-1	ACTTGGGACCCGGTGG-1	234.935	242.427	0.308784	0.306871	0.39434	0.333445
SB28-1	ACTTTCCTATAGCTTC-1	228.615	291.422	0.880891	0.361524	0.413902	0.345463
SB28-1	AGAACGTGGTACATTC-1	222.212	332.857	0.0692342	0.826255	0.738482	0.781424
SB28-1	AGATCTCAGGTGTGAT-1	235.348	340.334	0.522646	0.656434	0.686622	0.708837
SB28-1	AGATGACTCGCCCACG-1	182.636	265.231	0.560302	0.445658	0.479947	0.466557
SB28-1	AGCACCAGTACTCACG-1	222.088	302.741	0.35217	0.754359	0.628856	0.64618
SB28-1	AGTTCCTACAGAATTA-1	241.504	246.186	0.324475	0.251414	0.323459	0.265884
SB28-1	ATAGACGAAGAGAAAG-1	261.085	227.266	0.381707	0.16469	0.181685	0.12972
SB28-1	ATAGAGTACTGGGACA-1	215.271	238.75	0.862937	0.252863	0.304491	0.229767
SB28-1	ATAGGTTGGGCAGATG-1	228.615	298.94	0.388986	0.702866	0.680518	0.658805
SB28-1	ATATTTAACCCTCAAG-1	248.155	264.983	0.66155	0.22559	0.17494	0.195467
SB28-1	ATCAGTAGGCAGGGAT-1	196.227	385.693	0.627074	0.503447	0.469163	0.531058
SB28-1	ATCTGTAATTGTACCC-1	143.349	272.914	0.58033	0.605242	0.448718	0.535155
SB28-1	ATGAAGCCAAGGAGCC-1	189.039	231.314	0.416437	0.358024	0.458695	0.386656
SB28-1	ATGCCGGTCTTGCATA-1	248.444	340.292	0.701038	0.365702	0.314604	0.336729
SB28-1	ATGGATTGACCAAACG-1	222.046	287.662	0.308768	0.399875	0.3603	0.385518
SB28-1	ATTACTAGCCTCTTGC-1	162.806	223.878	0.553337	0.505731	0.295696	0.366864
SB28-1	ATTAGATTGATAGCGG-1	169.416	242.675	0.681365	0.147646	0.223232	0.198456
SB28-1	ATTATGCCATAGGGAG-1	182.594	257.712	0.265914	0.360817	0.416087	0.383504
SB28-1	ATTGAAGATCTTAGTG-1	248.072	242.386	0.29825	0.174426	0.241084	0.191931
SB28-1	CAACGACCCGTTTACA-1	175.985	246.434	0.154937	0.259643	0.363116	0.330228
SB28-1	CAATTAAGGGTGATGA-1	235.183	302.7	0.962994	0.347198	0.359892	0.303802
SB28-1	CACAGCACCCACGGCA-1	248.196	280.02	0.989891	0.166317	0.131153	0.131168
SB28-1	CACCATCGGAGGAGAC-1	117.199	288.075	0.432768	0.874271	0.757133	0.811546
SB28-1	CACCTTGCGAAACTCG-1	202.713	374.374	0.512126	0.655551	0.649371	0.720311
SB28-1	CACTTAATCAGACGGA-1	267.695	238.544	0.219501	0.670874	0.266274	0.446283
SB28-1	CAGATACTAACATAGT-1	215.271	231.232	0.876982	0.217484	0.201646	0.170318
SB28-1	CAGTTCAAATTGACAC-1	234.977	249.945	0.115848	0.439079	0.471954	0.409416
SB28-1	CATAGTAGCATAGTAG-1	169.375	227.638	0.637433	0.225585	0.258767	0.252919
SB28-1	CATGCTGGCTCCAATT-1	123.726	284.316	0.496348	0.703289	0.568104	0.648457
SB28-1	CATGGCAGGAAGATCG-1	156.444	272.873	0.46773	1	1	1
SB28-1	CATTTAGCGGACCATG-1	209.281	378.092	0.470319	0.556566	0.51471	0.583725
SB28-1	CCAAACAGAACCCTCG-1	189.08	238.833	0.148563	0.623866	0.800129	0.64968
SB28-1	CCAATTGAATGTTAAT-1	175.943	231.356	0.286711	0.52459	0.693409	0.598338
SB28-1	CCAGTCTAGACGGCGC-1	202.754	381.893	0.607736	0.630872	0.607743	0.675015
SB28-1	CCATGCTCTGCAGGAA-1	182.429	220.036	0.597322	0.280709	0.368133	0.30703
SB28-1	CCTACTGCTTACACTT-1	221.84	242.468	0.336073	0.372414	0.448392	0.365679
SB28-1	CCTCCCGACAATCCCT-1	104.145	295.677	0.548991	0.928562	0.900144	0.920333
SB28-1	CCTGCTATTTGAGAAG-1	215.313	246.269	0.00455212	0.659467	0.67657	0.628291
SB28-1	CGACATGCGATCTTCT-1	97.5764	299.477	0.571375	0.799935	0.816589	0.788859
SB28-1	CGAGAGATGTGAACCT-1	235.307	332.815	0.883135	0.299678	0.261885	0.266341
SB28-1	CGAGGCTAAATATGGC-1	235.266	325.255	0.738392	0.333726	0.358818	0.328183
SB28-1	CGCGGGAATTAGGCAG-1	228.863	359.172	0.529795	0.734559	0.782824	0.827077
SB28-1	CGCTCGACATAATGAT-1	182.47	227.596	0.324951	0.33225	0.481367	0.374737
SB28-1	CGCTGTGACGCCGCAC-1	208.703	234.991	0.593407	0.15119	0.221788	0.156154
SB28-1	CGTTTAAGCGGAGCAC-1	130.253	280.516	0.612629	0.454772	0.383907	0.423638
SB28-1	CGTTTCGCTCATTACA-1	274.263	242.262	0.817604	0.0818525	0.0106986	0.045102
SB28-1	CTAAATCCTATTCCGG-1	215.808	374.291	0.464025	0.651182	0.646484	0.731202
SB28-1	CTACTGCCACCTGACC-1	222.046	295.222	0.57805	0.492165	0.459464	0.437812
SB28-1	CTCGAGGTCGAACAGT-1	235.101	280.102	0.142153	0.75297	0.538212	0.636613
SB28-1	CTGTTCACTGCCTGTG-1	189.204	268.99	0.487634	0.42094	0.46399	0.441353
SB28-1	CTTCTTACGTCGTATA-1	136.822	284.234	0.355343	0.791326	0.610695	0.700683
SB28-1	GAAACAGCCATGCAGT-1	130.295	288.034	0.13971	0.918159	0.675526	0.82279
SB28-1	GAAATGGCGGTGTTAG-1	241.545	253.705	0.124802	0.213554	0.298606	0.257669
SB28-1	GACAACGCAGCTTACG-1	176.067	261.513	0.611109	0.441882	0.452189	0.450644
SB28-1	GACCAGAGCCCTGTAG-1	248.031	234.867	0.44655	0.123725	0.10257	0.0767993
SB28-1	GAGATCTGTCACTCCG-1	241.876	336.533	0.686642	0.29851	0.319729	0.295625
SB28-1	GATCATTCCAAACATT-1	241.628	268.783	0.565401	0.237748	0.229643	0.247548
SB28-1	GATCCCTTTATACTGC-1	228.573	283.862	0.516899	0.397051	0.380941	0.396348
SB28-1	GATCGACACTATCTGA-1	221.798	234.95	1	0.19828	0.213221	0.159276
SB28-1	GATCGGTGGCCATAAC-1	228.697	314.019	0.857484	0.417289	0.407635	0.361664
SB28-1	GCACAAGTGTCGGAAG-1	110.672	299.395	0.689502	0.918085	0.84802	0.8814
SB28-1	GCCCGCGCGTTTGACA-1	175.861	208.8	0.744557	0.0695872	0.0441022	0.0457522
SB28-1	GCCCGTAATACCTTCT-1	222.294	355.454	0.460786	0.579164	0.581847	0.606444
SB28-1	GCCTAGCGATCTGACC-1	175.861	216.318	0.643001	0.202175	0.242095	0.200053
SB28-1	GCTAATACCGAATGCC-1	182.512	235.115	0.158615	0.440268	0.58725	0.484507
SB28-1	GCTTCCGTCCCTAGAC-1	235.39	347.852	0.663134	0.427673	0.464068	0.460491
SB28-1	GGAGCACCAAGAACTA-1	215.808	366.773	0.494523	0.613173	0.610224	0.671806
SB28-1	GGCAATAGTCAATGAG-1	241.834	321.496	0.789848	0.233174	0.223856	0.20387
SB28-1	GGCACTCCACTGGGCA-1	267.654	231.025	0.434156	0.398505	0.258327	0.306329
SB28-1	GGCGGAGTAATATTAG-1	254.558	231.066	0.14563	0.210912	0.291512	0.171333
SB28-1	GGGCGATATGTGTGAA-1	228.532	276.343	0	0.503395	0.516376	0.531763
SB28-1	GGGCTGGTTAGTCGCG-1	248.072	249.904	0.276589	0.134842	0.261428	0.196286
SB28-1	GTACGAGATTGCGACA-1	182.677	272.749	0.490023	0.661861	0.559983	0.587612
SB28-1	GTCACAAAGTTTCCAA-1	104.104	288.158	0.813965	0.409247	0.403148	0.394033
SB28-1	GTCATGCACCTCCGTT-1	235.142	287.621	0.83973	0.231634	0.23459	0.185758
SB28-1	GTCATGGACATGACTA-1	215.478	291.463	0.188679	0.775817	0.602148	0.689412
SB28-1	GTGAAACGGCGCCACC-1	202.795	389.411	0.554131	0.588365	0.546008	0.569393
SB28-1	GTGCGGGTCTCCAAAT-1	176.109	269.031	0.422851	0.618893	0.53829	0.593931
SB28-1	GTTGCACGGAGTTTCG-1	202.176	238.792	0.25512	0.51887	0.542322	0.52145
SB28-1	GTTTGACCAAATCCTA-1	241.628	276.302	0.802944	0.0828617	0.102447	0.0635561
SB28-1	TAATAGTGACGACCAG-1	222.377	370.491	0.490546	0.647834	0.657705	0.70811
SB28-1	TACCTCACGCTTGTAC-1	149.876	269.114	0.59423	0.765038	0.678605	0.710941
SB28-1	TACGAACACGACTTCA-1	248.113	257.464	0.669405	0.123366	0.130626	0.135023
SB28-1	TAGCTAAGTCCGGGAG-1	235.059	272.543	0.260252	0.380054	0.386544	0.416857
SB28-1	TAGGCATGTTACGCCA-1	196.186	378.133	0.367553	0.624594	0.626456	0.680762
SB28-1	TATAAATCCACAAGCT-1	175.902	223.837	0.380526	0.415906	0.499171	0.440194
SB28-1	TATCCATATCATGCGA-1	162.93	254.035	0.807138	0.205308	0.207349	0.210355
SB28-1	TATTTAGTCTAGATCG-1	163.013	276.591	0.240502	0.860512	0.698405	0.794531
SB28-1	TATTTGTTACCCTTTA-1	202.134	231.273	0.79855	0.194814	0.225704	0.1765
SB28-1	TCACAGGTTATTGGGC-1	254.599	238.585	0.261746	0.210495	0.26827	0.194114
SB28-1	TCACGCATTGTAGATC-1	261.168	242.344	0.56241	0.191966	0.127243	0.15275
SB28-1	TCACGGTCATCGCACA-1	195.566	227.514	0.515212	0.285505	0.342526	0.297959
SB28-1	TCAGGGTGTAACGTAA-1	228.739	329.056	0.759263	0.350807	0.369604	0.32407
SB28-1	TCCCAGGCTTAGCTAA-1	241.504	238.626	0.330372	0.222396	0.256969	0.238413
SB28-1	TCCCGCGTACTCCTGG-1	222.129	317.778	0.285979	0.84126	0.693716	0.727814
SB28-1	TCCTTTCTTACGCTTA-1	241.71	291.339	0.735034	0.309302	0.243536	0.265691
SB28-1	TCGCTCGATATATTCC-1	235.142	295.14	0.483888	0.767468	0.805685	0.755177
SB28-1	TCGCTGGGCGGATTGT-1	228.78	336.616	0.498824	0.518914	0.486724	0.497336
SB28-1	TCGTCCGCTGGCGTCT-1	188.956	208.717	0.527304	0.215259	0.283334	0.19826
SB28-1	TCGTTCGTTATTATGT-1	110.672	291.876	0.714405	0.862673	0.868804	0.861216
SB28-1	TCTCTAATAGCTGGTA-1	176.026	253.953	0.556699	0.386688	0.390443	0.418857
SB28-1	TGACCCACGTTAGACA-1	261.126	234.784	0.627532	0.147834	0.126396	0.0912871
SB28-1	TGAGAATGCTTTACCG-1	162.972	261.554	0.828178	0.347686	0.344099	0.349084
SB28-1	TGCATGTGGTAATCTA-1	235.431	362.931	0.567779	0.62222	0.626764	0.688912
SB28-1	TGGCAACTCGCGCGCC-1	189.658	381.934	0.468929	0.632115	0.598473	0.700207
SB28-1	TGGCCAAACTGAAGTA-1	228.821	344.134	0.597267	0.508449	0.507184	0.521327
SB28-1	TGGCTTTGGGTAGACA-1	169.457	250.235	0.910025	0.143267	0.208553	0.180708
SB28-1	TGTATAACAGATCCTG-1	235.39	355.412	0.599932	0.531284	0.554017	0.58135
SB28-1	TGTTGTCAAGAAGTCT-1	202.671	366.814	0.305907	0.633769	0.553557	0.651573
SB28-1	TGTTTCGGTACTTCTC-1	162.972	269.072	0.403118	0.883763	0.746984	0.843835
SB28-1	TTAACCAACCCTCCCT-1	169.54	265.272	0.356814	0.726492	0.641835	0.722793
SB28-1	TTAATGTAGACCAGGT-1	241.793	313.936	0.765013	0.438275	0.431457	0.438647
SB28-1	TTATTAGGGAAGCATC-1	143.39	280.433	0.330899	0.927807	0.700766	0.798994
SB28-1	TTCAACGACCCGACCG-1	175.985	238.915	0.222964	0.417168	0.566166	0.527116
SB28-1	TTCGCACTCGCGTGCT-1	208.703	227.472	0.66657	0.28483	0.24534	0.230037
SB28-1	TTCTAGGCCAATTGTG-1	188.998	223.796	0.55892	0.288451	0.423459	0.352098
SB28-1	TTGAAGAATTCCCAGG-1	254.641	246.104	0.44838	0.182782	0.217764	0.180872
SB28-1	TTGCTGAAGGAACCAC-1	169.54	272.832	0.647515	0.572148	0.49179	0.549468
SB28-1	TTGGATCGACTTCTGG-1	110.631	284.357	0.683594	0.634074	0.624723	0.634048
SB28-1	TTGGATTGGGTACCAC-1	156.403	265.354	0.578288	0.483172	0.416325	0.448604
SB28-1	TTGGGACACTGCCCGC-1	228.697	321.537	0.709151	0.503502	0.472835	0.466393
SB28-1	TTGGGCGGCGGTTGCC-1	241.917	344.093	0.545456	0.686675	0.522038	0.589262
SB28-1	TTGTAAGGCCAGTTGG-1	222.335	362.972	0.554073	0.740291	0.732667	0.807728
SB28-1	TTGTTAGCAAATTCGA-1	188.998	216.277	0.560646	0.174787	0.2545	0.221234
SB28-1	TTGTTGTGTGTCAAGA-1	248.485	347.811	0.723719	0.387022	0.321047	0.339249
SB28-1	AGGACATCGCACGTCG-1	149.628	201.364	0.811675	0.335714	0.160842	0.239233
SB28-1	GTGGACGTGCTGAGAC-1	156.197	205.082	0.250253	0.704309	0.227699	0.441154
SB28-1	TAAGGAACTTGTGGGA-1	149.628	208.882	0.765081	0.239407	0.0960455	0.140835
SB28-1	ATCAATCTGGGCTGCA-1	261.416	302.576	0.587928	0.458003	0.22954	0.314395
SB28-1	CCGCCGGTCAACACAC-1	130.212	265.437	0.298526	0.782193	0.456295	0.593835
SB28-1	CGAAACATAGATGGCA-1	117.447	348.348	0.362882	0.795742	0.54857	0.696568
SB28-1	TAGAGCTACGAAGAAC-1	130.171	257.918	0.731736	0.355373	0.352674	0.382149
SB28-1	TCCGATGGTGCGACAT-1	208.785	257.588	0.0996125	0.389134	0.552198	0.445621
SB28-1	TGATCGGTTTGACCCT-1	228.491	261.306	0.0276745	0.517576	0.629284	0.534344
SB28-2	AAACTGCTGGCTCCAA-1	340.066	299.562	0.182617	1	1	1
SB28-2	CAGGATATATCGTTGT-1	333.567	273.847	0.540834	0.366527	0.155626	0.205642
SB28-2	CAGTCTGTATACTGGG-1	320.85	295.969	0.454078	0.452081	0.291522	0.369325
SB28-2	CCAGTAGTCTGATCCA-1	225.177	388.333	0.29938	0.539099	0.323216	0.460168
SB28-2	CCAGTCTAGACGGCGC-1	205.921	370.006	0.48745	0.369325	0.383102	0.37139
SB28-2	CTTGTACTTGTTGACT-1	186.18	241.31	0.842743	0.177243	0.197857	0.148075
SB28-2	GGAGACGACACCTTTG-1	327.269	299.643	0.559916	0.496625	0.258951	0.356664
SB28-2	GGGCCCGTCTTAAACA-1	320.649	244.459	0.456349	0.359436	0.132713	0.19884
SB28-2	GGTCGGCCAGGAGCTT-1	257.108	362.457	0.255696	0.692622	0.268635	0.508054
SB28-2	TCGCTTTAAACGTTTG-1	212.339	373.679	0.547806	0.520057	0.539227	0.549585
SB28-2	TGGAGTGATGCGATGA-1	237.247	204.332	0.898608	0.111298	0.00709023	0.0210854
SB28-2	TGGCCGTATATTGACC-1	218.031	193.352	0.612462	0.185756	0	0.00308293
SB28-2	TGTTGTCAAGAAGTCT-1	205.84	355.311	0.54842	0.156361	0.1848	0.158845
SB28-2	AAAGGGATGTAGCAAG-1	205.557	281.719	0.730359	0.204396	0.174869	0.185958
SB28-2	AACCGAGCTTGGTCAT-1	205.679	311.148	0.483981	0.364542	0.223067	0.298251
SB28-2	AACGCGGTCTCCAGCC-1	199.22	292.78	0.85161	0.325257	0.290199	0.311115
SB28-2	AACTGGGTCCCGACGT-1	180.004	296.534	0.910289	0.192305	0.202523	0.17648
SB28-2	AAGGAGCGGTTGGTGC-1	230.949	230.088	0.958314	0.068698	0.101944	0.0370194
SB28-2	AATGCAACCGGGTACC-1	211.936	270.658	0.741176	0.308795	0.239998	0.283969
SB28-2	ACACAAAGACGGGTGG-1	205.477	259.637	0.733714	0.304182	0.24192	0.274808
SB28-2	ACACCCAGCATGCAGC-1	205.396	237.556	0.697206	0.14973	0.18466	0.147854
SB28-2	ACACGGGAACTTAGGG-1	224.894	314.741	0.225884	0.64327	0.314083	0.505065
SB28-2	ACATAATAAGGCGGTG-1	186.382	285.473	0.832218	0.213485	0.169405	0.18479
SB28-2	ACCACAAGTTTCTATC-1	243.867	252.129	0.320931	0.362857	0.205631	0.271445
SB28-2	ACCGACTGAGTCCCAC-1	231.232	296.333	0.0568219	0.595501	0.283101	0.497697
SB28-2	ACGATCATACATAGAG-1	211.976	285.352	0.594806	0.494127	0.333018	0.447208
SB28-2	ACTCAATAAAGGCACG-1	212.057	307.434	0.330916	0.628061	0.372652	0.542027
SB28-2	ACTGCCGTCGTAACTC-1	154.451	311.35	0.570427	0.116438	0.108408	0.104492
SB28-2	ACTTGGGACCCGGTGG-1	237.368	233.761	0.527957	0.139324	0.147541	0.100639
SB28-2	ACTTTCCTATAGCTTC-1	231.151	281.598	0.446181	0.403735	0.137711	0.276434
SB28-2	AGACCCGCCCTCCTCG-1	218.274	259.597	0.789705	0.314435	0.208359	0.26722
SB28-2	AGATAACTTCAGGGCC-1	256.503	215.272	0.557617	0.275322	0.0927924	0.146519
SB28-2	AGCACCAGTACTCACG-1	224.813	292.659	0.319343	0.520958	0.217547	0.377251
SB28-2	AGCGACCAACGATATT-1	211.855	255.924	0.889864	0.164144	0.167931	0.148067
SB28-2	AGTCTTCTCCTCAAAT-1	205.638	296.413	0.809219	0.370619	0.332919	0.348956
SB28-2	AGTTCCTACAGAATTA-1	243.787	237.394	0.572337	0.291704	0.252793	0.255733
SB28-2	ATAACGGAGTCCAACG-1	212.138	329.516	0.687898	0.364665	0.306138	0.338797
SB28-2	ATAGAGTACTGGGACA-1	218.152	230.128	1	0.0457575	0.0790225	0.0232316
SB28-2	ATAGGGATATCCTTGA-1	186.503	314.902	0.135162	0.271412	0.172336	0.232144
SB28-2	ATAGGTTGGGCAGATG-1	231.192	288.986	0.205398	0.606702	0.236614	0.438
SB28-2	ATCACTTCATCCTCGC-1	186.423	300.168	0.819585	0.233398	0.217502	0.210789
SB28-2	ATCGACTCTTTCCGTT-1	199.139	278.046	0.725994	0.331055	0.247692	0.3149
SB28-2	ATCGCACGCCGGGAGA-1	211.895	263.271	0.736795	0.262732	0.214747	0.240414
SB28-2	ATCTGGTTAAGACTGT-1	218.556	333.189	0.396115	0.759777	0.501991	0.672299
SB28-2	ATGCATGATCCAGGAT-1	212.016	292.74	0.812973	0.387437	0.275569	0.351553
SB28-2	ATGGATTGACCAAACG-1	224.773	277.965	0.484053	0.443262	0.208848	0.3374
SB28-2	ATGTGCATCCGACGCA-1	199.098	263.351	0.661006	0.447641	0.260999	0.370538
SB28-2	ATTAATACTACGCGGG-1	192.801	296.494	0.574942	0.434804	0.311718	0.399988
SB28-2	ATTGAAGATCTTAGTG-1	250.205	233.68	0.891162	0.109554	0.0866491	0.0504613
SB28-2	ATTTGTTCCAGGGCTC-1	173.666	314.943	0.205006	0.106604	0.103788	0.0920151
SB28-2	CAAGCACCAAATGCCT-1	167.207	296.575	0.590356	0.315262	0.226397	0.266161
SB28-2	CAATAAACCTTGGCCC-1	218.556	325.802	0.528489	0.503304	0.278789	0.41318
SB28-2	CACCGCCAGAAGGTTT-1	224.733	270.577	0.464504	0.385963	0.151205	0.273573
SB28-2	CACCTAATCAGTTTAC-1	180.085	318.616	0.29597	0.245788	0.175924	0.222111
SB28-2	CACCTCGATGGTGGAC-1	167.248	311.309	0.79269	0.105683	0.142639	0.0967412
SB28-2	CACGCACAGCGCAGCT-1	205.719	318.495	0.644904	0.336513	0.284454	0.29237
SB28-2	CAGAGCATGAGCTTGC-1	218.475	311.108	0.530811	0.448535	0.262743	0.373857
SB28-2	CAGCCTCCTGCAGAGG-1	199.381	336.944	0.601092	0.127641	0.159067	0.104015
SB28-2	CAGTTCAAATTGACAC-1	237.408	241.108	0.462981	0.385242	0.25956	0.322306
SB28-2	CATGATGCACAATTCT-1	186.463	307.555	0.721192	0.255672	0.224255	0.238998
SB28-2	CATGGTCTAGATACCG-1	218.435	296.373	0.525899	0.311404	0.140808	0.227342
SB28-2	CATTACGTCGGCCCGT-1	173.585	292.861	0.876102	0.264218	0.275271	0.256344
SB28-2	CATTATGCTTGTTGTG-1	218.233	244.863	0.731402	0.270106	0.247664	0.245223
SB28-2	CCAGGGACGTGGCCTC-1	224.652	248.536	0.780698	0.274493	0.204604	0.237811
SB28-2	CCTACTGCTTACACTT-1	224.571	233.802	0.946263	0.062628	0.0985629	0.0601428
SB28-2	CCTATGGGTTACCGTC-1	237.691	307.353	0.369804	0.550307	0.257931	0.414216
SB28-2	CCTCTAATCTGCCAAG-1	199.3	322.209	0.642155	0.415238	0.361206	0.390183
SB28-2	CCTGCTATTTGAGAAG-1	218.193	237.515	0.893767	0.104033	0.118531	0.0825419
SB28-2	CGAGCTGGGCTTTAGG-1	160.829	300.289	0.602306	0.524916	0.561274	0.54028
SB28-2	CGCATTAGCTAATAGG-1	224.692	263.23	0.654696	0.380075	0.199358	0.300648
SB28-2	CGCGTTCATGAAATAC-1	224.611	241.149	0.775162	0.202258	0.192449	0.181672
SB28-2	CGTACCTGATAGGCCT-1	192.841	303.841	0.850927	0.176152	0.171151	0.153638
SB28-2	CTACTGCCACCTGACC-1	224.773	285.312	0.153106	0.698195	0.280139	0.530887
SB28-2	CTAGTTGGGCCCGGTA-1	218.435	303.72	0	0.637864	0.327084	0.508515
SB28-2	CTCGAGGTCGAACAGT-1	237.529	270.537	0.450298	0.435581	0.204716	0.323359
SB28-2	CTCGCACCTATATAGT-1	205.638	303.801	0.0932916	0.447897	0.237741	0.362502
SB28-2	CTGGAAATGGATGCTT-1	237.449	248.455	0.550563	0.362855	0.232692	0.30294
SB28-2	CTGTTCACTGCCTGTG-1	192.68	259.678	0.860689	0.203174	0.215113	0.1963
SB28-2	CTTTAACTTTCAAAGG-1	199.22	300.127	0.642045	0.363485	0.286609	0.33135
SB28-2	GAAATCGCGCGCAACT-1	167.248	303.922	0.847208	0.136364	0.156955	0.129532
SB28-2	GAAATGGCGGTGTTAG-1	243.827	244.741	0.368532	0.326212	0.20527	0.25884
SB28-2	GACAACGACCATTGAA-1	212.178	336.863	0.472172	0.375457	0.214269	0.269954
SB28-2	GAGACTGATGGGTAGA-1	231.07	259.516	0.612131	0.428933	0.245786	0.340362
SB28-2	GATCCCTTTATACTGC-1	231.151	274.251	0.404681	0.455887	0.192683	0.335569
SB28-2	GATCGGTGGCCATAAC-1	231.272	303.68	0.178518	0.737006	0.288945	0.551061
SB28-2	GATTCCCTTGTCGCAG-1	212.016	300.087	0.258063	0.402234	0.237439	0.342666
SB28-2	GCTCTAAACCCTGACG-1	205.517	266.985	0.743776	0.250721	0.171559	0.210661
SB28-2	GCTCTCGGGTACCGAA-1	218.314	266.944	0.892036	0.272722	0.204193	0.230787
SB28-2	GGCGGAGTAATATTAG-1	256.543	222.619	0.344438	0.170218	0.118172	0.0707538
SB28-2	GGCTCTGCTCCAACGC-1	218.516	318.455	0.597583	0.440944	0.24902	0.361209
SB28-2	GGGCGATATGTGTGAA-1	231.111	266.904	0.421883	0.267359	0.0960239	0.16469
SB28-2	GGGCGTACATTTATAT-1	205.436	252.29	0.740519	0.37359	0.274982	0.316599
SB28-2	GGGCTGGTTAGTCGCG-1	250.205	241.068	0.186177	0.313848	0.182865	0.225252
SB28-2	GGTTTACAATCTCAAT-1	212.138	322.169	0.666228	0.427083	0.328696	0.392832
SB28-2	GTAAGCGGGCAGTCAG-1	199.179	285.433	0.7624	0.213188	0.143549	0.15977
SB28-2	GTACGAGATTGCGACA-1	186.261	263.392	0.848853	0.227728	0.215588	0.215467
SB28-2	GTACTAAGATTTGGAG-1	224.652	255.883	0.674871	0.28557	0.213593	0.222299
SB28-2	GTCATGCACCTCCGTT-1	237.57	277.884	0.0690073	0.711431	0.241239	0.489009
SB28-2	GTCATGGACATGACTA-1	218.354	281.638	0.521655	0.550462	0.273963	0.438801
SB28-2	GTCCGGCTGAATTGCG-1	231.03	244.822	0.861151	0.158051	0.124449	0.109794
SB28-2	GTGCACGAAAGTGACT-1	160.869	314.983	0.57811	0	0.0591364	0.00343097
SB28-2	GTGCGGGTCTCCAAAT-1	179.883	259.718	0.778012	0.124197	0.143306	0.104729
SB28-2	GTGTACCTTGGCTACG-1	218.597	340.536	0.64359	0.444714	0.310769	0.389311
SB28-2	GTTTGACCAAATCCTA-1	243.908	266.823	0.187548	0.440841	0.240366	0.342898
SB28-2	TAAGGCAACATAAGAT-1	212.097	314.781	0.702639	0.385802	0.265019	0.325423
SB28-2	TAATACACAGTAGTAT-1	179.964	289.187	0.883771	0.12062	0.192635	0.128436
SB28-2	TACGAACACGACTTCA-1	250.246	248.415	0.119355	0.471955	0.236158	0.342138
SB28-2	TAGAGTCTAAGCGAAC-1	237.489	255.843	0.377079	0.436089	0.208328	0.315765
SB28-2	TAGCTAAGTCCGGGAG-1	237.489	263.19	0.381207	0.402516	0.172618	0.287887
SB28-2	TAGGGTGTTTCAAGAG-1	192.639	252.331	0.661284	0.391233	0.359291	0.352252
SB28-2	TATCGATGATTAAACG-1	198.977	233.882	0.91749	0.17077	0.232876	0.175591
SB28-2	TATGCTCCCTACTTAC-1	211.936	278.005	0.58905	0.357161	0.201505	0.3035
SB28-2	TATGGATGTGCTACGC-1	218.233	252.21	0.600474	0.333766	0.224073	0.274765
SB28-2	TCAAACAACCGCGTCG-1	205.517	274.332	0.866287	0.197622	0.169113	0.172393
SB28-2	TCAACCATGTTCGGGC-1	211.815	241.189	0.963859	0.0814535	0.153217	0.0966533
SB28-2	TCACAGGTTATTGGGC-1	256.583	230.007	0.440942	0.168558	0.0935297	0.0948221
SB28-2	TCCCAAAGACGAAGGA-1	218.354	274.291	0.440958	0.452495	0.215234	0.344778
SB28-2	TCCCGCGTACTCCTGG-1	224.854	307.394	0.434678	0.602041	0.280928	0.442894
SB28-2	TCCCGTCAGTCCCGCA-1	199.341	329.556	0.6893	0.322542	0.259153	0.285614
SB28-2	TCCGATGGTGCGACAT-1	211.815	248.576	0.602147	0.348088	0.236643	0.302357
SB28-2	TCCTTCAGTGGTCGAA-1	148.032	307.676	0.555615	0.138258	0.107452	0.112086
SB28-2	TCGCTCGATATATTCC-1	237.57	285.272	0.130954	0.650312	0.244182	0.475921
SB28-2	TCTATCGGTCGCAACA-1	192.801	289.107	0.752189	0.250779	0.205708	0.236254
SB28-2	TCTTGGTAACACCAAA-1	186.382	292.821	0.811395	0.223666	0.211483	0.217439
SB28-2	TGATCGGTTTGACCCT-1	231.07	252.169	0.693872	0.32546	0.259925	0.287718
SB28-2	TGATCTCCGGCGCCAG-1	230.99	237.435	0.872193	0.215312	0.20352	0.204552
SB28-2	TGCCTGATCAAACGAT-1	180.085	311.229	0.818344	0.155695	0.15995	0.1596
SB28-2	TGCGGAGTAAAGGTGC-1	192.882	311.188	0.0718104	0.267881	0.216099	0.248582
SB28-2	TGGAAGGATAAAGATG-1	180.044	303.882	0.860351	0.319614	0.185275	0.23182
SB28-2	TGGGCCACAAGAGCGC-1	167.288	318.657	0.579422	0.0285927	0.0836471	0.0465169
SB28-2	TGGTTCGTAGCAAAGG-1	199.058	255.964	0.884677	0.317681	0.328248	0.338255
SB28-2	TGTGACTACGCCAGTC-1	186.503	322.249	0.684894	0.157769	0.122216	0.100995
SB28-2	TTAATGTAGACCAGGT-1	244.069	303.639	0.0941297	0.744465	0.361574	0.563062
SB28-2	TTAATTTCAGACGCGG-1	160.829	307.636	0.748296	0.142467	0.155185	0.135277
SB28-2	TTATATTTGGCAATCC-1	218.395	289.026	0.539143	0.565002	0.30127	0.469236
SB28-2	TTATCTGTATCATAAC-1	192.72	274.412	0.83357	0.292655	0.232619	0.271436
SB28-2	TTGACCATGTTCTCCG-1	205.8	340.577	0.66218	0.2128	0.24322	0.214972
SB28-2	TTGCTCCCATACCGGA-1	192.922	318.535	0.579432	0.23675	0.181381	0.192129
SB28-2	TTGTCGTTCAGTTACC-1	192.68	267.025	0.994658	0.204417	0.176087	0.181097
SB28-2	TTGTTCAGTGTGCTAC-1	205.598	289.066	0.463793	0.36998	0.285604	0.343006
SB28-2	ACCATATCCGCAATAA-1	295.095	259.274	0.595149	0.424585	0.314648	0.317832
SB28-2	ACGTTAATGTCGAAGA-1	314.513	307.03	0.592106	0.493847	0.347946	0.404837
SB28-2	AGATTATAGGACGTTT-1	282.258	251.967	0.682259	0.410613	0.387792	0.333525
SB28-2	ATAAAGGCTCGGTCGT-1	269.421	237.314	0.276176	0.21155	0.175996	0.181401
SB28-2	CAAGGATCGCATGTTC-1	308.094	303.397	0.486117	0.550125	0.346655	0.431489
SB28-2	CAATTTCGTATAAGGG-1	288.798	285.07	0.442912	0.694709	0.316383	0.49356
SB28-2	CACATGATTCAGCAAC-1	295.216	288.703	0.429826	0.627523	0.399658	0.526641
SB28-2	CACTAAAGTTGCCTAT-1	275.839	240.947	0.794141	0.221596	0.189926	0.135292
SB28-2	CACTCAAGAGCTATGG-1	301.514	262.948	0.674232	0.241629	0.223435	0.174838
SB28-2	CCATGCCTGTTTAGTA-1	275.839	248.294	0.622231	0.236433	0.19155	0.14437
SB28-2	CGCATGGTGCGATGCT-1	308.054	296.01	0.459841	0.502069	0.322586	0.387638
SB28-2	CGCTATTCTTAGGCTC-1	295.176	274.009	0.708377	0.351027	0.225088	0.252438
SB28-2	CGGAGCATGGCGATCC-1	301.675	299.724	0.496676	0.678705	0.495827	0.606956
SB28-2	GATTCGACGGTTCACG-1	314.513	314.377	0.475684	0.652479	0.455683	0.552904
SB28-2	GCTAGTAGAGCTTGTA-1	301.635	292.376	0.501327	0.503272	0.328024	0.411719
SB28-2	GCTGAGGCGTGAGTAT-1	308.013	288.663	0.503938	0.399741	0.260163	0.316345
SB28-2	GTACACTTACCTGAAG-1	282.419	288.743	0.293393	0.767768	0.320426	0.546758
SB28-2	GTGCTCAAGTACTGTC-1	269.421	244.661	0.158355	0.492605	0.355512	0.412335
SB28-2	TACATAGGCATACACC-1	307.973	273.928	0.68114	0.295955	0.232478	0.250982
SB28-2	TACGCCATATTCTAAT-1	307.932	266.581	0.625382	0.0977949	0.084465	0.0572475
SB28-2	TCACGTGCCCGATTCA-1	295.176	281.356	0.548691	0.488435	0.295912	0.380782
SB28-2	TCCAGAGCACCGGTTC-1	308.134	310.744	0.39971	0.767808	0.503841	0.646708
SB28-2	TCGAGACCAACACCGT-1	288.677	255.641	0.613112	0.460679	0.321923	0.322167
SB28-2	TCTAGTTATCAGAAGA-1	269.461	252.008	0.161448	0.819286	0.630899	0.739097
SB28-2	TGCTGTTGAAGAACTC-1	295.257	296.09	0.249689	0.542515	0.308955	0.41565
SB28-2	TGTACGAACAAATCCG-1	295.136	266.621	0.445152	0.746076	0.408273	0.558629
SB28-2	TTGTAATCCGTACTCG-1	275.88	255.681	0.182206	0.852042	0.77904	0.77408
SB28-2	AGGGTTCCCTTTGGTT-1	244.352	377.232	0.206048	0.718453	0.394013	0.614465
SB28-2	CAATGGATCTCTACCA-1	231.515	369.925	0.44556	0.441955	0.302466	0.380171
SB28-2	CGAGTTCTGTCCCACC-1	225.096	366.251	0.516263	0.568584	0.392969	0.512826
SB28-2	CTAAATCCTATTCCGG-1	218.677	362.618	0.44033	0.373382	0.266869	0.330743
SB28-2	GGAGCACCAAGAACTA-1	218.677	355.231	0.4563	0.385204	0.179901	0.271577
SB28-2	TAAAGCGTTAGGAGAA-1	231.555	377.272	0.633293	0.408124	0.291308	0.351718
SB28-2	TAATAGTGACGACCAG-1	225.056	358.904	0.23768	0.678646	0.368784	0.524564
SB28-2	TCCGTTTAGCCTTGAA-1	237.973	380.945	0.537158	0.591691	0.420425	0.541336
SB28-2	TGTGGCAAAGCGTATG-1	237.933	373.558	0.398637	0.571282	0.322879	0.469097
SB28-2	GAAGTTTCCACTCAAT-1	282.137	222.539	0.705047	0.0897862	0.068328	0
SB28-2	GAGATCTGCTTGGCAT-1	269.34	215.232	0.162498	0.0819762	0.0850838	0.0773952
SB28-2	GCCGAAATTCCTACGT-1	275.718	218.865	0.248203	0.127874	0.113735	0.102145
SB28-2	GGGTCACCGTGACGGT-1	275.759	226.253	0.639036	0.0699084	0.105187	0.0127149
GSM7839621_GL261	AAAGTGTGATTTATCT-1	748.738	1381.73	1	0.142131	0.0693188	0.167284
GSM7839621_GL261	AAATACCTATAAGCAT-1	696.235	1138.28	0.852989	0.2057	0.0808071	0.263898
GSM7839621_GL261	AAATTAACGGGTAGCT-1	916.074	1029.49	0.280276	0.905118	0.784183	0.886241
GSM7839621_GL261	AACTCAAGTTAATTGC-1	847.349	893.425	0.366795	0.755443	0.626378	0.741312
GSM7839621_GL261	AACTTGCCCGTATGCA-1	998.934	726.596	0.462026	0.874125	0.754895	0.876578
GSM7839621_GL261	AAGAGCTCTTTATCGG-1	900.39	1214.9	0.699526	0.398463	0.289937	0.439007
GSM7839621_GL261	AAGAGGATGTACGCGA-1	829.377	747.197	0.349242	0.207106	0.368009	0.257594
GSM7839621_GL261	AAGTTCGGCCAACAGG-1	710.909	796.815	0.827007	0.481493	0.352604	0.401785
GSM7839621_GL261	AATAACAACGCTCGGC-1	880.331	756.622	0.79882	0.501601	0.411945	0.453118
GSM7839621_GL261	AATCGCCTCAGCGCCA-1	832.608	1234.89	0.601117	0.235601	0.128706	0.173022
GSM7839621_GL261	AATCTGCGTTGGGACG-1	952.22	1360.86	0.881281	0.161357	0.039294	0.235833
GSM7839621_GL261	ACAACAGCATGAGCTA-1	950.941	1165.82	0.468814	0.82234	0.667886	0.851884
GSM7839621_GL261	ACACGAGACTCCTTCT-1	967.836	1155.92	0.179475	0.777729	0.810179	0.75644
GSM7839621_GL261	ACACGGGAACTTAGGG-1	1035.69	1155.52	0.319055	0.887326	0.841573	0.83446
GSM7839621_GL261	ACATCGGTCAGCCGCG-1	795.99	825.495	0.40727	0.545562	0.469092	0.537064
GSM7839621_GL261	ACCATCGTATATGGTA-1	779.297	874.372	0.737283	0.36972	0.193917	0.402928
GSM7839621_GL261	ACCGACTGAGTCCCAC-1	1018.39	1106.84	0.432399	0.949828	0.888682	1
GSM7839621_GL261	ACGATGCATATGTTAT-1	864.244	883.528	0.282305	0.7486	0.68825	0.694326
GSM7839621_GL261	ACGCATTCGTGAGTAC-1	933.238	1058.64	0.334115	0.897905	0.813524	0.86967
GSM7839621_GL261	ACGCGCTACACAGGGT-1	795.586	766.99	0.844535	0.349292	0.277162	0.338223
GSM7839621_GL261	ACGCGGGCCAAGGACA-1	916.343	1068.54	0.249142	0.845911	0.782161	0.856319
GSM7839621_GL261	ACGTAGATTGCTGATG-1	933.642	1117.14	0.286743	0.732885	0.713552	0.71395
GSM7839621_GL261	ACGTTAGATTTGCCCG-1	830.05	844.75	0.228231	0.444314	0.545262	0.395138
GSM7839621_GL261	ACTGTCCAGGATTATA-1	932.902	1000.13	0.180868	0.741052	0.76953	0.719072
GSM7839621_GL261	ACTGTCTTCTTTAGAA-1	984.327	1087.59	0.137302	0.830919	0.860405	0.805595
GSM7839621_GL261	ACTTTCCTATAGCTTC-1	1018.19	1067.86	0.277521	0.682757	0.731094	0.620701
GSM7839621_GL261	AGAACGTGGTACATTC-1	1035.82	1174.97	0.0546955	0.914571	0.930329	0.828356
GSM7839621_GL261	AGAAGGTTGCCGAATT-1	779.432	893.829	0.340953	0.542061	0.346092	0.563769
GSM7839621_GL261	AGAATTATGGATTCGA-1	952.624	1419.36	0.35591	0.0648386	0.0696509	0.104331
GSM7839621_GL261	AGACCCGCCCTCCTCG-1	1051.71	1009.09	0.2756	0.809596	0.827954	0.775574
GSM7839621_GL261	AGATACCGGTGTTCAC-1	813.02	835.122	0.396607	0.687013	0.598788	0.70126
GSM7839621_GL261	AGATCTCAGGTGTGAT-1	1002.03	1194.77	0.568532	0.463313	0.43359	0.513365
GSM7839621_GL261	AGATTATAGGACGTTT-1	881.88	990.708	0.0762983	0.271623	0.299102	0.286132
GSM7839621_GL261	AGCAACATATCTTATT-1	799.625	1371.63	0.763785	0.204834	0.152962	0.286066
GSM7839621_GL261	AGCACCAGTACTCACG-1	1035.35	1097.01	0.156193	0.816767	0.863552	0.749555
GSM7839621_GL261	AGCTCTTTACTCAGTT-1	796.461	903.524	0.233595	0.117177	0.185334	0.12738
GSM7839621_GL261	AGGACGACCCATTAGA-1	762.536	903.726	0.668167	0.446208	0.244013	0.459175
GSM7839621_GL261	AGGATATAGGGATTTA-1	714.947	1401.45	0.580443	0.147807	0.119571	0.110295
GSM7839621_GL261	AGGCTTCCCGAAGAAG-1	643.597	875.247	0.271538	0.240202	0.253429	0.28479
GSM7839621_GL261	AGGGCTGCAGTTACAG-1	899.582	1097.89	0.263902	0.448467	0.428933	0.515054
GSM7839621_GL261	AGGGTTCCCTTTGGTT-1	985.943	1321.61	0.56386	0.519541	0.483765	0.497488
GSM7839621_GL261	AGGGTTTAGTTCGGGA-1	933.373	1078.16	0.222205	0.7848	0.790896	0.783993
GSM7839621_GL261	AGTCGACGGTCTCAAG-1	850.31	1342.07	0.573135	0.00551918	0.0764474	0.0764749
GSM7839621_GL261	AGTGCGTAGCTCGTAA-1	711.447	874.776	0.0982704	0.329037	0.254238	0.31044
GSM7839621_GL261	AGTTAAACACTTGCGA-1	813.357	893.627	0.360129	0.530735	0.43178	0.567603
GSM7839621_GL261	ATAAAGGCTCGGTCGT-1	915.603	951.458	0.245379	0.828334	0.748623	0.796267
GSM7839621_GL261	ATAAATATTAGCAGCT-1	846.272	737.368	0.574747	0.454443	0.427522	0.453012
GSM7839621_GL261	ATAGGTTGGGCAGATG-1	1018.32	1087.32	0.425752	0.927654	0.853931	0.916785
GSM7839621_GL261	ATATCTTAGGGCCTTC-1	899.313	1058.84	0.101592	0.271477	0.374882	0.300043
GSM7839621_GL261	ATATTCAGTTAAACCT-1	745.237	855.05	0.210482	0.47699	0.352016	0.515061
GSM7839621_GL261	ATATTTAACCCTCAAG-1	966.827	999.932	0.153897	0.880962	0.863325	0.841853
GSM7839621_GL261	ATCAATCTGGGCTGCA-1	933.507	1097.69	0.189505	0.897757	0.898827	0.872479
GSM7839621_GL261	ATCACGTGCTAATTAA-1	711.043	816.271	0.569222	0.686737	0.465348	0.691951
GSM7839621_GL261	ATCATCCAATATTTGT-1	831.329	1039.79	0.0432184	0.0409438	0.234672	0.023397
GSM7839621_GL261	ATCCAGGATTCGTGAA-1	813.491	913.151	0.610315	0.436894	0.306259	0.485807
GSM7839621_GL261	ATCCTACCTAAGCTCT-1	745.776	933.079	0.396623	0.198679	0.158481	0.29371
GSM7839621_GL261	ATGATGCAATGGTACA-1	745.911	952.603	0.55713	0.121675	0.148513	0.122648
GSM7839621_GL261	ATGCCGGTCTTGCATA-1	968.105	1194.97	0.601345	0.633835	0.489255	0.644244
GSM7839621_GL261	ATGCGACAGTCCCATT-1	899.986	1156.39	0.551185	0.323508	0.257608	0.307293
GSM7839621_GL261	ATGGAGCAGGCCGTGA-1	882.687	1107.72	0.538028	0.124412	0.135395	0.141728
GSM7839621_GL261	ATGGATTGACCAAACG-1	1035.08	1057.97	0.101463	0.627399	0.763171	0.555894
GSM7839621_GL261	ATTACGCGCTGGCAGG-1	812.481	757.093	0.389068	0.292443	0.367178	0.193901
GSM7839621_GL261	ATTGCTGCTCCTCCAT-1	898.169	883.326	0.498247	1	0.793015	0.962054
GSM7839621_GL261	CAAACGAGTATCGCAG-1	694.821	923.654	0.490879	0.15228	0.144803	0.187408
GSM7839621_GL261	CAATGGATCTCTACCA-1	1019.73	1301.88	0.127923	0.643709	0.749896	0.584532
GSM7839621_GL261	CAATTAAGGGTGATGA-1	1001.36	1097.22	0.382595	0.819358	0.723154	0.763718
GSM7839621_GL261	CACACGCGCTGTCTTA-1	935.056	1331.71	0.615593	0.154928	0.092682	0.244469
GSM7839621_GL261	CACGTCGGCAACCTCT-1	660.223	826.37	0.246898	0.428229	0.444638	0.421426
GSM7839621_GL261	CACTAAAGTTGCCTAT-1	898.707	961.355	0.0930324	0.297279	0.327175	0.329872
GSM7839621_GL261	CACTTAATCAGACGGA-1	915.468	932.002	0.20781	0.982611	0.901256	0.935358
GSM7839621_GL261	CAGCAGCCCGTTCCTT-1	1019.19	1223.85	0.334974	0.76787	0.722411	0.719936
GSM7839621_GL261	CAGCTCACTGAGACAT-1	933.104	1039.11	0.168948	0.918812	0.897746	0.886049
GSM7839621_GL261	CAGGCCGTTTGGGTGT-1	830.319	883.798	0.34485	0.55229	0.52669	0.564255
GSM7839621_GL261	CAGTTCAAATTGACAC-1	1000.48	960.682	0.110263	0.835022	0.875586	0.771726
GSM7839621_GL261	CATACCCGTACCCAGT-1	863.436	766.519	0.407042	0.40949	0.449673	0.391021
GSM7839621_GL261	CATACTATGTAATTGT-1	881.543	932.204	0.268169	0.416015	0.378287	0.503944
GSM7839621_GL261	CATCGGACGGGTTAAT-1	780.374	1030.43	0.762259	0.198343	0.143419	0.230114
GSM7839621_GL261	CATTATGCTTGTTGTG-1	1051.44	970.107	0.135617	0.856075	0.844806	0.815652
GSM7839621_GL261	CATTTGAGTGGTACGT-1	644.001	933.752	0.776168	0.151063	0.0965445	0.184375
GSM7839621_GL261	CCAAGCGTAACTCGTA-1	933.911	1156.19	0.329298	0.85891	0.778323	0.888501
GSM7839621_GL261	CCAATAGTGCCGTCGA-1	915.064	873.43	0.519039	0.790175	0.734647	0.687007
GSM7839621_GL261	CCAATGTCACAGCAAG-1	864.581	942.033	0.282729	0.348159	0.295166	0.407006
GSM7839621_GL261	CCACAATGTACGTCTT-1	1002.7	1292.25	0.20995	0.731836	0.7721	0.735665
GSM7839621_GL261	CCACACTGAGATATTA-1	830.656	942.302	0.176358	0.268705	0.25597	0.327836
GSM7839621_GL261	CCAGGGACGTGGCCTC-1	1034.54	979.937	0.243869	0.729135	0.763575	0.692471
GSM7839621_GL261	CCATTCCCTGCCCACA-1	931.825	844.076	0.419102	0.994333	0.880841	0.941595
GSM7839621_GL261	CCCAAACATGCTGCTC-1	918.026	1322.08	0.722588	0.152243	0.0727648	0.196442
GSM7839621_GL261	CCCAATTTCACAACTT-1	829.646	786.245	0.364657	0.638412	0.608693	0.595779
GSM7839621_GL261	CCGCGGAATGCGTCAC-1	626.837	904.601	0.433349	0.126526	0.10933	0.165578
GSM7839621_GL261	CCGCGGGTACGAAGAA-1	947.979	717.17	0.832871	0.457572	0.399356	0.383048
GSM7839621_GL261	CCGCTTACCTCACTCT-1	694.013	806.644	0.380994	0.289285	0.33597	0.339133
GSM7839621_GL261	CCGGGTTCGAGGTTAC-1	846.541	776.348	0.514458	0.481321	0.478153	0.423551
GSM7839621_GL261	CCGTGTTAAATTCCAT-1	677.118	816.541	0.279885	0.509912	0.542995	0.463928
GSM7839621_GL261	CCTATGGGTTACCGTC-1	1001.63	1136.2	0.467246	0.863334	0.758692	0.860212
GSM7839621_GL261	CCTCGGACCGGGATAG-1	799.087	1293.6	0.90114	0.25253	0.135466	0.275421
GSM7839621_GL261	CCTGAACGATATATTC-1	866.936	1293.2	0.611546	0.26988	0.162128	0.341325
GSM7839621_GL261	CCTGCTATTTGAGAAG-1	1051.3	950.583	0.1518	0.955533	0.944082	0.902267
GSM7839621_GL261	CCTGTCACCCGGGCTC-1	1001.49	1116.74	0.495283	0.810104	0.706116	0.843598
GSM7839621_GL261	CGAAACGCAATTCATG-1	795.721	786.447	0.408476	0.511644	0.525809	0.474672
GSM7839621_GL261	CGAAGTTGCTCTGTGT-1	931.555	805.096	0.753644	0.889822	0.669872	0.792324
GSM7839621_GL261	CGACAGTTCGCGTTAT-1	881.139	873.699	0.715792	0.722287	0.535692	0.617016
GSM7839621_GL261	CGAGAGATGTGAACCT-1	1001.9	1175.24	0.796745	0.725635	0.548801	0.757446
GSM7839621_GL261	CGAGGCTAAATATGGC-1	1001.76	1155.72	0.654163	0.854155	0.674163	0.868928
GSM7839621_GL261	CGAGTACTAAAGAGGA-1	727.938	806.442	0.785939	0.596678	0.410166	0.556726
GSM7839621_GL261	CGATCCGACCCAGTGC-1	847.685	951.93	0.354764	0.37689	0.258738	0.40249
GSM7839621_GL261	CGCATTAGCTAATAGG-1	1034.81	1018.98	0.251751	0.746655	0.783046	0.750133
GSM7839621_GL261	CGCGGGAATTAGGCAG-1	1019.33	1243.38	0.192403	0.780885	0.810316	0.764378
GSM7839621_GL261	CGCGTTCATGAAATAC-1	1034.41	960.413	0.121438	0.880309	0.876254	0.819013
GSM7839621_GL261	CGCTACGGGACATTTA-1	847.551	932.406	0.418865	0.531859	0.294224	0.586393
GSM7839621_GL261	CGGAACGTAAACATAG-1	694.687	904.197	0.215748	0.0917681	0.130948	0.136642
GSM7839621_GL261	CGGCCACGCACAAAGT-1	899.179	1039.38	0.439325	0.718092	0.535076	0.753573
GSM7839621_GL261	CGGTGCAGATAGAACG-1	778.96	815.868	0.601796	0.61601	0.46001	0.541121
GSM7839621_GL261	CGGTGCGCGTTGGTCC-1	660.358	845.894	0.397503	0.742783	0.541174	0.773632
GSM7839621_GL261	CGGTTATCCAACAGTG-1	986.549	1419.16	0.388203	0.0197091	0.11139	0
GSM7839621_GL261	CGTGCATTGTCGACGC-1	829.511	766.721	0.465874	0.478185	0.444824	0.5052
GSM7839621_GL261	CGTTTCGCTCATTACA-1	898.573	941.831	0.257822	0.586849	0.504655	0.600542
GSM7839621_GL261	CTAACGAAACTTGCTG-1	986.28	1380.18	0.217738	0.745696	0.766801	0.712982
GSM7839621_GL261	CTACCCTAAGGTCATA-1	969.115	1351.03	0.721291	0.269535	0.212328	0.246732
GSM7839621_GL261	CTACTATCTTTCAGAG-1	1003.17	1370.28	0.202544	0.891891	0.882076	0.855836
GSM7839621_GL261	CTAGCATAGTATAATG-1	916.612	1107.52	0.294327	0.882315	0.800954	0.890095
GSM7839621_GL261	CTATCGGGTCTCAACA-1	899.852	1136.87	0.387918	0.500604	0.369393	0.530516
GSM7839621_GL261	CTATGTCACTAGCCCA-1	984.462	1107.04	0.210429	0.865062	0.86068	0.835173
GSM7839621_GL261	CTATTTGGTTACGGAT-1	883.697	1263.78	0.748009	0.270019	0.221362	0.255271
GSM7839621_GL261	CTCCGCCCACATGAGG-1	762.133	845.221	0.188119	0.0598308	0.211961	0.119749
GSM7839621_GL261	CTCGAGGTCGAACAGT-1	1001.02	1038.71	0.453239	0.820019	0.723542	0.7973
GSM7839621_GL261	CTCTCACAATCGATGA-1	950.806	1146.29	0.204971	0.766727	0.771852	0.74311
GSM7839621_GL261	CTGGTAACGAGCTCTT-1	1003.44	1409.33	0.803188	0.561345	0.44489	0.544477
GSM7839621_GL261	CTGTACTTCTTAGCAT-1	830.79	961.826	0.344837	0.46831	0.357996	0.481869
GSM7839621_GL261	CTTCATTGTCAGTGGA-1	882.283	1049.21	0.348897	0.166203	0.174202	0.194717
GSM7839621_GL261	CTTGTTGCTGAGTCAA-1	849.637	1244.52	0.797754	0.273105	0.130247	0.372859
GSM7839621_GL261	CTTTGGCTTTAGTAAA-1	948.854	853.704	0.128199	0.926546	0.93594	0.859302
GSM7839621_GL261	GAACGTCTCATGGTCG-1	968.846	1311.98	0.745853	0.281162	0.19714	0.324239
GSM7839621_GL261	GAAGCGTGAGGAATTT-1	916.208	1049.01	0.230049	0.801276	0.756517	0.80628
GSM7839621_GL261	GAAGTGATTTATCGTG-1	830.521	922.778	0.272846	0.358133	0.393313	0.456452
GSM7839621_GL261	GAAGTTTCCACTCAAT-1	881.408	912.68	0.338447	0.913412	0.81354	0.907318
GSM7839621_GL261	GAATTATAGTGAAAGG-1	916.747	1127.04	0.358933	0.787511	0.73579	0.780037
GSM7839621_GL261	GACACAAGGGAAGAAA-1	984.866	1165.62	0.795126	0.838608	0.597102	0.860547
GSM7839621_GL261	GACACTGAGTTCAGTG-1	745.641	913.622	0.36053	0.561701	0.302278	0.519148
GSM7839621_GL261	GACCAGAGCCCTGTAG-1	966.288	921.903	0.0754533	0.912086	0.944929	0.842692
GSM7839621_GL261	GACTCGCGGGAATGAC-1	1020.34	1399.43	0.336474	0.715451	0.681268	0.707996
GSM7839621_GL261	GAGACTGATGGGTAGA-1	1017.78	1009.29	0.479087	0.686787	0.696172	0.701526
GSM7839621_GL261	GAGAGGGCGCGAGGTT-1	847.08	854.377	0.57112	0.587923	0.504996	0.519417
GSM7839621_GL261	GAGATCTGCTTGGCAT-1	915.199	892.954	0.257041	0.948935	0.898617	0.862455
GSM7839621_GL261	GAGCTAAGGGCATATC-1	1002.57	1272.73	0.238963	0.703171	0.708948	0.643079
GSM7839621_GL261	GAGGCTATCAAAGTCG-1	897.092	727.269	0.663991	0.2947	0.295917	0.302683
GSM7839621_GL261	GAGTATGCCCGCCTTG-1	660.627	884.875	0.346111	0.310842	0.203484	0.337513
GSM7839621_GL261	GATACGATGGGAGTCA-1	728.611	903.928	0.351949	0.376914	0.32919	0.480893
GSM7839621_GL261	GATCCCTTTATACTGC-1	1018.05	1048.34	0.456045	0.626009	0.683767	0.659232
GSM7839621_GL261	GATCCTAAATCGGGAC-1	1037.23	1389.54	0.228909	0.732986	0.758515	0.733537
GSM7839621_GL261	GATCGGTGGCCATAAC-1	1018.52	1126.37	0.243824	0.907351	0.879898	0.888873
GSM7839621_GL261	GATCGTGACTGATATC-1	849.166	1166.49	0.635139	0.224214	0.0878704	0.254327
GSM7839621_GL261	GATGTTCAATCCACGA-1	796.327	884	0.451085	0.570507	0.474892	0.620104
GSM7839621_GL261	GATTACTGAATTTGGG-1	796.125	844.952	0.363941	0.494435	0.40514	0.528752
GSM7839621_GL261	GCAAGAATTCCTTGGC-1	744.968	816.069	0.53771	0.607171	0.478672	0.566183
GSM7839621_GL261	GCAGCACACAGCCCAG-1	847.214	873.901	0.378755	0.672706	0.599008	0.650203
GSM7839621_GL261	GCATGAGGGACGCGGC-1	986.01	1341.13	0.498117	0.513812	0.453728	0.49933
GSM7839621_GL261	GCCACAATTTAAGGAC-1	728.208	845.423	0.362114	0.530563	0.405704	0.61591
GSM7839621_GL261	GCCCGCGCGTAAACGG-1	660.492	865.418	0.423411	0.497588	0.309445	0.524115
GSM7839621_GL261	GCCGAAATTCCTACGT-1	898.304	902.85	0.190439	0.840319	0.852304	0.810127
GSM7839621_GL261	GCGAAGCCATACCCGT-1	967.163	1058.44	0.102988	0.850011	0.905057	0.819417
GSM7839621_GL261	GCGAGGCCCGAGCAGA-1	864.513	922.576	0.36761	0.71548	0.531456	0.802396
GSM7839621_GL261	GCGAGTTCTGCAAAGA-1	899.448	1078.36	0.378902	0.407976	0.338662	0.455304
GSM7839621_GL261	GCGCATCCAGTCAGCA-1	1003.31	1389.81	0.241322	0.760507	0.79296	0.764364
GSM7839621_GL261	GCGCTAATTGAATAGA-1	916.881	1146.56	0.272993	0.971316	0.846306	0.945505
GSM7839621_GL261	GCGCTATGCCGAGGCA-1	762.671	923.25	0.174979	0.319283	0.273127	0.337553
GSM7839621_GL261	GCGCTGCTTTGCATTT-1	1020.2	1379.91	0.165042	0.755	0.812947	0.728859
GSM7839621_GL261	GCGGGAACCAGGCCCT-1	1186.93	930.184	0	0.918809	1	0.838759
GSM7839621_GL261	GCGTCTCTGCATTGGG-1	830.184	864.274	0.36286	0.606713	0.526616	0.579353
GSM7839621_GL261	GCTCCCAGTCGGTCCA-1	766.71	1527.89	0.704847	0.123719	0.107896	0.150926
GSM7839621_GL261	GCTGCTCTCCGGACAC-1	967.298	1077.89	0.0822823	0.802834	0.837854	0.808831
GSM7839621_GL261	GCTGGCATATTCACCT-1	965.278	765.846	0.522972	0.907792	0.729664	0.864822
GSM7839621_GL261	GCTGTATTACTGGCCC-1	711.178	835.795	0.541989	0.387528	0.193776	0.445561
GSM7839621_GL261	GCTTGGATCGATTAGG-1	969.519	1409.53	0.556303	0.296295	0.215734	0.33477
GSM7839621_GL261	GGAGGGCTTGGTTGGC-1	951.345	1224.32	0.592257	0.48891	0.375329	0.461942
GSM7839621_GL261	GGATCCGGAATATACT-1	917.622	1263.57	0.644847	0.325742	0.239315	0.374348
GSM7839621_GL261	GGATGAAGATCGCTGA-1	782.73	1381.53	0.797371	0.132363	0.0486197	0.149339
GSM7839621_GL261	GGATGACGCGAGTTTA-1	864.379	903.052	0.287797	0.794049	0.704698	0.841106
GSM7839621_GL261	GGATTTCACTTCTATA-1	968.644	1273	0.747566	0.530754	0.378365	0.570569
GSM7839621_GL261	GGCAATAGTCAATGAG-1	984.731	1146.09	0.354969	0.889991	0.817201	0.85946
GSM7839621_GL261	GGCACTCCACTGGGCA-1	915.333	912.478	0.177954	0.939454	0.911553	0.868558
GSM7839621_GL261	GGCGCAGGACATCTTC-1	863.167	727.471	0.632943	0.305176	0.335283	0.304669
GSM7839621_GL261	GGCGGTAGGATCATTG-1	967.702	1136.47	0.230024	0.717595	0.706214	0.688274
GSM7839621_GL261	GGCTATTAAGTTGTAT-1	931.959	863.6	0.19252	0.819119	0.826715	0.775415
GSM7839621_GL261	GGGAACGGGAGGTTAG-1	829.915	825.226	0.430228	0.487288	0.452702	0.49101
GSM7839621_GL261	GGGAGGATGCCCGAAA-1	864.715	961.557	0.435827	0.553886	0.358514	0.603925
GSM7839621_GL261	GGGCGATATGTGTGAA-1	1017.92	1028.81	0.203302	0.648247	0.728274	0.616794
GSM7839621_GL261	GGGCGGCAAATGAATT-1	660.762	904.399	0.524869	0.180786	0.110693	0.233198
GSM7839621_GL261	GGGCGGGTTCCCTACG-1	761.998	825.697	0.483952	0.516416	0.428808	0.581811
GSM7839621_GL261	GGGCTGCCTAGGGCGA-1	933.777	1136.67	0.173517	0.889207	0.838864	0.890492
GSM7839621_GL261	GGGTCACCGTGACGGT-1	898.438	922.307	0.170688	0.814327	0.783937	0.747219
GSM7839621_GL261	GGTACAAACATGCTAT-1	814.03	991.18	0.587612	0.162868	0.15454	0.262458
GSM7839621_GL261	GGTAGTGCTCGCACCA-1	917.016	1166.02	0.56881	0.831358	0.601728	0.863548
GSM7839621_GL261	GGTCGGCCAGGAGCTT-1	951.749	1282.83	0.610064	0.235405	0.202684	0.226684
GSM7839621_GL261	GGTCTGAGAATCTGGA-1	985.404	1243.65	0.45846	0.401799	0.405756	0.434695
GSM7839621_GL261	GGTGAAGTACAGGGAT-1	694.148	826.168	0.19675	0.279611	0.280664	0.282268
GSM7839621_GL261	GGTGCTGGTACACATT-1	779.566	913.353	0.346964	0.268263	0.195557	0.333048
GSM7839621_GL261	GTAATCTGATTCTTCG-1	643.732	894.771	0.403432	0.0273492	0.104897	0.0552073
GSM7839621_GL261	GTACTAAGATTTGGAG-1	1034.68	999.461	0.27969	0.627996	0.692633	0.596153
GSM7839621_GL261	GTACTCCCTTATCGCT-1	880.197	737.166	0.221355	0.224171	0.358406	0.169889
GSM7839621_GL261	GTAGCTTCCTCTTGTT-1	968.98	1331.5	0.635017	0.151506	0.112561	0.111079
GSM7839621_GL261	GTCATGCACCTCCGTT-1	1001.16	1058.17	0.270355	0.564995	0.623926	0.555305
GSM7839621_GL261	GTCCCAACGTAAAGTA-1	934.046	1175.72	0.604335	0.731048	0.570664	0.786497
GSM7839621_GL261	GTCGGATATCTCAGAC-1	948.585	814.723	0.0723025	0.906234	0.975155	0.881584
GSM7839621_GL261	GTCTGGGCGGTCGAGA-1	711.582	894.3	0.214988	0.236854	0.241549	0.229033
GSM7839621_GL261	GTGACCGCACACTACG-1	833.415	1351.9	0.837761	0.106448	0	0.213301
GSM7839621_GL261	GTGAGCGTGCTGCACT-1	930.95	707.543	0.470639	0.238699	0.333315	0.191294
GSM7839621_GL261	GTGATTCGCCGCTCAA-1	677.387	855.521	0.370792	0.154569	0.141821	0.177753
GSM7839621_GL261	GTGCCATCACACGGTG-1	778.826	796.344	0.702119	0.596968	0.498793	0.572423
GSM7839621_GL261	GTGCCCGTTCGGATTC-1	833.011	1293.4	0.623999	0.115897	0.0624357	0.216191
GSM7839621_GL261	GTGCGAAATCGAACAC-1	728.477	884.471	0.177999	0.274157	0.254975	0.338264
GSM7839621_GL261	GTGCTCAAGTACTGTC-1	915.737	970.982	0.0746826	0.221552	0.358466	0.233578
GSM7839621_GL261	GTTACAATTGGTGACG-1	863.571	786.043	0.744768	0.423076	0.355958	0.336315
GSM7839621_GL261	GTTACCTACAACTTGC-1	696.1	1118.76	0.557846	0.225222	0.163278	0.255924
GSM7839621_GL261	GTTCACAGGAGTCTAG-1	948.451	795.199	0.41968	0.942586	0.819643	0.92171
GSM7839621_GL261	GTTCGCCATAAGTGCC-1	864.85	981.081	0.470825	0.452392	0.283725	0.558765
GSM7839621_GL261	GTTGAACCGGTTCCAT-1	779.162	854.848	0.505402	0.433279	0.293703	0.493748
GSM7839621_GL261	GTTGGATTGAGAACAC-1	951.951	1321.88	0.759857	0.166506	0.112082	0.215706
GSM7839621_GL261	TAACATACAATGTGGG-1	849.032	1146.97	0.7488	0.240271	0.118257	0.258983
GSM7839621_GL261	TAACTCATCCGCGCGG-1	762.806	942.706	0.584607	0.137918	0.116435	0.193278
GSM7839621_GL261	TAAGTAACATCTTGAC-1	711.312	855.32	0.342005	0.407411	0.281757	0.437135
GSM7839621_GL261	TAAGTCGCCGAGTATC-1	575.074	778.166	0.502855	0.178701	0.173144	0.206208
GSM7839621_GL261	TACATAGGCATACACC-1	814.434	1049.68	0.524157	0.103365	0.124129	0.159128
GSM7839621_GL261	TACATTTCTAACGTGC-1	831.059	1000.81	0.435933	0.253366	0.194526	0.301353
GSM7839621_GL261	TACCGTGCCTCGGACC-1	628.385	1138.69	0.53361	0.0478358	0.0728562	0.0800091
GSM7839621_GL261	TACGTTTACCGGCAAT-1	812.616	776.618	0.397625	0.442429	0.509301	0.446566
GSM7839621_GL261	TACTTTACTGAGCCGG-1	986.414	1399.64	0.698654	0.789251	0.579863	0.786931
GSM7839621_GL261	TAGAAAGGTGGCGCTA-1	968.509	1253.47	0.502681	0.304762	0.320204	0.321772
GSM7839621_GL261	TAGAGTCTAAGCGAAC-1	1000.75	999.663	0.262977	0.953331	0.877399	0.973746
GSM7839621_GL261	TAGCTAAGTCCGGGAG-1	1000.89	1019.19	0.461539	0.808277	0.688785	0.810478
GSM7839621_GL261	TAGGTTCGAGTTCGTC-1	899.717	1117.41	0.735746	0.681442	0.426655	0.781007
GSM7839621_GL261	TAGTCTAACAACGAGA-1	812.751	796.074	0.466967	0.55937	0.516954	0.528837
GSM7839621_GL261	TATGGGACCGAGCAGG-1	882.014	1010.23	0.327736	0.422658	0.35624	0.526628
GSM7839621_GL261	TATGGGTACGTATCGT-1	949.999	1029.29	0.14914	0.902298	0.895155	0.818744
GSM7839621_GL261	TATTCAATTCTAATCC-1	917.151	1185.54	0.381542	0.577031	0.480535	0.582895
GSM7839621_GL261	TATTCGTGCCAGAATA-1	916.478	1087.99	0.081937	0.886027	0.884016	0.820292
GSM7839621_GL261	TCACCGCTCGGCACTC-1	986.145	1360.65	0.156033	0.606171	0.723157	0.593656
GSM7839621_GL261	TCAGCAAATGCATCTC-1	967.971	1175.45	0.342758	0.69624	0.626127	0.73358
GSM7839621_GL261	TCAGGGTGTAACGTAA-1	1018.79	1165.35	0.366348	0.683877	0.654567	0.642798
GSM7839621_GL261	TCAGTAGGGACTATAA-1	711.851	933.348	0.629872	0.148941	0.119033	0.17156
GSM7839621_GL261	TCCAACTTTAAATTCT-1	813.155	854.646	0.289109	0.492409	0.490607	0.539405
GSM7839621_GL261	TCCACTTTATCTAGGT-1	968.375	1233.95	0.619617	0.371244	0.305955	0.402824
GSM7839621_GL261	TCCCAGCTTTAGTCTG-1	915.939	1009.96	0.305817	0.640174	0.533875	0.68077
GSM7839621_GL261	TCCCAGGCTTAGCTAA-1	983.318	931.53	0.21236	0.946884	0.938919	0.88842
GSM7839621_GL261	TCCCGCGTACTCCTGG-1	1035.55	1135.99	0.270584	0.726748	0.762569	0.708608
GSM7839621_GL261	TCCCTGGCTCGCTGGA-1	931.084	727.067	0.761581	0.378964	0.326334	0.350883
GSM7839621_GL261	TCCGATGGTGCGACAT-1	1068.47	979.735	0.181193	0.878979	0.891128	0.82589
GSM7839621_GL261	TCCGGCCTAGCGTACA-1	1020.47	1418.96	0.703833	0.488701	0.392529	0.483825
GSM7839621_GL261	TCCGTTTAGCCTTGAA-1	1002.97	1331.3	0.142276	0.78923	0.854185	0.760993
GSM7839621_GL261	TCCTAGCAAAGAAGCT-1	796.192	864.476	0.43069	0.30789	0.247583	0.38721
GSM7839621_GL261	TCCTGCGTTGATACTC-1	846.406	756.892	0.537127	0.535078	0.499095	0.493198
GSM7839621_GL261	TCCTTTCTTACGCTTA-1	984.193	1068.06	0.120058	0.836764	0.851156	0.823447
GSM7839621_GL261	TCGAGACCAACACCGT-1	864.984	1000.61	0.429237	0.664224	0.451833	0.733898
GSM7839621_GL261	TCGCCGAAGTTGCGTC-1	728.073	825.899	0.219442	0.165345	0.277891	0.198586
GSM7839621_GL261	TCGCTCGATATATTCC-1	1001.22	1077.69	0.366112	0.769257	0.751633	0.765011
GSM7839621_GL261	TCGCTGGGCGGATTGT-1	1018.93	1184.87	0.331176	0.568489	0.576805	0.537044
GSM7839621_GL261	TCGGAGTACATGAGTA-1	951.076	1185.34	0.36957	0.539265	0.46956	0.509089
GSM7839621_GL261	TCGGGCCGTCGTGGTA-1	816.251	1322.75	0.911417	0.141397	0.0586486	0.189722
GSM7839621_GL261	TCTACCGTCCACAAGC-1	1035.42	1116.47	0.241861	0.979905	0.926772	0.931128
GSM7839621_GL261	TCTAGGTGGCGACGCT-1	1003.58	1428.79	0.58798	0.0144213	0.0502592	0.0951502
GSM7839621_GL261	TCTGGGTAGCGCTCAT-1	812.885	815.598	0.33771	0.517614	0.520684	0.533946
GSM7839621_GL261	TCTGTTACCCAGCATA-1	626.164	807.115	0.277331	0.0945259	0.239462	0.0888778
GSM7839621_GL261	TCTTCGAATAGACGTT-1	832.136	1156.86	0.790925	0.103371	0.038191	0.20364
GSM7839621_GL261	TCTTCGATACCAATAA-1	950.537	1107.31	0.184297	0.860981	0.836535	0.870723
GSM7839621_GL261	TCTTGATGCGTAGCGA-1	950.672	1126.77	0.196462	0.782672	0.845308	0.814983
GSM7839621_GL261	TGAGCCATACAGTCTC-1	779.095	835.324	0.407149	0.6316	0.521745	0.593889
GSM7839621_GL261	TGATTTATTAGCTGTG-1	846.676	795.872	0.400511	0.511859	0.553321	0.459662
GSM7839621_GL261	TGCAAGAATGACGTAA-1	984.126	1048.54	0.368363	0.887955	0.777385	0.896333
GSM7839621_GL261	TGCAGAGTACCGAGCA-1	847.483	912.949	0.292541	0.543715	0.492056	0.551324
GSM7839621_GL261	TGCATGTGGTAATCTA-1	1002.43	1253.27	0.774403	0.554111	0.453162	0.586903
GSM7839621_GL261	TGCGACACCCTAGTGC-1	711.716	913.824	0.294658	0.182787	0.179784	0.229525
GSM7839621_GL261	TGCGAGAATATTACCC-1	643.463	855.723	0.389598	0.349059	0.25665	0.354302
GSM7839621_GL261	TGCGCAAAGCATTTGG-1	967.567	1116.94	0.253395	0.823293	0.806296	0.805364
GSM7839621_GL261	TGCGTAAGAACCTGAT-1	762.402	884.202	0.424217	0.473003	0.295107	0.551379
GSM7839621_GL261	TGGAAGAAGGGAACGT-1	829.781	805.769	0.359343	0.800329	0.681354	0.733058
GSM7839621_GL261	TGGCAGCAGTAATAGT-1	831.463	1059.31	0.199753	0.151345	0.20842	0.13966
GSM7839621_GL261	TGGCCAAACTGAAGTA-1	1019.06	1204.4	0.3945	0.798991	0.716218	0.789193
GSM7839621_GL261	TGGTCTGTTGGGCGTA-1	863.302	746.995	0.301102	0.192603	0.316039	0.131246
GSM7839621_GL261	TGTACGAACAAATCCG-1	848.224	1029.96	0.237577	0.313388	0.277961	0.320125
GSM7839621_GL261	TGTAGGAGAAATTTCC-1	917.891	1302.55	0.721493	0.238571	0.12002	0.204778
GSM7839621_GL261	TGTGGCAAAGCGTATG-1	1002.84	1311.78	0.267825	0.732356	0.71893	0.714888
GSM7839621_GL261	TGTTCCGCTTCCATGA-1	881.274	893.156	0.075022	0.672013	0.741322	0.635822
GSM7839621_GL261	TTAATGTAGACCAGGT-1	984.597	1126.57	0.101626	0.673053	0.785609	0.621872
GSM7839621_GL261	TTAGTAGGGCGGCGGG-1	913.987	717.372	0.532605	0.236518	0.282157	0.268644
GSM7839621_GL261	TTCAAAGTCTCTAGCC-1	900.256	1195.44	0.634751	0.445907	0.313362	0.421061
GSM7839621_GL261	TTCCAATCTGGCTATC-1	677.791	914.026	0.493699	0.204185	0.157126	0.218359
GSM7839621_GL261	TTCCACACAGATTTGA-1	643.866	914.296	0.549273	0.0627908	0.108714	0.0310681
GSM7839621_GL261	TTCCGGCCTTGAGGCT-1	575.882	895.243	0.864646	0.161759	0.0467385	0.171002
GSM7839621_GL261	TTCGTACTCCAGAACG-1	999.069	746.12	0.132707	0.951368	0.975101	0.868752
GSM7839621_GL261	TTCTAACCGAAGCTTA-1	918.16	1341.6	0.772703	0.201237	0.089637	0.17766
GSM7839621_GL261	TTCTGCGGGTTAGCGG-1	815.712	1244.72	0.847915	0.190538	0.0586097	0.23654
GSM7839621_GL261	TTCTTGAGCCGCGCTA-1	694.417	865.149	0.349462	0	0.0006308	0.072554
GSM7839621_GL261	TTGAATATGGACTTTC-1	917.285	1205.07	0.421723	0.377398	0.352613	0.413901
GSM7839621_GL261	TTGATTAGCTGTTTCT-1	676.984	797.017	0.486796	0.292985	0.378715	0.280911
GSM7839621_GL261	TTGCATGCTGATCACG-1	795.856	805.971	0.561979	0.574401	0.481192	0.624472
GSM7839621_GL261	TTGCGGCATCAGAAAG-1	592.912	904.87	0.895281	0.255305	0.0716246	0.324374
GSM7839621_GL261	TTGCTGATCATGTTCG-1	932.969	1019.66	0.290222	0.929066	0.867471	0.858344
GSM7839621_GL261	TTGGGACACTGCCCGC-1	1018.66	1145.89	0.36987	0.893542	0.819362	0.867983
GSM7839621_GL261	TTGGGCGGCGGTTGCC-1	985.135	1204.6	0.552211	0.531772	0.44994	0.487672
GSM7839621_GL261	TTGGTCACACTCGTAA-1	677.926	933.55	0.500613	0.0619297	0.0835991	0.0737687
GSM7839621_GL261	TTGTAATCCGTACTCG-1	898.909	1000.34	0.241879	0.221836	0.263341	0.293645

## Sheet: Fig. 3b, S11c
Source Data for Fig. 3b and Supplementary Fig. 11c
sample.id	group	n.puncta	path.length (µm)	n.branches	n.puncta.normalized
WT1	WT	123	2770.33	395	0.443991
WT3	WT	99	2252.44	276	0.439524
WT5	WT	112	1901.91	213	0.588882
WT6	WT	188	2429.6	310	0.773791
WT7	WT	271	2381.51	323	1.13794
WT8	WT	391	1545.66	155	2.52966
WT9	WT	235	1683.02	206	1.3963
WT10	WT	376	2069.59	197	1.81679
WT11	WT	253	2429.72	300	1.04127
WT12	WT	447	2232.97	223	2.00182
WT14	WT	282	1964.93	200	1.43517
WT15	WT	275	1697.92	141	1.61963
KO1	KO	65	2506.15	297	0.259362
KO2	KO	123	2704.29	338	0.454833
KO3	KO	71	3537.16	470	0.200726
KO4	KO	126	4071.2	465	0.309491
KO5	KO	177	1930.88	250	0.91668
KO6	KO	187	1912.81	201	0.977617
KO9	KO	165	1664.87	116	0.991066
KO10	KO	71	1664.87	179	0.426459
KO12	KO	95	1893.87	139	0.501617
KO13	KO	190	2258.29	266	0.841344
KO14	KO	49	1562.06	174	0.313688
KO15	KO	137	2379.18	336	0.575828

## Sheet: Fig. 3d, Fig. S12b
Source Data for Fig. 3d and Supplementary Fig. 12b
exp	group	sample.no	Total # of event per neuron	Mean amplitude (delta F/F0)	Inter-spike-interval (s)	Rise time of calcium current (s)	Fall time of calcium current (s)
In vitro calcium imaging-24h post CC-7-24-24	mCN only	1	2.89	0.17	11.7671	0.26	0.67
In vitro calcium imaging-24h post CC-7-24-24	mCN only	2	3.25	0.31	9.569	0.68	0.16
In vitro calcium imaging-24h post CC-7-24-24	mCN only	3	3.82	0.41	6.26778	0.19	0.41
In vitro calcium imaging-24h post CC-7-24-24	mCN only	4	5	0.34	5.69959	0.17	0.22
In vitro calcium imaging-24h post CC-7-24-24	mCN only	5	3.92	0.43	6.59526	0.37	0.49
In vitro calcium imaging-24h post CC-7-24-24	mCN+ SB28 WT	6	3.36	0.46	6.7375	0.49	0.42
In vitro calcium imaging-24h post CC-7-24-24	mCN+ SB28 WT	7	3.64	0.09	5.95297	0.32	1
In vitro calcium imaging-24h post CC-7-24-24	mCN+ SB28 WT	8	5.18	0.31	4.02857	0.71	0.35
In vitro calcium imaging-24h post CC-7-24-24	mCN+ SB28 WT	9	4.3	0.22	6.6645	0.84	0.38
In vitro calcium imaging-24h post CC-7-24-24	mCN+ SB28 WT	10	3.64	0.63	5.9	0.8	0.44
In vitro calcium imaging-24h post CC-7-24-24	mCN+ SB28 WT	11	4.3	0.73	11.5983	0.4	0.81
In vitro calcium imaging-24h post CC-7-24-24	mCN+ SB28 WT	12	4	0.43	5.85674	0.25	0.78
In vitro calcium imaging-24h post CC-7-24-24	mCN+ SB28 WT	13	4.4	0.58	6.38041	0.94	0.29
In vitro calcium imaging-24h post CC-7-24-24	mCN+ SB28 KO	14	1.21	0.06	12.24	0.25	0.11
In vitro calcium imaging-24h post CC-7-24-24	mCN+ SB28 KO	15	1	0.01	12.35	0.29	0.64
In vitro calcium imaging-24h post CC-7-24-24	mCN+ SB28 KO	16	4.2	0.08	6.55	0.24	0.87
In vitro calcium imaging-24h post CC-7-24-24	mCN+ SB28 KO	17	3.45	0.32	4.71	0.61	0.24
In vitro calcium imaging-24h post CC-7-24-24	mCN+ SB28 KO	18	3.5	0.22	4.75	0.09	0.16
In vitro calcium imaging-24h post CC-7-24-24	mCN+ SB28 KO	19	2.2	0.35	8.88	0.52	0.59
In vitro calcium imaging-24h post CC-7-24-24	mCN+ SB28 KO	20	3.56	0.52	7.82	0.75	0.3

## Sheet: Fig. 3e, 4a, b, S14d, f, S21c,e
Source Data for Fig. 3e, 4a, b, and Supplementary Fig. 14d, f, 21c, e
symbol	baseMean	log2FoldChange	lfcSE	stat	pvalue	padj	member_GOBP_SYNAPTIC_TRANSMISSION_GLUTAMATERGIC_Fig3e	leadingEdge_GOBP_SYNAPTIC_TRANSMISSION_GLUTAMATERGIC_Fig3e	member_REACTOME_NEURONAL_SYSTEM_FigS14d	leadingEdge_REACTOME_NEURONAL_SYSTEM_FigS14d	member_REACTOME_INTERFERON_SIGNALING_Fig4a	leadingEdge_REACTOME_INTERFERON_SIGNALING_Fig4a	member_GOBP_TNF_MEDIATED_SIGNALING_PATHWAY_Fig4b	leadingEdge_GOBP_TNF_MEDIATED_SIGNALING_PATHWAY_Fig4b	member_GOBP_ANTIGEN_PROCESSING_AND_PRESENTATION_OF_PEPTIDE_ANTIGEN_VIA_MHC_CLASS_I_FigS14f	leadingEdge_GOBP_ANTIGEN_PROCESSING_AND_PRESENTATION_OF_PEPTIDE_ANTIGEN_VIA_MHC_CLASS_I_FigS14f	member_GOBP_REGULATION_OF_AMPA_RECEPTOR_ACTIVITY_Fig21c	leadingEdge_GOBP_REGULATION_OF_AMPA_RECEPTOR_ACTIVITY_Fig21c	member_GOBP_SYNAPTIC_TRANSMISSION_GABAERGIC_Fig21e	leadingEdge_GOBP_SYNAPTIC_TRANSMISSION_GABAERGIC_Fig21e
Samd12	1324.73	-1.05558	0.0706813	-14.9344	1.96962e-50	1.45919e-46	No	No	No	No	No	No	No	No	No	No	No	No	No	No
Itga3	2393.78	-1.0865	0.0794385	-13.6772	1.38971e-42	5.14782e-39	No	No	No	No	No	No	No	No	No	No	No	No	No	No
Cd93	8412.49	-1.11607	0.0834281	-13.3776	8.16969e-41	2.42101e-37	No	No	No	No	No	No	No	No	No	No	No	No	No	No
Mamdc2	456.015	-2.04036	0.157992	-12.9143	3.73808e-38	6.92339e-35	No	No	No	No	No	No	No	No	No	No	No	No	No	No
Mmp2	1469.08	-1.46399	0.114756	-12.7574	2.8343e-37	4.6662e-34	No	No	No	No	No	No	No	No	No	No	No	No	No	No
Alx4	358.947	-2.05252	0.175777	-11.6769	1.6731e-31	1.65269e-28	No	No	No	No	No	No	No	No	No	No	No	No	No	No
Itga2	1120.57	-1.60373	0.143398	-11.1838	4.89658e-29	3.50935e-26	No	No	No	No	No	No	No	No	No	No	No	No	No	No
Ndst3	1188.02	-0.916215	0.0838497	-10.9269	8.57568e-28	5.29441e-25	No	No	No	No	No	No	No	No	No	No	No	No	No	No
Ibsp	109.263	-3.149	0.295165	-10.6686	1.42747e-26	7.83361e-24	No	No	No	No	No	No	No	No	No	No	No	No	No	No
Mmp12	723.494	-2.45458	0.23217	-10.5723	4.00396e-26	2.04575e-23	No	No	No	No	No	No	No	No	No	No	No	No	No	No
Egfr	1605.33	-0.769559	0.0737995	-10.4277	1.8533e-25	8.58134e-23	Yes	Yes	No	No	No	No	No	No	No	No	No	No	No	No
Atg9b	318.019	-2.09287	0.208087	-10.0577	8.49984e-24	3.31427e-21	No	No	No	No	No	No	No	No	No	No	No	No	No	No
Prokr2	157.201	-1.6369	0.16767	-9.76265	1.62837e-22	5.48354e-20	No	No	No	No	No	No	No	No	No	No	No	No	No	No
Tnnt2	282.121	-2.11424	0.218374	-9.68173	3.60568e-22	1.18508e-19	No	No	No	No	No	No	No	No	No	No	No	No	No	No
Casc4	1576.32	-0.656711	0.0694399	-9.45725	3.16137e-21	9.75874e-19	No	No	No	No	No	No	No	No	No	No	No	No	No	No
Gm20521	109.867	-10.3166	1.10097	-9.37045	7.22258e-21	2.09837e-18	No	No	No	No	No	No	No	No	No	No	No	No	No	No
Abcb1b	1115.3	-0.905332	0.097325	-9.30216	1.37622e-20	3.92142e-18	No	No	No	No	No	No	No	No	No	No	No	No	No	No
Ccl6	2747.95	-1.83417	0.198702	-9.23076	2.68729e-20	7.51275e-18	No	No	No	No	No	No	No	No	No	No	No	No	No	No
Nudt9	1707.05	-0.811239	0.0883285	-9.18434	4.14067e-20	1.0578e-17	No	No	No	No	No	No	No	No	No	No	No	No	No	No
Sh2d5	606.266	-1.26124	0.137429	-9.17742	4.4153e-20	1.10884e-17	No	No	No	No	No	No	No	No	No	No	No	No	No	No
Krt18	129.555	-2.92257	0.324659	-9.00195	2.2175e-19	5.13385e-17	No	No	No	No	No	No	No	No	No	No	No	No	No	No
Col6a4	329.283	-2.10457	0.234183	-8.98686	2.54393e-19	5.79898e-17	No	No	No	No	No	No	No	No	No	No	No	No	No	No
Pkp1	1229.68	-1.61419	0.180417	-8.947	3.65264e-19	8.07778e-17	No	No	No	No	No	No	No	No	No	No	No	No	No	No
Fam49b	3698.19	-0.367389	0.0411204	-8.93449	4.09074e-19	8.9136e-17	No	No	No	No	No	No	No	No	No	No	No	No	No	No
Gda	1168.65	-0.998638	0.111891	-8.92512	4.45236e-19	9.56097e-17	No	No	No	No	No	No	No	No	No	No	No	No	No	No
Pdk1	1638.28	-0.928216	0.111001	-8.36224	6.15374e-17	1.11195e-14	No	No	No	No	No	No	No	No	No	No	No	No	No	No
Stc1	922.061	-1.31478	0.15779	-8.33247	7.91742e-17	1.3641e-14	No	No	No	No	No	No	No	No	No	No	No	No	No	No
Ube2ql1	1786.35	-0.752316	0.0906937	-8.29513	1.08467e-16	1.82631e-14	No	No	No	No	No	No	No	No	No	No	No	No	No	No
Foxl2	108.158	-1.62245	0.196089	-8.27407	1.29463e-16	2.15534e-14	No	No	No	No	No	No	No	No	No	No	No	No	No	No
Gabre	520.633	-1.06393	0.132326	-8.04021	8.96827e-16	1.41365e-13	No	No	No	No	No	No	No	No	No	No	No	No	Yes	Yes
Phf20l1	2471.73	-0.373428	0.046681	-7.99958	1.24845e-15	1.90704e-13	No	No	No	No	No	No	No	No	No	No	No	No	No	No
Apbb2	5392.33	-0.336421	0.0422	-7.97207	1.56042e-15	2.31208e-13	No	No	No	No	No	No	No	No	No	No	No	No	No	No
Ccng2	656.704	-0.809865	0.10232	-7.91505	2.47152e-15	3.59024e-13	No	No	No	No	No	No	No	No	No	No	No	No	No	No
Lama5	2083.13	-1.44168	0.182572	-7.89652	2.86799e-15	4.08606e-13	No	No	No	No	No	No	No	No	No	No	No	No	No	No
Ccni	4378.67	-0.424099	0.0543599	-7.80169	6.10831e-15	8.38026e-13	No	No	No	No	No	No	No	No	No	No	No	No	No	No
Steap2	1876.17	-0.524022	0.067778	-7.73145	1.0633e-14	1.41936e-12	No	No	No	No	No	No	No	No	No	No	No	No	No	No
Tnfrsf9	502.577	-1.34428	0.174028	-7.72451	1.12282e-14	1.4633e-12	No	No	No	No	No	No	No	No	No	No	No	No	No	No
Plet1	88.2821	-2.1082	0.275028	-7.66539	1.78295e-14	2.1833e-12	No	No	No	No	No	No	No	No	No	No	No	No	No	No
Lrrk2	7052.5	-0.518363	0.0684022	-7.57816	3.5049e-14	4.18808e-12	Yes	Yes	No	No	No	No	No	No	No	No	No	No	No	No
Kmt2e	5048.91	-0.3444	0.0458012	-7.51946	5.50041e-14	6.41729e-12	No	No	No	No	No	No	No	No	No	No	No	No	No	No
Piezo2	10575.3	-0.545826	0.0728878	-7.48859	6.96183e-14	8.05886e-12	No	No	No	No	No	No	No	No	No	No	No	No	No	No
Deptor	969.352	-0.785145	0.106006	-7.4066	1.29583e-13	1.46567e-11	No	No	No	No	No	No	No	No	No	No	No	No	No	No
Zcchc14	4768.28	-0.437405	0.060686	-7.20767	5.6919e-13	6.20124e-11	No	No	No	No	No	No	No	No	No	No	No	No	No	No
Basp1	4992.63	-0.369626	0.0513027	-7.20481	5.81242e-13	6.27382e-11	No	No	No	No	No	No	No	No	No	No	No	No	No	No
Sytl5	283.203	-0.99725	0.138428	-7.20409	5.8432e-13	6.27382e-11	No	No	No	No	No	No	No	No	No	No	No	No	No	No
Scara3	2246.82	-0.58386	0.0814811	-7.16558	7.74565e-13	8.19766e-11	No	No	No	No	No	No	No	No	No	No	No	No	No	No
Tmem74	324.971	-0.820558	0.115665	-7.09429	1.30019e-12	1.32862e-10	No	No	No	No	No	No	No	No	No	No	No	No	No	No
Acsl4	6661.61	-0.327091	0.046256	-7.07131	1.53476e-12	1.55757e-10	No	No	No	No	No	No	No	No	No	No	No	No	No	No
Mgl2	114.146	-3.1286	0.443287	-7.05772	1.69259e-12	1.70607e-10	No	No	No	No	No	No	No	No	No	No	No	No	No	No
Pds5b	3962.93	-0.332281	0.0471486	-7.04753	1.8212e-12	1.80192e-10	No	No	No	No	No	No	No	No	No	No	No	No	No	No
Ano1	1252.23	-0.657245	0.093362	-7.03975	1.92583e-12	1.88974e-10	No	No	No	No	No	No	No	No	No	No	No	No	No	No
Lmo7	889.012	-0.830653	0.118286	-7.0224	2.18096e-12	2.12601e-10	No	No	No	No	No	No	No	No	No	No	No	No	No	No
Gdpd5	1404.31	-0.896368	0.129207	-6.93745	3.99232e-12	3.79193e-10	No	No	No	No	No	No	No	No	No	No	No	No	No	No
Ptprn	4228.16	-0.3655	0.0531151	-6.88128	5.93178e-12	5.56274e-10	No	No	No	No	No	No	No	No	No	No	No	No	No	No
Trrap	10139.3	-0.236704	0.0344804	-6.8649	6.65388e-12	6.20066e-10	No	No	No	No	No	No	No	No	No	No	No	No	No	No
Kmt2c	5945.16	-0.287374	0.0419059	-6.8576	7.00289e-12	6.47121e-10	No	No	No	No	No	No	No	No	No	No	No	No	No	No
Rin2	2839.03	-0.444104	0.0650378	-6.82839	8.58706e-12	7.80579e-10	No	No	No	No	No	No	No	No	No	No	No	No	No	No
Lilra5	59.6353	-2.17687	0.320591	-6.79017	1.11999e-11	9.93703e-10	No	No	No	No	No	No	No	No	No	No	No	No	No	No
Il13ra1	3419.56	-0.706248	0.104208	-6.77732	1.22429e-11	1.07339e-09	No	No	No	No	No	No	No	No	No	No	No	No	No	No
Id4	484.612	-0.937607	0.1389	-6.75022	1.47617e-11	1.27909e-09	No	No	No	No	No	No	No	No	No	No	No	No	No	No
Esm1	301.95	-1.69466	0.252012	-6.72451	1.7618e-11	1.48321e-09	No	No	No	No	No	No	No	No	No	No	No	No	No	No
Pdlim1	1680.18	-0.577216	0.0858701	-6.72197	1.79281e-11	1.5008e-09	No	No	No	No	No	No	No	No	No	No	No	No	No	No
Apobec3	1326.47	-0.669646	0.0997551	-6.7129	1.90796e-11	1.57934e-09	No	No	No	No	No	No	No	No	No	No	No	No	No	No
Adamts12	1047.12	-0.693514	0.103517	-6.69952	2.09109e-11	1.71181e-09	No	No	No	No	No	No	No	No	No	No	No	No	No	No
Lad1	82.2864	-1.50376	0.226079	-6.65145	2.90213e-11	2.32437e-09	No	No	No	No	No	No	No	No	No	No	No	No	No	No
P4ha2	1283.66	-0.754696	0.11428	-6.60394	4.0036e-11	3.07364e-09	No	No	No	No	No	No	No	No	No	No	No	No	No	No
Apol9b	1052.81	-0.921929	0.141521	-6.51443	7.29683e-11	5.48818e-09	No	No	No	No	No	No	No	No	No	No	No	No	No	No
Dlx1	144.679	-1.42308	0.218862	-6.50221	7.91485e-11	5.89318e-09	No	No	No	No	No	No	No	No	No	No	No	No	No	No
Ptbp2	2484.67	-0.426886	0.0660035	-6.46763	9.95515e-11	7.26628e-09	No	No	No	No	No	No	No	No	No	No	No	No	No	No
Vmn1r43	353.755	-0.686495	0.106716	-6.4329	1.25194e-10	8.96136e-09	No	No	No	No	No	No	No	No	No	No	No	No	No	No
Jag1	1587.4	-0.507819	0.078994	-6.42858	1.28803e-10	9.13143e-09	No	No	No	No	No	No	No	No	No	No	No	No	No	No
Ccdc9b	1037.97	-0.620211	0.0967378	-6.41126	1.44322e-10	1.01347e-08	No	No	No	No	No	No	No	No	No	No	No	No	No	No
Per3	606.719	-0.953014	0.149394	-6.37921	1.78e-10	1.23823e-08	No	No	No	No	No	No	No	No	No	No	No	No	No	No
Fap	598.714	-0.918628	0.144406	-6.36141	1.99914e-10	1.37774e-08	No	No	No	No	No	No	No	No	No	No	No	No	No	No
Trim6	167.736	-1.24227	0.195353	-6.35912	2.02918e-10	1.39196e-08	No	No	No	No	Yes	No	No	No	No	No	No	No	No	No
Prkacb	5478.93	-0.442088	0.0695705	-6.35454	2.0905e-10	1.42742e-08	No	No	Yes	Yes	No	No	No	No	No	No	No	No	No	No
Tnfrsf23	1305.69	-0.903983	0.142464	-6.34536	2.21904e-10	1.50135e-08	No	No	No	No	No	No	No	No	No	No	No	No	No	No
Cotl1	8499.84	-0.556045	0.0876866	-6.34128	2.27869e-10	1.5347e-08	No	No	No	No	No	No	No	No	No	No	No	No	No	No
Chst15	410.176	-0.893041	0.140919	-6.33725	2.33896e-10	1.56816e-08	No	No	No	No	No	No	No	No	No	No	No	No	No	No
Oga	5820.85	-0.265666	0.0422619	-6.28619	3.25355e-10	2.14169e-08	No	No	No	No	No	No	No	No	No	No	No	No	No	No
Malt1	795.792	-0.603621	0.0960434	-6.28488	3.28112e-10	2.14169e-08	No	No	No	No	No	No	No	No	No	No	No	No	No	No
Bhlhe41	1757.95	-0.484326	0.0774064	-6.25692	3.92655e-10	2.52955e-08	No	No	No	No	No	No	No	No	No	No	No	No	No	No
Vldlr	2416.27	-0.633008	0.101975	-6.2075	5.38324e-10	3.39419e-08	No	No	No	No	No	No	No	No	No	No	No	No	No	No
Afg3l1	1372.37	-0.360504	0.0585629	-6.15583	7.46842e-10	4.63011e-08	No	No	No	No	No	No	No	No	No	No	No	No	No	No
Ankrd11	11413.8	-0.22202	0.0361807	-6.13641	8.44056e-10	5.18937e-08	No	No	No	No	No	No	No	No	No	No	No	No	No	No
Bnip3	1481.28	-0.994399	0.162783	-6.10873	1.00424e-09	6.09829e-08	No	No	No	No	No	No	No	No	No	No	No	No	No	No
Pygl	659.443	-0.809368	0.133018	-6.08464	1.16753e-09	7.00374e-08	No	No	No	No	No	No	No	No	No	No	No	No	No	No
Atxn2	6085.82	-0.204456	0.0336781	-6.07087	1.27217e-09	7.58917e-08	No	No	No	No	No	No	No	No	No	No	No	No	No	No
Cfap69	262.813	-0.879587	0.145421	-6.04854	1.4616e-09	8.62812e-08	No	No	No	No	No	No	No	No	No	No	No	No	No	No
Galnt11	921.639	-0.393627	0.0653698	-6.02155	1.72758e-09	9.96015e-08	No	No	No	No	No	No	No	No	No	No	No	No	No	No
Pced1b	250.298	-0.834442	0.138736	-6.0146	1.80337e-09	1.03351e-07	No	No	No	No	No	No	No	No	No	No	No	No	No	No
Cntnap4	431.132	-0.94595	0.158952	-5.95118	2.66217e-09	1.50555e-07	No	No	No	No	No	No	No	No	No	No	No	No	Yes	Yes
Pcyt1b	803.472	-0.670625	0.113152	-5.92676	3.08977e-09	1.73413e-07	No	No	No	No	No	No	No	No	No	No	No	No	No	No
Socs2	621.729	-0.597559	0.100866	-5.92428	3.13675e-09	1.75386e-07	No	No	No	No	No	No	No	No	No	No	No	No	No	No
Mgst2	129.557	-1.45119	0.245883	-5.90196	3.59214e-09	1.97862e-07	No	No	No	No	No	No	No	No	No	No	No	No	No	No
Ppp1cb	4591.37	-0.29349	0.0500315	-5.8661	4.46174e-09	2.39528e-07	No	No	No	No	No	No	No	No	No	No	No	No	No	No
Ogt	9809.74	-0.32254	0.0550434	-5.85975	4.6357e-09	2.47968e-07	No	No	No	No	No	No	No	No	No	No	No	No	No	No
Mthfsd	820.274	-0.490772	0.0839395	-5.84674	5.01298e-09	2.66215e-07	No	No	No	No	No	No	No	No	No	No	No	No	No	No
Adamdec1	47.928	-4.72241	0.808209	-5.84306	5.12512e-09	2.68335e-07	No	No	No	No	No	No	No	No	No	No	No	No	No	No
Gpc2	116.466	-1.26613	0.217251	-5.82794	5.61147e-09	2.90717e-07	No	No	No	No	No	No	No	No	No	No	No	No	No	No
Mrc1	1401.36	-0.727361	0.12496	-5.82075	5.85829e-09	3.01642e-07	No	No	No	No	No	No	No	No	No	No	No	No	No	No
Ankrd17	10844.7	-0.233665	0.0403729	-5.78766	7.13737e-09	3.59582e-07	No	No	No	No	No	No	No	No	No	No	No	No	No	No
Setbp1	1080.1	-0.478052	0.0826224	-5.78599	7.20864e-09	3.60846e-07	No	No	No	No	No	No	No	No	No	No	No	No	No	No
Dbp	323.979	-1.33849	0.231515	-5.78142	7.40712e-09	3.69533e-07	No	No	No	No	No	No	No	No	No	No	No	No	No	No
Pdgfa	2989.84	-0.362211	0.0627381	-5.77339	7.76943e-09	3.86308e-07	No	No	No	No	No	No	No	No	No	No	No	No	No	No
Apol9a	1133.89	-1.04152	0.180843	-5.75921	8.45078e-09	4.17384e-07	No	No	No	No	No	No	No	No	No	No	No	No	No	No
Mbtps1	4315.5	-0.261313	0.0455091	-5.74199	9.35714e-09	4.59089e-07	No	No	No	No	No	No	No	No	No	No	No	No	No	No
Fam214a	1295.82	-0.506225	0.0883685	-5.72858	1.01277e-08	4.92008e-07	No	No	No	No	No	No	No	No	No	No	No	No	No	No
Lgr6	1402.07	-0.82515	0.144258	-5.71995	1.06558e-08	5.14288e-07	No	No	No	No	No	No	No	No	No	No	No	No	No	No
Arg1	3627.35	-0.946757	0.166105	-5.69977	1.19972e-08	5.75282e-07	No	No	No	No	No	No	No	No	No	No	No	No	No	No
Mtdh	6789.09	-0.437579	0.0768332	-5.69518	1.23241e-08	5.8716e-07	No	No	No	No	No	No	No	No	No	No	No	No	No	No
Ifitm1	1152.54	-0.947743	0.167819	-5.64743	1.62864e-08	7.66083e-07	No	No	No	No	Yes	No	No	No	No	No	No	No	No	No
Btn1a1	110.102	-1.42599	0.252828	-5.64015	1.69907e-08	7.94166e-07	No	No	No	No	No	No	No	No	No	No	No	No	No	No
Dagla	2399.57	-0.561773	0.0998271	-5.62746	1.82883e-08	8.44166e-07	No	No	No	No	No	No	No	No	No	No	No	No	No	No
Megf10	1966.42	-0.602878	0.107835	-5.59073	2.26117e-08	1.02772e-06	No	No	No	No	No	No	No	No	No	No	No	No	No	No
Etl4	1206.43	-1.03802	0.185737	-5.58868	2.28806e-08	1.03676e-06	No	No	No	No	No	No	No	No	No	No	No	No	No	No
Cnot7	1499.8	-0.320107	0.057399	-5.57688	2.44872e-08	1.10282e-06	No	No	No	No	No	No	No	No	No	No	No	No	No	No
Rapgef3	1714.75	-0.688285	0.123557	-5.57061	2.53848e-08	1.13633e-06	No	No	No	No	No	No	No	No	No	No	No	No	No	No
Rnf19a	1583.49	-0.369211	0.066645	-5.53996	3.02546e-08	1.33816e-06	No	No	No	No	No	No	No	No	No	No	No	No	No	No
Sub1	1557.49	-0.43712	0.0789219	-5.53864	3.0483e-08	1.34026e-06	No	No	No	No	No	No	No	No	No	No	No	No	No	No
Tomm7	1822.94	-0.297646	0.0538675	-5.52552	3.28512e-08	1.43164e-06	No	No	No	No	No	No	No	No	No	No	No	No	No	No
Oplah	528.079	-0.619047	0.112149	-5.51985	3.39285e-08	1.46994e-06	No	No	No	No	No	No	No	No	No	No	No	No	No	No
Srpk2	3891.44	-0.306493	0.0556048	-5.51199	3.54805e-08	1.52824e-06	No	No	No	No	No	No	No	No	No	No	No	No	No	No
Ivl	115.64	-1.61024	0.293088	-5.49402	3.92877e-08	1.6681e-06	No	No	No	No	No	No	No	No	No	No	No	No	No	No
Neo1	5339.33	-0.299075	0.05462	-5.47555	4.36147e-08	1.84114e-06	No	No	No	No	No	No	No	No	No	No	No	No	No	No
Sned1	477.506	-0.665557	0.121691	-5.46925	4.51934e-08	1.90236e-06	No	No	No	No	No	No	No	No	No	No	No	No	No	No
Ccl24	41.7072	-4.27747	0.78659	-5.438	5.38835e-08	2.21775e-06	No	No	No	No	No	No	No	No	No	No	No	No	No	No
Fndc3c1	102.383	-2.45411	0.452276	-5.42613	5.75902e-08	2.35073e-06	No	No	No	No	No	No	No	No	No	No	No	No	No	No
Naaa	581.181	-0.554522	0.102277	-5.42178	5.90076e-08	2.39538e-06	No	No	Yes	Yes	No	No	No	No	No	No	No	No	No	No
Ccl17	23.9161	-3.25066	0.599764	-5.4199	5.96328e-08	2.41415e-06	No	No	No	No	No	No	No	No	No	No	No	No	No	No
Dipk1a	589.486	-0.542704	0.100351	-5.40803	6.3722e-08	2.57267e-06	No	No	No	No	No	No	No	No	No	No	No	No	No	No
Rasl10a	133.323	-1.06284	0.196988	-5.39544	6.8357e-08	2.74484e-06	No	No	No	No	No	No	No	No	No	No	No	No	No	No
Fut8	3789.17	-0.524281	0.0972758	-5.38964	7.0599e-08	2.81958e-06	No	No	No	No	No	No	No	No	No	No	No	No	No	No
Maff	796.445	-0.641889	0.119711	-5.362	8.23041e-08	3.23131e-06	No	No	No	No	No	No	No	No	No	No	No	No	No	No
Nol4l	1113.4	-0.374683	0.0698812	-5.36172	8.24346e-08	3.23131e-06	No	No	No	No	No	No	No	No	No	No	No	No	No	No
Aebp1	4369.49	-0.506607	0.0945287	-5.3593	8.35462e-08	3.26624e-06	No	No	No	No	No	No	No	No	No	No	No	No	No	No
Bhlhe40	4748.15	-0.428741	0.0800302	-5.35724	8.45029e-08	3.29495e-06	No	No	No	No	No	No	No	No	No	No	No	No	No	No
Aprt	3361.99	-0.472838	0.0883769	-5.35025	8.78321e-08	3.40683e-06	No	No	No	No	No	No	No	No	No	No	No	No	No	No
Col23a1	193.227	-1.42043	0.266893	-5.32208	1.02588e-07	3.90756e-06	No	No	No	No	No	No	No	No	No	No	No	No	No	No
Il1rl2	219.621	-1.06246	0.199736	-5.31933	1.0415e-07	3.9468e-06	No	No	No	No	No	No	No	No	No	No	No	No	No	No
C1qtnf6	890.3	-0.518667	0.0978338	-5.30151	1.14847e-07	4.27561e-06	No	No	No	No	No	No	No	No	No	No	No	No	No	No
Mxi1	1363.81	-0.394755	0.074585	-5.29268	1.20534e-07	4.47607e-06	No	No	No	No	No	No	No	No	No	No	No	No	No	No
Has2	1525.06	-0.951261	0.17977	-5.29153	1.21297e-07	4.48806e-06	No	No	No	No	No	No	No	No	No	No	No	No	No	No
Sema3e	2260.64	-0.951214	0.17977	-5.29128	1.21463e-07	4.48806e-06	No	No	No	No	No	No	No	No	No	No	No	No	No	No
Pkd2	3294.17	-0.332954	0.0631083	-5.27591	1.32099e-07	4.83286e-06	No	No	No	No	No	No	No	No	No	No	No	No	No	No
Tcim	1313.43	-0.820668	0.155994	-5.26088	1.43365e-07	5.23212e-06	No	No	No	No	No	No	No	No	No	No	No	No	No	No
Nrip1	3685.62	-0.515682	0.0981741	-5.25273	1.49865e-07	5.4292e-06	No	No	No	No	No	No	No	No	No	No	No	No	No	No
Flrt3	491.756	-0.582612	0.111368	-5.2314	1.68227e-07	6.0354e-06	No	No	No	No	No	No	No	No	No	No	No	No	No	No
Ly6e	20358.5	-0.506489	0.0969109	-5.22634	1.72899e-07	6.15829e-06	No	No	No	No	No	No	No	No	No	No	No	No	No	No
Zfp37	361.009	-0.641099	0.124031	-5.16887	2.35518e-07	8.21098e-06	No	No	No	No	No	No	No	No	No	No	No	No	No	No
Pgm1	1401.45	-0.448814	0.0870838	-5.15382	2.55236e-07	8.81546e-06	No	No	No	No	No	No	No	No	No	No	No	No	No	No
Mlh3	524.249	-0.504185	0.0978542	-5.15242	2.57153e-07	8.86102e-06	No	No	No	No	No	No	No	No	No	No	No	No	No	No
Wdfy3	10320.4	-0.224523	0.0436338	-5.14561	2.66652e-07	9.16701e-06	No	No	No	No	No	No	No	No	No	No	No	No	No	No
Ier3	1357.21	-0.851003	0.165974	-5.12732	2.93892e-07	9.98762e-06	No	No	No	No	No	No	No	No	No	No	No	No	No	No
Oxr1	3536.28	-0.408489	0.0798384	-5.11645	3.11347e-07	1.04608e-05	No	No	No	No	No	No	No	No	No	No	No	No	No	No
Tef	1911.62	-0.697913	0.136436	-5.11532	3.13204e-07	1.04994e-05	No	No	No	No	No	No	No	No	No	No	No	No	No	No
Denr	1185.74	-0.377883	0.0739592	-5.10934	3.23286e-07	1.07886e-05	No	No	No	No	No	No	No	No	No	No	No	No	No	No
Prkg2	3553.98	-0.426558	0.0837318	-5.09434	3.49952e-07	1.15484e-05	No	No	No	No	No	No	No	No	No	No	No	No	No	No
Dclk1	6058.02	-0.507709	0.0998976	-5.08229	3.72907e-07	1.22514e-05	No	No	No	No	No	No	No	No	No	No	No	No	No	No
Pi15	223.744	-1.21107	0.238476	-5.07838	3.80664e-07	1.24293e-05	No	No	No	No	No	No	No	No	No	No	No	No	No	No
Cyld	2004.32	-0.339712	0.0669115	-5.07703	3.83371e-07	1.24844e-05	No	No	No	No	No	No	No	No	No	No	No	No	No	No
Ube3c	2758.33	-0.293084	0.0578111	-5.06969	3.98459e-07	1.29473e-05	No	No	No	No	No	No	No	No	No	No	No	No	No	No
P2ry12	666.596	-0.460233	0.0909123	-5.06238	4.14052e-07	1.3366e-05	No	No	No	No	No	No	No	No	No	No	No	No	No	No
Nbeal2	2954.48	-0.460716	0.0912887	-5.04681	4.49257e-07	1.4319e-05	No	No	No	No	No	No	No	No	No	No	No	No	No	No
Dhdh	292.535	-0.586311	0.116176	-5.04676	4.49372e-07	1.4319e-05	No	No	No	No	No	No	No	No	No	No	No	No	No	No
Gramd4	1579.93	-0.273369	0.0542722	-5.037	4.72887e-07	1.49717e-05	No	No	No	No	No	No	No	No	No	No	No	No	No	No
Yaf2	1478.07	-0.372524	0.0741653	-5.02289	5.09e-07	1.60124e-05	No	No	No	No	No	No	No	No	No	No	No	No	No	No
Lratd2	631.419	-0.775311	0.154577	-5.01569	5.28447e-07	1.6519e-05	No	No	No	No	No	No	No	No	No	No	No	No	No	No
Prdx5	3713.88	-0.434522	0.0868676	-5.00212	5.67043e-07	1.7614e-05	No	No	No	No	No	No	No	No	No	No	No	No	No	No
Itgb1	46138.9	-0.2704	0.0541189	-4.99641	5.84073e-07	1.80296e-05	No	No	No	No	No	No	No	No	No	No	No	No	No	No
Dennd1b	1658.93	-0.395069	0.0792137	-4.98738	6.12028e-07	1.87894e-05	No	No	No	No	No	No	No	No	No	No	No	No	No	No
Nhsl2	1875.21	-0.466066	0.0934517	-4.98724	6.12491e-07	1.87894e-05	No	No	No	No	No	No	No	No	No	No	No	No	No	No
Dusp9	144.024	-1.01897	0.204366	-4.98601	6.16399e-07	1.88702e-05	No	No	No	No	No	No	No	No	No	No	No	No	No	No
Scube3	1298.55	-0.828153	0.166348	-4.97844	6.40992e-07	1.95826e-05	No	No	No	No	No	No	No	No	No	No	No	No	No	No
Gbp8	136.238	-1.62017	0.326015	-4.96961	6.70861e-07	2.04177e-05	No	No	No	No	Yes	No	No	No	No	No	No	No	No	No
Ppp6r2	2012.47	-0.323969	0.0652488	-4.96513	6.86534e-07	2.08024e-05	No	No	No	No	No	No	No	No	No	No	No	No	No	No
Akap9	4936.97	-0.276463	0.0556927	-4.96407	6.90312e-07	2.08742e-05	No	No	No	No	No	No	No	No	No	No	No	No	No	No
Ggct	617.594	-0.962501	0.193994	-4.9615	6.99522e-07	2.11096e-05	No	No	No	No	No	No	No	No	No	No	No	No	No	No
Pde9a	123.761	-0.95421	0.192611	-4.95407	7.26761e-07	2.17105e-05	No	No	No	No	No	No	No	No	No	No	No	No	No	No
Tpd52l1	158.826	-0.928631	0.187846	-4.94357	7.67065e-07	2.27768e-05	No	No	No	No	No	No	No	No	No	No	No	No	No	No
Tnrc6b	6757.24	-0.210112	0.0426057	-4.93154	8.15833e-07	2.40801e-05	No	No	No	No	No	No	No	No	No	No	No	No	No	No
Msr1	1700.02	-0.473718	0.0962276	-4.92289	8.52765e-07	2.51201e-05	No	No	No	No	No	No	No	No	No	No	No	No	No	No
Cdh1	148.395	-0.997694	0.202764	-4.92046	8.63398e-07	2.53829e-05	No	No	No	No	No	No	No	No	No	No	No	No	No	No
Etv4	1647.73	-0.403567	0.0820905	-4.91612	8.82754e-07	2.58493e-05	No	No	No	No	No	No	No	No	No	No	No	No	No	No
Mmp13	351.073	-1.78379	0.364309	-4.89638	9.76199e-07	2.83615e-05	No	No	No	No	No	No	No	No	No	No	No	No	No	No
Dnah7a	38.6127	-1.77526	0.362686	-4.89475	9.84328e-07	2.85417e-05	No	No	No	No	No	No	No	No	No	No	No	No	No	No
Xiap	3887.48	-0.202715	0.0414899	-4.88589	1.02964e-06	2.96812e-05	No	No	No	No	No	No	No	No	No	No	No	No	No	No
Rbp2	13.2165	-3.56943	0.73162	-4.8788	1.06735e-06	NA	No	No	No	No	No	No	No	No	No	No	No	No	No	No
Csn3	21.3944	-2.38497	0.489027	-4.87697	1.07728e-06	3.09944e-05	No	No	No	No	No	No	No	No	No	No	No	No	No	No
Castor2	2115.63	-0.423468	0.0869752	-4.86884	1.12256e-06	3.2172e-05	No	No	No	No	No	No	No	No	No	No	No	No	No	No
Eva1a	149.397	-0.941658	0.194096	-4.85151	1.22525e-06	3.49127e-05	No	No	No	No	No	No	No	No	No	No	No	No	No	No
Stra6	431.482	-1.09963	0.226738	-4.84977	1.23605e-06	3.51528e-05	No	No	No	No	No	No	No	No	No	No	No	No	No	No
Hunk	477.35	-0.767293	0.158246	-4.84874	1.24248e-06	3.52677e-05	No	No	No	No	No	No	No	No	No	No	No	No	No	No
Nr2c2	3475.17	-0.186821	0.0385919	-4.84094	1.29226e-06	3.66108e-05	No	No	No	No	No	No	No	No	No	No	No	No	No	No
Agfg1	3763.27	-0.210005	0.0433912	-4.8398	1.29972e-06	3.67517e-05	No	No	No	No	No	No	No	No	No	No	No	No	No	No
Smim14	1784.36	-0.286404	0.0591948	-4.83834	1.30927e-06	3.6881e-05	No	No	No	No	No	No	No	No	No	No	No	No	No	No
Pcdhga9	1037.89	-0.435686	0.0901881	-4.83086	1.35947e-06	3.80779e-05	No	No	No	No	No	No	No	No	No	No	No	No	No	No
Cenpc1	975.122	-0.326183	0.0675988	-4.82527	1.39811e-06	3.90129e-05	No	No	No	No	No	No	No	No	No	No	No	No	No	No
Selenoi	2123.79	-0.271952	0.0563677	-4.82461	1.40281e-06	3.90702e-05	No	No	No	No	No	No	No	No	No	No	No	No	No	No
Dusp4	1189.27	-0.749816	0.155515	-4.82151	1.42479e-06	3.96081e-05	No	No	No	No	No	No	No	No	No	No	No	No	No	No
Car9	196.028	-1.15991	0.240847	-4.81598	1.46481e-06	4.06444e-05	No	No	No	No	No	No	No	No	No	No	No	No	No	No
Sox9	3831.76	-0.383532	0.0796541	-4.81497	1.4722e-06	4.07729e-05	No	No	No	No	No	No	No	No	No	No	No	No	No	No
Hook1	400.194	-0.725859	0.151685	-4.78532	1.70714e-06	4.66693e-05	No	No	No	No	No	No	No	No	No	No	No	No	No	No
Kynu	59.9131	-1.44208	0.302353	-4.76953	1.84652e-06	5.02939e-05	No	No	No	No	No	No	No	No	No	No	No	No	No	No
Foxp1	4170.69	-0.355035	0.0744742	-4.76722	1.86787e-06	5.07822e-05	No	No	No	No	No	No	No	No	No	No	No	No	No	No
Fundc2	1025.14	-0.340681	0.0715088	-4.76418	1.8962e-06	5.14579e-05	No	No	No	No	No	No	No	No	No	No	No	No	No	No
Zfp467	611.401	-0.452446	0.0952831	-4.74845	2.04986e-06	5.5123e-05	No	No	No	No	No	No	No	No	No	No	No	No	No	No
Fignl2	185.518	-0.725156	0.152745	-4.74749	2.05957e-06	5.52837e-05	No	No	No	No	No	No	No	No	No	No	No	No	No	No
Camk2n1	3209.11	-0.918186	0.194069	-4.73122	2.23169e-06	5.96877e-05	No	No	No	No	No	No	No	No	No	No	No	No	No	No
Gtf2i	5069.2	-0.178653	0.0377678	-4.73031	2.24177e-06	5.98251e-05	No	No	No	No	No	No	No	No	No	No	No	No	No	No
Fam78b	295.783	-1.18726	0.251751	-4.71601	2.40519e-06	6.32997e-05	No	No	No	No	No	No	No	No	No	No	No	No	No	No
Cnbd2	181.878	-0.657379	0.139412	-4.71537	2.41273e-06	6.33856e-05	No	No	No	No	No	No	No	No	No	No	No	No	No	No
Acvr1b	1801.52	-0.266172	0.0564874	-4.71206	2.4523e-06	6.41485e-05	No	No	No	No	No	No	No	No	No	No	No	No	No	No
Mroh3	140.804	-0.992514	0.211102	-4.70158	2.58153e-06	6.69888e-05	No	No	No	No	No	No	No	No	No	No	No	No	No	No
Hdac6	2150.6	-0.249878	0.0532404	-4.69338	2.68722e-06	6.92462e-05	No	No	No	No	No	No	No	No	No	No	No	No	No	No
Atrx	10158.8	-0.218942	0.0467449	-4.68376	2.81655e-06	7.21078e-05	No	No	No	No	No	No	No	No	No	No	No	No	No	No
Inava	1015.09	-0.681232	0.145448	-4.68368	2.81774e-06	7.21078e-05	No	No	No	No	No	No	No	No	No	No	No	No	No	No
Appl2	1618.23	-0.277374	0.0592458	-4.68175	2.84432e-06	7.25374e-05	No	No	No	No	No	No	No	No	No	No	No	No	No	No
Clec4n	663.438	-0.696932	0.149259	-4.66928	3.02257e-06	7.64256e-05	No	No	No	No	No	No	No	No	No	No	No	No	No	No
Galnt2	3913.88	-0.229297	0.0492722	-4.65367	3.26078e-06	8.12016e-05	No	No	No	No	No	No	No	No	No	No	No	No	No	No
Fam129a	1439.09	-0.566833	0.12183	-4.65266	3.27682e-06	8.13651e-05	No	No	No	No	No	No	No	No	No	No	No	No	No	No
Tab3	798.969	-0.3774	0.0811773	-4.64908	3.33419e-06	8.25512e-05	No	No	No	No	No	No	No	No	No	No	No	No	No	No
Mdfi	171.463	-0.924039	0.198766	-4.64889	3.33726e-06	8.25512e-05	No	No	No	No	No	No	No	No	No	No	No	No	No	No
Qpct	412.003	-0.665563	0.143255	-4.64599	3.38452e-06	8.33032e-05	No	No	No	No	No	No	No	No	No	No	No	No	No	No
Stk3	2051.79	-0.321265	0.069218	-4.64135	3.46142e-06	8.50546e-05	No	No	No	No	No	No	No	No	No	No	No	No	No	No
Zfp655	1459.8	-0.292034	0.0629252	-4.64097	3.46783e-06	8.50709e-05	No	No	No	No	No	No	No	No	No	No	No	No	No	No
Sorbs2	1983.88	-0.473494	0.102168	-4.63446	3.57873e-06	8.76464e-05	No	No	No	No	No	No	No	No	No	No	No	No	No	No
Lmbr1l	586.703	-0.50416	0.109043	-4.62351	3.77301e-06	9.19484e-05	No	No	No	No	No	No	No	No	No	No	No	No	No	No
Smo	1430.21	-0.319292	0.0691366	-4.61827	3.86946e-06	9.39898e-05	No	No	No	No	No	No	No	No	No	No	No	No	No	No
Nr1d2	1482.55	-0.550911	0.119327	-4.61681	3.89678e-06	9.44985e-05	No	No	No	No	No	No	No	No	No	No	No	No	No	No
Zc3h12b	534.727	-0.4974	0.107758	-4.61592	3.91356e-06	9.47503e-05	No	No	No	No	No	No	No	No	No	No	No	No	No	No
Car5b	993.691	-0.47846	0.103716	-4.61315	3.96608e-06	9.55536e-05	No	No	No	No	No	No	No	No	No	No	No	No	No	No
Rpl5	12725.9	-0.242338	0.0525489	-4.61166	3.9947e-06	9.59311e-05	No	No	No	No	No	No	No	No	No	No	No	No	No	No
Tnfrsf22	868.706	-0.540939	0.117361	-4.6092	4.0423e-06	9.6917e-05	No	No	No	No	No	No	No	No	No	No	No	No	No	No
Pcm1	4342.02	-0.192406	0.0417903	-4.60408	4.14299e-06	9.90754e-05	No	No	No	No	No	No	No	No	No	No	No	No	No	No
Ston2	1440.25	-0.389286	0.0845611	-4.60361	4.15238e-06	9.90754e-05	No	No	No	No	No	No	No	No	No	No	No	No	No	No
Glis3	803.938	-0.836779	0.182057	-4.59625	4.30153e-06	0.000101977	No	No	No	No	No	No	No	No	No	No	No	No	No	No
Fam126a	4246.72	-0.36926	0.0805332	-4.58519	4.53584e-06	0.000107018	No	No	No	No	No	No	No	No	No	No	No	No	No	No
Uba6	1544.32	-0.263947	0.0575763	-4.58431	4.55498e-06	0.000107299	No	No	No	No	No	No	No	No	No	No	No	No	No	No
Hey1	553.929	-0.569525	0.124759	-4.56499	4.99527e-06	0.000117112	No	No	No	No	No	No	No	No	No	No	No	No	No	No
Boc	467.189	-0.718715	0.157589	-4.56068	5.09877e-06	0.000119162	No	No	No	No	No	No	No	No	No	No	No	No	No	No
Rhbdf2	1234.07	-0.575509	0.126388	-4.5535	5.27606e-06	0.000122917	No	No	No	No	No	No	No	No	No	No	No	No	No	No
Egln1	2413.81	-0.485872	0.106831	-4.54803	5.41515e-06	0.000125565	No	No	No	No	No	No	No	No	No	No	No	No	No	No
Nt5dc2	1178.63	-0.492871	0.108541	-4.54088	5.60186e-06	0.00012949	No	No	No	No	No	No	No	No	No	No	No	No	No	No
Nectin2	631.711	-0.440674	0.0970829	-4.53916	5.648e-06	0.000130353	No	No	No	No	No	No	No	No	No	No	No	No	No	No
Piwil4	65.1372	-1.40699	0.310045	-4.53803	5.67814e-06	0.000130844	No	No	No	No	No	No	No	No	No	No	No	No	No	No
Galnt1	9723.01	-0.391149	0.0864973	-4.52209	6.12315e-06	0.00014001	No	No	No	No	No	No	No	No	No	No	No	No	No	No
Pou6f1	1397.09	-0.555105	0.122805	-4.5202	6.17812e-06	0.00014105	No	No	No	No	No	No	No	No	No	No	No	No	No	No
Abr	6351.03	-0.346698	0.0767906	-4.51484	6.33632e-06	0.000144217	No	No	No	No	No	No	No	No	No	No	No	No	No	No
Abca5	869.818	-0.428607	0.0950012	-4.51159	6.43431e-06	0.000145999	No	No	No	No	No	No	No	No	No	No	No	No	No	No
Lcorl	1069.55	-0.315379	0.0700484	-4.5023	6.72214e-06	0.000152064	No	No	No	No	No	No	No	No	No	No	No	No	No	No
Tmem183a	1538.39	-0.282837	0.0628424	-4.50074	6.77171e-06	0.000152719	No	No	No	No	No	No	No	No	No	No	No	No	No	No
Mtss1	1837.8	-0.330947	0.0735763	-4.49801	6.85915e-06	0.000154456	No	No	No	No	No	No	No	No	No	No	No	No	No	No
Tet2	3297.67	-0.294656	0.0655249	-4.49686	6.89649e-06	0.000154751	No	No	No	No	No	No	No	No	No	No	No	No	No	No
Atp11b	2286.68	-0.319249	0.0710502	-4.49329	7.013e-06	0.000156966	No	No	No	No	No	No	No	No	No	No	No	No	No	No
Phf19	160.064	-0.831484	0.185172	-4.49034	7.1111e-06	0.000158922	No	No	No	No	No	No	No	No	No	No	No	No	No	No
Rictor	4823.9	-0.237513	0.0529015	-4.48972	7.13176e-06	0.000159143	No	No	No	No	No	No	No	No	No	No	No	No	No	No
Mtf2	1047.92	-0.35529	0.079343	-4.4779	7.5382e-06	0.000167146	No	No	No	No	No	No	No	No	No	No	No	No	No	No
Clip1	3836.62	-0.208009	0.046455	-4.47764	7.54734e-06	0.000167146	No	No	No	No	No	No	No	No	No	No	No	No	No	No
Diaph2	2352.49	-0.266965	0.0596255	-4.47736	7.5572e-06	0.000167146	No	No	No	No	No	No	No	No	No	No	No	No	No	No
Rsrc2	2253.04	-0.311089	0.0698382	-4.45443	8.41158e-06	0.000183827	No	No	No	No	No	No	No	No	No	No	No	No	No	No
Zcchc4	577.563	-0.486519	0.109421	-4.44631	8.73567e-06	0.000190628	No	No	No	No	No	No	No	No	No	No	No	No	No	No
Atxn7l1	908.263	-0.359663	0.0811124	-4.43413	9.24447e-06	0.000199441	No	No	No	No	No	No	No	No	No	No	No	No	No	No
Rai14	9660.4	-0.34466	0.0777299	-4.43407	9.24722e-06	0.000199441	No	No	No	No	No	No	No	No	No	No	No	No	No	No
Lratd1	639.013	-0.883845	0.199432	-4.4318	9.3449e-06	0.000201255	No	No	No	No	No	No	No	No	No	No	No	No	No	No
Ints6l	730.477	-0.476455	0.107712	-4.42343	9.71458e-06	0.000208308	No	No	No	No	No	No	No	No	No	No	No	No	No	No
Fcgr3	3089.85	-0.41209	0.0937474	-4.39575	1.10389e-05	0.000235005	No	No	No	No	No	No	No	No	No	No	No	No	No	No
Ptchd1	144.619	-1.02548	0.233365	-4.39431	1.11123e-05	0.000236228	No	No	No	No	No	No	No	No	No	No	No	No	No	No
Srgap3	5434.91	-0.421537	0.095965	-4.39262	1.11995e-05	0.000237741	No	No	No	No	No	No	No	No	No	No	No	No	No	No
Nedd4l	2484.34	-0.511504	0.11656	-4.38832	1.14232e-05	0.000241797	No	No	No	No	No	No	No	No	No	No	No	No	No	No
Cpne8	928.063	-0.505938	0.115969	-4.36272	1.28456e-05	0.000268074	No	No	No	No	No	No	No	No	No	No	No	No	No	No
Antxr1	1759.46	-0.287251	0.0658827	-4.36003	1.30044e-05	0.000270248	No	No	No	No	No	No	No	No	No	No	No	No	No	No
Prkcb	4001.33	-0.768924	0.176477	-4.35709	1.31804e-05	0.000272756	No	No	Yes	Yes	No	No	No	No	No	No	No	No	No	No
Rtn4rl1	490.864	-0.558123	0.128207	-4.3533	1.34101e-05	0.000276352	No	No	No	No	No	No	No	No	No	No	No	No	No	No
Dll1	256.595	-0.704099	0.161824	-4.35101	1.35513e-05	0.000278102	No	No	No	No	No	No	No	No	No	No	No	No	No	No
Atp5md	1749.11	-0.239396	0.0551714	-4.33913	1.43045e-05	0.000290741	No	No	No	No	No	No	No	No	No	No	No	No	No	No
Smurf1	3224.66	-0.322713	0.0743916	-4.33803	1.43767e-05	0.000291808	No	No	No	No	No	No	No	No	No	No	No	No	No	No
Bmp1	13968.6	-0.266357	0.0614315	-4.33583	1.4521e-05	0.000294333	No	No	No	No	No	No	No	No	No	No	No	No	No	No
Mvb12b	2884.18	-0.189093	0.043636	-4.33341	1.4682e-05	0.000296873	No	No	No	No	No	No	No	No	No	No	No	No	No	No
Mak	82.3235	-0.897403	0.207093	-4.33334	1.46864e-05	0.000296873	No	No	No	No	No	No	No	No	No	No	No	No	No	No
Fat4	876.873	-0.52451	0.121119	-4.33053	1.48749e-05	0.000299457	No	No	No	No	No	No	No	No	No	No	No	No	No	No
Prrg1	165.79	-0.769605	0.177755	-4.32957	1.49398e-05	0.000300357	No	No	No	No	No	No	No	No	No	No	No	No	No	No
Pafah1b3	492.6	-0.439679	0.101641	-4.3258	1.51976e-05	0.000305126	No	No	No	No	No	No	No	No	No	No	No	No	No	No
Tfec	124.033	-1.04723	0.242123	-4.3252	1.52394e-05	0.000305551	No	No	No	No	No	No	No	No	No	No	No	No	No	No
Slc22a15	411.847	-0.524741	0.121564	-4.3166	1.58453e-05	0.000316841	No	No	No	No	No	No	No	No	No	No	No	No	No	No
Kcnab1	1711.88	-0.469661	0.108972	-4.30994	1.63299e-05	0.000324779	No	No	Yes	Yes	No	No	No	No	No	No	No	No	No	No
Emc2	1245.21	-0.318065	0.0738984	-4.30409	1.67676e-05	0.000332591	No	No	No	No	No	No	No	No	No	No	No	No	No	No
Gm8113	95.7437	-1.18018	0.274455	-4.30008	1.70739e-05	0.000338213	No	No	No	No	No	No	No	No	No	No	No	No	No	No
Pdap1	2831.09	-0.268978	0.0627809	-4.28439	1.83238e-05	0.000359607	No	No	No	No	No	No	No	No	No	No	No	No	No	No
Sox5	621.156	-0.616388	0.143925	-4.28269	1.84649e-05	0.000361898	No	No	No	No	No	No	No	No	No	No	No	No	No	No
Nav2	8509.26	-0.245	0.057223	-4.28149	1.85649e-05	0.000363376	No	No	No	No	No	No	No	No	No	No	No	No	No	No
Ivd	1302.92	-0.286985	0.0670798	-4.27826	1.8836e-05	0.000367711	No	No	No	No	No	No	No	No	No	No	No	No	No	No
Calcoco1	1533.27	-0.337668	0.0789434	-4.27734	1.89141e-05	0.00036875	No	No	No	No	No	No	No	No	No	No	No	No	No	No
Trpa1	108.058	-1.5226	0.356413	-4.27202	1.93714e-05	0.00037618	No	No	No	No	No	No	No	No	No	No	No	No	No	No
Atp5k	2395.62	-0.276228	0.0646747	-4.27103	1.94574e-05	0.000377356	No	No	No	No	No	No	No	No	No	No	No	No	No	No
Ptpn13	1632.72	-0.447845	0.104893	-4.26955	1.95869e-05	0.000378876	No	No	No	No	No	No	No	No	No	No	No	No	No	No
Grina	11769.6	-0.282078	0.0660879	-4.26822	1.97042e-05	0.000380648	No	No	No	No	No	No	No	No	No	No	No	No	No	No
Zcchc3	147.806	-0.848571	0.19887	-4.26696	1.98151e-05	0.000381796	No	No	No	No	No	No	No	No	No	No	No	No	No	No
Rab11fip2	991.245	-0.441307	0.103476	-4.26484	2.00048e-05	0.00038495	No	No	No	No	No	No	No	No	No	No	No	No	No	No
Mroh1	3423.95	-0.353552	0.0830161	-4.25884	2.05492e-05	0.00039389	No	No	No	No	No	No	No	No	No	No	No	No	No	No
Smc5	3056.03	-0.237208	0.0557038	-4.25839	2.05905e-05	0.000394173	No	No	No	No	No	No	No	No	No	No	No	No	No	No
Mtmr11	1008.08	-0.395152	0.0929041	-4.25333	2.10615e-05	0.000401778	No	No	No	No	No	No	No	No	No	No	No	No	No	No
Plekha5	2062.29	-0.252999	0.0594837	-4.25325	2.10691e-05	0.000401778	No	No	No	No	No	No	No	No	No	No	No	No	No	No
Hk2	4240.06	-0.425575	0.100155	-4.24916	2.14574e-05	0.000407607	No	No	No	No	No	No	No	No	No	No	No	No	No	No
Zfp292	3098.52	-0.251537	0.0593071	-4.24127	2.2226e-05	0.000421669	No	No	No	No	No	No	No	No	No	No	No	No	No	No
F10	150.73	-0.650361	0.153513	-4.23652	2.27013e-05	0.000429681	No	No	No	No	No	No	No	No	No	No	No	No	No	No
Prss22	35.7177	-2.00484	0.473299	-4.23589	2.27648e-05	0.000430238	No	No	No	No	No	No	No	No	No	No	No	No	No	No
Vdr	230.148	-1.01835	0.240469	-4.23484	2.28715e-05	0.000431702	No	No	No	No	No	No	No	No	No	No	No	No	No	No
Celf3	732.596	-0.704649	0.166437	-4.23372	2.29857e-05	0.000432206	No	No	No	No	No	No	No	No	No	No	No	No	No	No
Tmem170b	1630.79	-0.359384	0.0849064	-4.23271	2.30892e-05	0.000433603	No	No	No	No	No	No	No	No	No	No	No	No	No	No
Vps13a	3076.27	-0.246654	0.0583703	-4.22568	2.38219e-05	0.000446231	No	No	No	No	No	No	No	No	No	No	No	No	No	No
Pcdhga2	456.332	-0.669132	0.159362	-4.19881	2.68317e-05	0.000494485	No	No	No	No	No	No	No	No	No	No	No	No	No	No
5730480H06Rik	571.589	-0.445804	0.106403	-4.18977	2.79234e-05	0.000513326	No	No	No	No	No	No	No	No	No	No	No	No	No	No
Hsbp1	2748.53	-0.257144	0.0613904	-4.18866	2.80601e-05	0.0005152	No	No	No	No	No	No	No	No	No	No	No	No	No	No
Sdad1	1298.22	-0.310392	0.0742634	-4.1796	2.92018e-05	0.000535498	No	No	No	No	No	No	No	No	No	No	No	No	No	No
Usp17la	11.2243	-4.317	1.03323	-4.17818	2.93854e-05	NA	No	No	No	No	No	No	No	No	No	No	No	No	No	No
Pcdhb17	563.097	-0.35709	0.0855457	-4.17426	2.98957e-05	0.000546869	No	No	No	No	No	No	No	No	No	No	No	No	No	No
Sik1	964.504	-0.362428	0.086924	-4.16948	3.05295e-05	0.000557088	No	No	No	No	No	No	No	No	No	No	No	No	No	No
Itga8	351.048	-0.434934	0.104579	-4.15891	3.19765e-05	0.000577801	No	No	No	No	No	No	No	No	No	No	No	No	No	No
Zfp395	914.245	-0.378307	0.0911562	-4.15009	3.32345e-05	0.000599799	No	No	No	No	No	No	No	No	No	No	No	No	No	No
Ajm1	494.039	-0.809874	0.195215	-4.14862	3.34482e-05	0.000602921	No	No	No	No	No	No	No	No	No	No	No	No	No	No
Cd38	1527.9	-0.497257	0.119937	-4.14597	3.38379e-05	0.000609205	No	No	No	No	No	No	No	No	No	No	No	No	No	No
P2ry14	410.845	-0.576883	0.13927	-4.1422	3.43996e-05	0.000617068	No	No	No	No	No	No	No	No	No	No	No	No	No	No
Cnot6l	2325.6	-0.28439	0.0687148	-4.1387	3.4928e-05	0.000625455	No	No	No	No	No	No	No	No	No	No	No	No	No	No
Sbno1	43936.6	-0.394654	0.0954396	-4.13512	3.54767e-05	0.000634087	No	No	No	No	No	No	No	No	No	No	No	No	No	No
Ccnt1	2804.22	-0.200161	0.0485444	-4.12325	3.73569e-05	0.000663689	No	No	No	No	No	No	No	No	No	No	No	No	No	No
Uvssa	858.75	-0.352133	0.0854226	-4.12224	3.75202e-05	0.000665792	No	No	No	No	No	No	No	No	No	No	No	No	No	No
Ryr1	116.027	-1.38779	0.337002	-4.11805	3.82084e-05	0.000677193	No	No	No	No	No	No	No	No	No	No	No	No	No	No
Dclk2	1418.99	-0.380309	0.0924004	-4.11588	3.85699e-05	0.000681358	No	No	No	No	No	No	No	No	No	No	No	No	No	No
Hnrnpdl	4087.09	-0.329564	0.0800726	-4.11582	3.85813e-05	0.000681358	No	No	No	No	No	No	No	No	No	No	No	No	No	No
Hhipl1	582.28	-0.495552	0.120495	-4.11263	3.91185e-05	0.000690022	No	No	No	No	No	No	No	No	No	No	No	No	No	No
Naa11	114.305	-0.914073	0.222592	-4.1065	4.01697e-05	0.000706882	No	No	No	No	No	No	No	No	No	No	No	No	No	No
Stxbp2	744.327	-0.398009	0.0970135	-4.10262	4.08501e-05	0.000717151	No	No	No	No	No	No	No	No	No	No	No	No	No	No
Marchf6	4045.47	-0.281712	0.0687093	-4.10006	4.13046e-05	0.000722505	No	No	No	No	No	No	No	No	No	No	No	No	No	No
AW549877	2036.94	-0.340508	0.0830843	-4.09834	4.16116e-05	0.000726218	No	No	No	No	No	No	No	No	No	No	No	No	No	No
Kcnf1	397.591	-1.09368	0.267392	-4.09019	4.31014e-05	0.000750451	No	No	Yes	Yes	No	No	No	No	No	No	No	No	No	No
Uprt	753.752	-0.317592	0.0777041	-4.0872	4.36606e-05	0.000758405	No	No	No	No	No	No	No	No	No	No	No	No	No	No
Ccn3	166.257	-1.18355	0.28993	-4.0822	4.46109e-05	0.000771115	No	No	No	No	No	No	No	No	No	No	No	No	No	No
Dnah7b	344.021	-0.703834	0.172424	-4.08199	4.46525e-05	0.000771115	No	No	No	No	No	No	No	No	No	No	No	No	No	No
Gigyf1	1640.65	-0.260361	0.0638319	-4.07886	4.52564e-05	0.00077859	No	No	No	No	No	No	No	No	No	No	No	No	No	No
Smoc2	1150.13	-1.17825	0.288882	-4.07866	4.52956e-05	0.00077859	No	No	No	No	No	No	No	No	No	No	No	No	No	No
Sun2	2445.07	-0.270566	0.0663769	-4.07621	4.57755e-05	0.000783204	No	No	No	No	No	No	No	No	No	No	No	No	No	No
Cacna1d	1269.37	-0.3685	0.0904645	-4.07342	4.63287e-05	0.000790844	No	No	No	No	No	No	No	No	No	No	No	No	No	No
Guf1	508.023	-0.524579	0.128927	-4.0688	4.7256e-05	0.000804222	No	No	No	No	No	No	No	No	No	No	No	No	No	No
Rpl39	6339.97	-0.287764	0.0707262	-4.0687	4.72752e-05	0.000804222	No	No	No	No	No	No	No	No	No	No	No	No	No	No
Golph3	3347.96	-0.229697	0.0565048	-4.06509	4.8013e-05	0.000815535	No	No	No	No	No	No	No	No	No	No	No	No	No	No
Trim24	2183.51	-0.238185	0.0586995	-4.0577	4.95591e-05	0.000838261	No	No	No	No	No	No	No	No	No	No	No	No	No	No
Pitpnm2	1877.22	-0.589818	0.145506	-4.05357	5.04429e-05	0.000849332	No	No	No	No	No	No	No	No	No	No	No	No	No	No
Gbp6	545.777	-0.633505	0.156628	-4.04464	5.24027e-05	0.000879333	No	No	No	No	No	No	No	No	No	No	No	No	No	No
Slc2a3	694.896	-0.598562	0.148296	-4.03627	5.43077e-05	0.000907189	No	No	No	No	No	No	No	No	No	No	No	No	No	No
Micall2	1422.5	-0.343086	0.0850555	-4.03367	5.49119e-05	0.000916249	No	No	No	No	No	No	No	No	No	No	No	No	No	No
Rell1	1170	-0.426067	0.10564	-4.0332	5.50219e-05	0.000917052	No	No	No	No	No	No	No	No	No	No	No	No	No	No
Evi5	2422.45	-0.183595	0.0456489	-4.02189	5.77342e-05	0.000959022	No	No	No	No	No	No	No	No	No	No	No	No	No	No
Lrrtm2	900.796	-0.37232	0.0925985	-4.0208	5.80013e-05	0.00096238	No	No	Yes	Yes	No	No	No	No	No	No	No	No	No	No
Krit1	1754.06	-0.265763	0.0661261	-4.01904	5.84358e-05	0.000968505	No	No	No	No	No	No	No	No	No	No	No	No	No	No
Jaml	170.47	-0.960171	0.239248	-4.01329	5.9879e-05	0.000990209	No	No	No	No	No	No	No	No	No	No	No	No	No	No
Wsb2	3251.97	-0.253408	0.0631924	-4.0101	6.06926e-05	0.00100143	No	No	No	No	No	No	No	No	No	No	No	No	No	No
Fibin	152.838	-0.693443	0.173226	-4.00311	6.25157e-05	0.00103036	No	No	No	No	No	No	No	No	No	No	No	No	No	No
Wdr19	882.691	-0.307772	0.0768972	-4.00238	6.27079e-05	0.00103238	No	No	No	No	No	No	No	No	No	No	No	No	No	No
Arpp21	1155.13	-1.06969	0.267315	-4.00163	6.29089e-05	0.00103454	No	No	No	No	No	No	No	No	No	No	No	No	No	No
Csf2	14.5474	-2.9364	0.734165	-3.99965	6.34362e-05	NA	No	No	No	No	No	No	No	No	No	No	No	No	No	No
Tppp3	555.767	-0.55339	0.138509	-3.99535	6.45987e-05	0.00105998	No	No	No	No	No	No	No	No	No	No	No	No	No	No
Etnk1	6494.34	-0.206927	0.0518349	-3.99204	6.55069e-05	0.00107014	No	No	No	No	No	No	No	No	No	No	No	No	No	No
Ythdc1	2782.26	-0.243726	0.0610765	-3.9905	6.59337e-05	0.00107592	No	No	No	No	No	No	No	No	No	No	No	No	No	No
Cox4i1	5069.27	-0.225644	0.0565893	-3.9874	6.68004e-05	0.00108481	No	No	No	No	No	No	No	No	No	No	No	No	No	No
Slc30a9	2319.15	-0.325907	0.0818191	-3.98326	6.79765e-05	0.00110077	No	No	No	No	No	No	No	No	No	No	No	No	No	No
Shtn1	611.891	-0.457612	0.114927	-3.98176	6.84082e-05	0.00110535	No	No	No	No	No	No	No	No	No	No	No	No	No	No
Adm	326.505	-0.792026	0.19908	-3.97843	6.93711e-05	0.00111725	No	No	No	No	No	No	No	No	No	No	No	No	No	No
Serpinb8	181.346	-1.00299	0.252551	-3.97146	7.14349e-05	0.00114924	No	No	No	No	No	No	No	No	No	No	No	No	No	No
Myo1b	2146.2	-0.369572	0.0931353	-3.96812	7.24422e-05	0.00116292	No	No	No	No	No	No	No	No	No	No	No	No	No	No
Atf7	3394.87	-0.19679	0.0496349	-3.96474	7.34758e-05	0.00117442	No	No	No	No	No	No	No	No	No	No	No	No	No	No
Ubr3	5514.34	-0.163962	0.0413777	-3.96257	7.41464e-05	0.00118132	No	No	No	No	No	No	No	No	No	No	No	No	No	No
Rbp1	1141.28	-0.39428	0.0995442	-3.96086	7.46811e-05	0.00118654	No	No	No	No	No	No	No	No	No	No	No	No	No	No
Cbx5	9349.88	-0.179249	0.0452837	-3.95836	7.54664e-05	0.00119592	No	No	No	No	No	No	No	No	No	No	No	No	No	No
Galnt13	194.433	-0.829434	0.209668	-3.95593	7.62359e-05	0.00120554	No	No	No	No	No	No	No	No	No	No	No	No	No	No
Ralgapa2	1474.57	-0.266576	0.0674096	-3.95456	7.66745e-05	0.00121118	No	No	No	No	No	No	No	No	No	No	No	No	No	No
Lrrc7	1354.56	-0.825694	0.208814	-3.9542	7.67913e-05	0.00121173	No	No	Yes	Yes	No	No	No	No	No	No	No	No	No	No
Pilra	389.509	-0.784284	0.198367	-3.9537	7.69508e-05	0.00121296	No	No	No	No	No	No	No	No	No	No	No	No	No	No
Abcb1a	1003.1	-0.386189	0.097702	-3.95272	7.72684e-05	0.00121667	No	No	No	No	No	No	No	No	No	No	No	No	No	No
Pcsk2	1407.93	-0.88911	0.22501	-3.95143	7.76865e-05	0.00122053	No	No	No	No	No	No	No	No	No	No	No	No	No	No
Rlf	1724.96	-0.242425	0.0613547	-3.9512	7.77606e-05	0.00122053	No	No	No	No	No	No	No	No	No	No	No	No	No	No
Slc2a13	684.162	-0.658492	0.166708	-3.94999	7.8156e-05	0.00122544	No	No	No	No	No	No	No	No	No	No	No	No	No	No
Vwde	13.4129	-7.28449	1.84511	-3.948	7.88066e-05	NA	No	No	No	No	No	No	No	No	No	No	No	No	No	No
Il1r2	166.55	-0.818059	0.20737	-3.94492	7.98253e-05	0.00124634	No	No	No	No	No	No	No	No	No	No	No	No	No	No
Il13ra2	38.8935	-1.3598	0.344915	-3.94243	8.06616e-05	0.00125614	No	No	No	No	No	No	No	No	No	No	No	No	No	No
Pten	5506.73	-0.202955	0.0515902	-3.93399	8.35467e-05	0.00129489	No	No	No	No	No	No	No	No	No	No	No	No	Yes	Yes
Amn1	991.859	-0.363768	0.0924929	-3.93293	8.39177e-05	0.00129657	No	No	No	No	No	No	No	No	No	No	No	No	No	No
Stx3	719.804	-0.358734	0.091286	-3.92978	8.50244e-05	0.0013123	No	No	No	No	No	No	No	No	No	No	No	No	No	No
St8sia1	823.455	-0.485545	0.123686	-3.92562	8.65077e-05	0.00133103	No	No	No	No	No	No	No	No	No	No	No	No	No	No
Zfp157	610.679	-0.369202	0.0941144	-3.9229	8.74879e-05	0.00133941	No	No	No	No	No	No	No	No	No	No	No	No	No	No
Anks1b	3067.93	-0.463788	0.118238	-3.92249	8.76381e-05	0.00134008	No	No	No	No	No	No	No	No	No	No	No	No	No	No
Amotl1	5993.64	-0.261941	0.0668076	-3.92082	8.8248e-05	0.00134731	No	No	No	No	No	No	No	No	No	No	No	No	No	No
Sparcl1	8559.64	-0.610742	0.155774	-3.9207	8.82928e-05	0.00134731	No	No	No	No	No	No	No	No	No	No	No	No	No	No
Ube2q2	823.529	-0.292121	0.0748513	-3.90269	9.51306e-05	0.00144126	No	No	No	No	No	No	No	No	No	No	No	No	No	No
Pcgf3	3268.63	-0.200458	0.0513995	-3.90001	9.61885e-05	0.00145283	No	No	No	No	No	No	No	No	No	No	No	No	No	No
Syt7	2174.02	-0.650047	0.166907	-3.89467	9.83311e-05	0.0014814	No	No	Yes	Yes	No	No	No	No	No	No	No	No	No	No
Cacna2d1	2124.78	-0.440852	0.113215	-3.89394	9.86292e-05	0.00148364	No	No	No	No	No	No	No	No	No	No	No	No	No	No
Frmpd4	665.842	-0.814991	0.209371	-3.89258	9.91855e-05	0.0014905	No	No	No	No	No	No	No	No	No	No	No	No	No	No
Arf3	9269.4	-0.304929	0.0784354	-3.88764	0.000101223	0.00151825	No	No	No	No	No	No	No	No	No	No	No	No	No	No
Kdm3a	2079.43	-0.2992	0.0769633	-3.88757	0.000101254	0.00151825	No	No	No	No	No	No	No	No	No	No	No	No	No	No
Shcbp1l	63.0655	-1.17676	0.302716	-3.88732	0.000101358	0.00151825	No	No	No	No	No	No	No	No	No	No	No	No	No	No
mt-Cytb	91678.8	-0.242791	0.0625288	-3.88286	0.000103236	0.00153889	No	No	No	No	No	No	No	No	No	No	No	No	No	No
D5Ertd579e	2963.93	-0.263972	0.0680113	-3.8813	0.000103899	0.00154721	No	No	No	No	No	No	No	No	No	No	No	No	No	No
Smad3	2351.91	-0.295699	0.0762316	-3.87896	0.000104905	0.0015575	No	No	No	No	No	No	No	No	No	No	No	No	No	No
Lamb3	54.3179	-1.13937	0.29381	-3.87791	0.000105357	0.00156172	No	No	No	No	No	No	No	No	No	No	No	No	No	No
Ankrd37	134.858	-1.15349	0.297474	-3.87762	0.000105482	0.00156172	No	No	No	No	No	No	No	No	No	No	No	No	No	No
Usp43	181.993	-1.1414	0.294359	-3.87757	0.000105506	0.00156172	No	No	No	No	No	No	No	No	No	No	No	No	No	No
Gm42669	118.693	-1.19282	0.308217	-3.87007	0.000108805	0.00160255	No	No	No	No	No	No	No	No	No	No	No	No	No	No
Dzip3	2289.2	-0.351256	0.0907828	-3.86919	0.000109198	0.0016057	No	No	No	No	No	No	No	No	No	No	No	No	No	No
Agbl5	636.996	-0.493462	0.127539	-3.8691	0.000109236	0.0016057	No	No	No	No	No	No	No	No	No	No	No	No	No	No
Lingo2	281.414	-1.20564	0.311723	-3.86768	0.000109877	0.00161193	No	No	No	No	No	No	No	No	No	No	No	No	No	No
Gse1	3005.03	-0.26041	0.0674579	-3.86033	0.000113235	0.00165139	No	No	No	No	No	No	No	No	No	No	No	No	No	No
Arid2	3369.85	-0.217317	0.0563243	-3.85832	0.000114169	0.00166337	No	No	No	No	No	No	No	No	No	No	No	No	No	No
Eny2	1172.64	-0.307251	0.0796637	-3.85685	0.000114856	0.0016684	No	No	No	No	No	No	No	No	No	No	No	No	No	No
Rab44	211.633	-0.827841	0.214655	-3.85662	0.000114965	0.0016684	No	No	No	No	No	No	No	No	No	No	No	No	No	No
Wtip	317.75	-0.507826	0.132103	-3.84417	0.000120962	0.00174179	No	No	No	No	No	No	No	No	No	No	No	No	No	No
Aqp9	87.5993	-1.0939	0.284786	-3.84113	0.000122471	0.00175949	No	No	No	No	No	No	No	No	No	No	No	No	No	No
Anapc4	1785.08	-0.269843	0.0702844	-3.8393	0.000123388	0.00176812	No	No	No	No	No	No	No	No	No	No	No	No	No	No
Slc31a2	512.456	-0.379127	0.0987832	-3.83797	0.000124056	0.00177598	No	No	No	No	No	No	No	No	No	No	No	No	No	No
Cbx6	6216.89	-0.271622	0.0707977	-3.8366	0.000124749	0.00178418	No	No	No	No	No	No	No	No	No	No	No	No	No	No
Dlgap1	2776.17	-0.80298	0.209333	-3.83589	0.000125108	0.00178759	No	No	Yes	Yes	No	No	No	No	No	No	No	No	No	No
Tinagl1	1607.19	-0.564614	0.147546	-3.82671	0.000129869	0.00184507	No	No	No	No	No	No	No	No	No	No	No	No	No	No
Fermt1	19.9986	-4.21491	1.10185	-3.82531	0.000130608	NA	No	No	No	No	No	No	No	No	No	No	No	No	No	No
Ccbe1	4426.66	-0.607544	0.158973	-3.82169	0.00013254	0.00187569	No	No	No	No	No	No	No	No	No	No	No	No	No	No
Slco4a1	141.048	-0.856352	0.224124	-3.82089	0.000132973	0.00187644	No	No	No	No	No	No	No	No	No	No	No	No	No	No
P2ry1	152.075	-0.813747	0.213514	-3.81122	0.000138284	0.00194583	No	No	No	No	No	No	No	No	No	No	No	No	No	No
Cfap100	103.718	-0.804748	0.211337	-3.80789	0.000140156	0.0019703	No	No	No	No	No	No	No	No	No	No	No	No	No	No
Abraxas1	241.63	-0.539236	0.141643	-3.80701	0.000140657	0.00197386	No	No	No	No	No	No	No	No	No	No	No	No	No	No
AA467197	1466.91	-0.504561	0.132584	-3.8056	0.000141459	0.00197736	No	No	No	No	No	No	No	No	No	No	No	No	No	No
Myo10	11424.6	-0.346134	0.0910696	-3.80076	0.000144252	0.00200544	No	No	No	No	No	No	No	No	No	No	No	No	No	No
Mdm4	3577.57	-0.239567	0.0630775	-3.79797	0.000145884	0.00202015	No	No	No	No	No	No	No	No	No	No	No	No	No	No
Las1l	2106.45	-0.240897	0.0634912	-3.79418	0.000148131	0.00204935	No	No	No	No	No	No	No	No	No	No	No	No	No	No
Zfp469	5261.22	-0.324551	0.0856016	-3.79141	0.000149792	0.00207039	No	No	No	No	No	No	No	No	No	No	No	No	No	No
Mtmr1	742.25	-0.323241	0.0852701	-3.79079	0.000150167	0.00207364	No	No	No	No	No	No	No	No	No	No	No	No	No	No
Yes1	1064.7	-0.294394	0.077706	-3.78856	0.000151523	0.00208847	No	No	No	No	No	No	No	No	No	No	No	No	No	No
Myl12b	4024.15	-0.214951	0.0570142	-3.77013	0.000163162	0.00222613	No	No	No	No	No	No	No	No	No	No	No	No	No	No
Septin11	11500.2	-0.21437	0.0568949	-3.76783	0.000164674	0.0022385	No	No	No	No	No	No	No	No	No	No	No	No	No	No
Rsbn1l	1126.12	-0.270272	0.0718127	-3.76357	0.000167504	0.00227073	No	No	No	No	No	No	No	No	No	No	No	No	No	No
Abhd18	186.971	-0.630856	0.167731	-3.76112	0.000169156	0.00228684	No	No	No	No	No	No	No	No	No	No	No	No	No	No
Pi4k2b	1376.39	-0.514776	0.136961	-3.75857	0.00017089	0.00230608	No	No	No	No	No	No	No	No	No	No	No	No	No	No
Add3	4367.13	-0.428057	0.113993	-3.75511	0.000173268	0.00233393	No	No	No	No	No	No	No	No	No	No	No	No	No	No
Kdm5b	4013.88	-0.142787	0.0380601	-3.75162	0.000175694	0.00236078	No	No	No	No	No	No	No	No	No	No	No	No	No	No
Pilrb2	68.0206	-1.00919	0.269039	-3.75109	0.000176065	0.00236301	No	No	No	No	No	No	No	No	No	No	No	No	No	No
Map3k12	1845.84	-0.421182	0.112527	-3.74293	0.000181888	0.00241708	No	No	No	No	No	No	No	No	No	No	No	No	No	No
Lama2	817.562	-0.401437	0.107329	-3.74024	0.000183843	0.00243432	No	No	No	No	No	No	No	No	No	No	No	No	No	No
Cox7b	2148.96	-0.260086	0.0695817	-3.73785	0.000185597	0.00245097	No	No	No	No	No	No	No	No	No	No	No	No	No	No
Ddhd1	2950.99	-0.262715	0.0703524	-3.73427	0.000188261	0.00248394	No	No	No	No	No	No	No	No	No	No	No	No	No	No
Abcg2	1153.96	-0.345936	0.0926625	-3.73329	0.000188996	0.0024892	No	No	No	No	No	No	No	No	No	No	No	No	No	No
Atrnl1	2805.05	-0.289247	0.0775389	-3.73035	0.000191214	0.00251395	No	No	No	No	No	No	No	No	No	No	No	No	No	No
Nupr1	1647.39	-0.294823	0.0791767	-3.72361	0.000196391	0.00257141	No	No	No	No	No	No	No	No	No	No	No	No	No	No
4930452B06Rik	65.3201	-1.18015	0.317008	-3.72277	0.000197047	0.00257691	No	No	No	No	No	No	No	No	No	No	No	No	No	No
Fnbp1l	2703.03	-0.303624	0.0816307	-3.71949	0.000199628	0.00260308	No	No	No	No	No	No	No	No	No	No	No	No	No	No
Yod1	498.682	-0.333865	0.0897837	-3.71855	0.000200371	0.00260887	No	No	No	No	No	No	No	No	No	No	No	No	No	No
Dynap	399.537	-0.537117	0.144565	-3.71541	0.000202877	0.00263918	No	No	No	No	No	No	No	No	No	No	No	No	No	No
Tspoap1	1426.41	-0.547766	0.147746	-3.70749	0.000209327	0.00271022	No	No	Yes	Yes	No	No	No	No	No	No	No	No	No	No
Ngef	1295.88	-0.692697	0.186844	-3.70736	0.000209435	0.00271022	No	No	No	No	No	No	No	No	No	No	No	No	No	No
Zc3h7b	5669.41	-0.178076	0.0480551	-3.70567	0.000210833	0.00272356	No	No	No	No	No	No	No	No	No	No	No	No	No	No
Col26a1	91.5473	-1.31622	0.355282	-3.70471	0.000211633	0.0027315	No	No	No	No	No	No	No	No	No	No	No	No	No	No
Pgk1	11690.6	-0.364856	0.098502	-3.70405	0.000212186	0.00273626	No	No	No	No	No	No	No	No	No	No	No	No	No	No
Klhl7	1045.76	-0.355512	0.0960078	-3.70295	0.000213105	0.00274375	No	No	No	No	No	No	No	No	No	No	No	No	No	No
Bcar3	663.556	-0.59034	0.159426	-3.70291	0.000213137	0.00274375	No	No	No	No	No	No	No	No	No	No	No	No	No	No
Zfp68	1023.61	-0.267779	0.0723599	-3.70066	0.000215041	0.00276345	No	No	No	No	No	No	No	No	No	No	No	No	No	No
Rarb	157.183	-0.938672	0.253809	-3.69834	0.000217018	0.00278645	No	No	No	No	No	No	No	No	No	No	No	No	No	No
Raet1e	380.95	-0.550292	0.148832	-3.69741	0.000217811	0.00279305	No	No	No	No	No	No	No	No	No	No	No	No	No	No
Med10	1358.98	-0.368363	0.0996317	-3.69725	0.000217951	0.00279305	No	No	No	No	No	No	No	No	No	No	No	No	No	No
Acsl5	2047.37	-0.206987	0.0559886	-3.69695	0.000218209	0.00279305	No	No	No	No	No	No	No	No	No	No	No	No	No	No
Pcolce	6111.62	-0.274699	0.0743061	-3.69686	0.000218287	0.00279305	No	No	No	No	No	No	No	No	No	No	No	No	No	No
Ociad2	638.308	-0.624679	0.169081	-3.69457	0.000220262	0.00281589	No	No	No	No	No	No	No	No	No	No	No	No	No	No
Cdh10	416.161	-0.681006	0.184575	-3.68959	0.000224616	0.00286168	No	No	No	No	No	No	No	No	No	No	No	No	No	No
Pcdh1	3398.08	-0.546296	0.148143	-3.68763	0.00022635	0.0028813	No	No	No	No	No	No	No	No	No	No	No	No	No	No
Chmp1a	1418.99	-0.250278	0.0679223	-3.68477	0.000228914	0.00290893	No	No	No	No	No	No	No	No	No	No	No	No	No	No
Gchfr	51.2712	-1.14593	0.31102	-3.68443	0.000229219	0.00291031	No	No	No	No	No	No	No	No	No	No	No	No	No	No
Fam133b	924.408	-0.349398	0.0948881	-3.68221	0.00023122	0.00293321	No	No	No	No	No	No	No	No	No	No	No	No	No	No
Itga6	7242.7	-0.333748	0.0907183	-3.67895	0.000234197	0.00296221	No	No	No	No	No	No	No	No	No	No	No	No	No	No
Irf4	52.514	-1.15441	0.313798	-3.67883	0.000234306	0.00296221	No	No	No	No	Yes	No	No	No	No	No	No	No	No	No
Paqr3	225.953	-0.498585	0.135591	-3.67711	0.000235888	0.00297967	No	No	No	No	No	No	No	No	No	No	No	No	No	No
Tia1	2566.46	-0.295876	0.0804999	-3.67548	0.000237402	0.00299369	No	No	No	No	No	No	No	No	No	No	No	No	No	No
Msh3	845.986	-0.280981	0.0765423	-3.67092	0.000241678	0.00303985	No	No	No	No	No	No	No	No	No	No	No	No	No	No
Lpin1	1091.85	-0.334044	0.0911486	-3.66482	0.000247508	0.00310528	No	No	No	No	No	No	No	No	No	No	No	No	No	No
Cry2	930.01	-0.416982	0.113845	-3.66273	0.000249539	0.00312546	No	No	No	No	No	No	No	No	No	No	No	No	No	No
1700025G04Rik	1026.27	-0.463822	0.126701	-3.66077	0.000251461	0.00314687	No	No	No	No	No	No	No	No	No	No	No	No	No	No
Ap4m1	578.76	-0.361447	0.0988346	-3.65709	0.000255094	0.00318196	No	No	No	No	No	No	No	No	No	No	No	No	No	No
Mgat4a	4338.81	-0.238583	0.0654403	-3.64581	0.00026655	0.00329905	No	No	No	No	No	No	No	No	No	No	No	No	No	No
Cys1	48.9037	-1.24945	0.343142	-3.64119	0.000271378	0.00333971	No	No	No	No	No	No	No	No	No	No	No	No	No	No
H1f0	2231.81	-0.294136	0.0808374	-3.63861	0.000274112	0.00336685	No	No	No	No	No	No	No	No	No	No	No	No	No	No
Il1a	131.453	-0.835065	0.22951	-3.63847	0.000274265	0.00336685	No	No	No	No	No	No	No	No	No	No	No	No	No	No
Vcam1	2499.9	-0.231413	0.0636204	-3.6374	0.000275403	0.00337523	No	No	No	No	Yes	No	No	No	No	No	No	No	No	No
Tectb	4.20653	-5.60956	1.54395	-3.63324	0.000279879	NA	No	No	No	No	No	No	No	No	No	No	No	No	No	No
Tmem154	138.729	-0.937592	0.258123	-3.63235	0.000280851	0.00343915	No	No	No	No	No	No	No	No	No	No	No	No	No	No
Nr2e1	133.1	-0.878731	0.241967	-3.63161	0.000281656	0.00344616	No	No	No	No	No	No	No	No	No	No	No	No	No	No
Hilpda	280.471	-0.686615	0.18971	-3.61928	0.00029542	0.00360266	No	No	No	No	No	No	No	No	No	No	No	No	No	No
Htt	5950.12	-0.184864	0.0510907	-3.61836	0.000296478	0.00360963	No	No	No	No	No	No	No	No	No	No	No	No	No	No
Nol4	393.136	-0.851196	0.235397	-3.616	0.000299195	0.00363777	No	No	No	No	No	No	No	No	No	No	No	No	No	No
Atp7a	2321.22	-0.238893	0.0661245	-3.61278	0.000302937	0.00367919	No	No	No	No	No	No	No	No	No	No	No	No	No	No
Frrs1	1606.32	-0.253028	0.0700898	-3.61006	0.000306128	0.00371186	No	No	No	No	No	No	No	No	No	No	No	No	No	No
Fbxl5	2448.68	-0.259299	0.0718393	-3.60943	0.000306876	0.00371532	No	No	No	No	No	No	No	No	No	No	No	No	No	No
Gata3	204.519	-0.786609	0.217934	-3.60939	0.000306915	0.00371532	No	No	No	No	No	No	No	No	No	No	No	No	No	No
Pcdhgc5	1461.24	-0.2784	0.07717	-3.60762	0.000309019	0.00373469	No	No	No	No	No	No	No	No	No	No	No	No	No	No
Csnk1e	3461.04	-0.300462	0.0832954	-3.60718	0.000309541	0.00373796	No	No	No	No	No	No	No	No	No	No	No	No	No	No
Inafm2	663.71	-0.574444	0.159313	-3.60575	0.000311257	0.00375561	No	No	No	No	No	No	No	No	No	No	No	No	No	No
Atp1b4	4.28373	-5.63373	1.56368	-3.60287	0.00031472	NA	No	No	No	No	No	No	No	No	No	No	No	No	No	No
Thsd7a	889.905	-0.427096	0.118567	-3.60215	0.000315596	0.0037956	No	No	No	No	No	No	No	No	No	No	No	No	No	No
Kctd16	236.113	-0.828538	0.230052	-3.60153	0.000316354	0.00379855	No	No	No	No	No	No	No	No	No	No	No	No	No	No
Wdr66	75.3633	-0.90365	0.250996	-3.60026	0.000317896	0.0038109	No	No	No	No	No	No	No	No	No	No	No	No	No	No
Cd33	1043.19	-0.5412	0.150539	-3.59508	0.000324295	0.00387819	No	No	No	No	No	No	No	No	No	No	No	No	No	No
Speg	1089.03	-0.54973	0.152962	-3.59389	0.00032578	0.00388967	No	No	No	No	No	No	No	No	No	No	No	No	No	No
Gabrg3	399.438	-0.607442	0.16907	-3.59284	0.000327088	0.00390214	No	No	Yes	Yes	No	No	No	No	No	No	No	No	Yes	Yes
Aplp2	6322.33	-0.249518	0.0694934	-3.59052	0.000330015	0.00393145	No	No	No	No	No	No	No	No	No	No	No	No	No	No
Purg	647.725	-0.302935	0.0844182	-3.58851	0.000332575	0.00395804	No	No	No	No	No	No	No	No	No	No	No	No	No	No
Tnfrsf18	203.17	-0.5422	0.151159	-3.58695	0.00033457	0.00397859	No	No	No	No	No	No	No	No	No	No	No	No	No	No
Itga1	2159.04	-0.290602	0.0810653	-3.58479	0.000337345	0.00399237	No	No	No	No	No	No	No	No	No	No	No	No	No	No
Dusp5	1491.68	-0.381477	0.106487	-3.58239	0.00034047	0.00402292	No	No	No	No	No	No	No	No	No	No	No	No	No	No
Ttc13	2117.91	-0.254898	0.0712079	-3.57963	0.000344086	0.00405272	No	No	No	No	No	No	No	No	No	No	No	No	No	No
Nr1d1	1254.21	-0.609037	0.170287	-3.57653	0.00034818	0.00408915	No	No	No	No	No	No	No	No	No	No	No	No	No	No
Slc7a2	1533.53	-0.341996	0.0956243	-3.57646	0.000348282	0.00408915	No	No	No	No	No	No	No	No	No	No	No	No	No	No
Epha3	263.008	-1.08078	0.302371	-3.57435	0.000351095	0.0041189	No	No	No	No	No	No	No	No	No	No	No	No	No	No
Rnf139	1112.17	-0.297637	0.0833148	-3.57244	0.000353667	0.00414579	No	No	No	No	No	No	No	No	No	No	No	No	No	No
Ndrg1	2643.94	-0.531949	0.148953	-3.57125	0.000355282	0.00415989	No	No	No	No	No	No	No	No	No	No	No	No	No	No
Depdc5	1568.9	-0.23181	0.0649136	-3.57105	0.000355558	0.00415989	No	No	No	No	No	No	No	No	No	No	No	No	No	No
Bod1l	4116.97	-0.185536	0.0519574	-3.57093	0.000355712	0.00415989	No	No	No	No	No	No	No	No	No	No	No	No	No	No
Ccdc7a	23.8782	-1.52355	0.426758	-3.57005	0.00035691	0.00416732	No	No	No	No	No	No	No	No	No	No	No	No	No	No
Disp2	4839.76	-0.602139	0.168718	-3.56891	0.00035847	0.00417895	No	No	No	No	No	No	No	No	No	No	No	No	No	No
Ssbp3	2953.37	-0.210673	0.0591137	-3.56386	0.000365436	0.00423682	No	No	No	No	No	No	No	No	No	No	No	No	No	No
Marchf4	426.897	-0.543678	0.152603	-3.5627	0.000367059	0.004249	No	No	No	No	No	No	No	No	No	No	No	No	No	No
Grsf1	1618.86	-0.217514	0.0610996	-3.55999	0.000370868	0.00428639	No	No	No	No	No	No	No	No	No	No	No	No	No	No
Ednra	574.496	-0.521039	0.146619	-3.55369	0.000379861	0.00438007	No	No	No	No	No	No	No	No	No	No	No	No	No	No
Ankib1	2554.27	-0.168678	0.0474692	-3.55342	0.000380255	0.00438121	No	No	No	No	No	No	No	No	No	No	No	No	No	No
Clcn3	2704.08	-0.206243	0.0581209	-3.54851	0.000387414	0.00446023	Yes	Yes	No	No	No	No	No	No	No	No	No	No	Yes	Yes
Fbxw7	1702.83	-0.422707	0.119195	-3.54636	0.000390592	0.00448573	No	No	No	No	No	No	No	No	No	No	No	No	No	No
Brwd3	1352.61	-0.334017	0.0941958	-3.54599	0.000391143	0.00448573	No	No	No	No	No	No	No	No	No	No	No	No	No	No
Krba1	846.66	-0.348364	0.0984125	-3.53983	0.000400384	0.00458461	No	No	No	No	No	No	No	No	No	No	No	No	No	No
Nabp1	1287.09	-0.499758	0.141211	-3.53908	0.000401523	0.0045941	No	No	No	No	No	No	No	No	No	No	No	No	No	No
Plxnb2	13919.1	-0.1836	0.0519044	-3.53727	0.000404288	0.00462217	No	No	No	No	No	No	No	No	No	No	No	No	No	No
Kcnn3	436.095	-0.670529	0.189712	-3.53446	0.000408611	0.00466081	No	No	Yes	Yes	No	No	No	No	No	No	No	No	No	No
Fam20c	1069.35	-0.690339	0.195439	-3.53225	0.000412042	0.00469271	No	No	No	No	No	No	No	No	No	No	No	No	No	No
Celf5	868.808	-0.922777	0.2614	-3.53014	0.000415342	0.00472666	No	No	No	No	No	No	No	No	No	No	No	No	No	No
Antxr2	3058.39	-0.302962	0.0858548	-3.52877	0.000417495	0.00474753	No	No	No	No	No	No	No	No	No	No	No	No	No	No
Coq2	698.08	-0.347722	0.0985572	-3.52812	0.000418518	0.00475187	No	No	No	No	No	No	No	No	No	No	No	No	No	No
Adgra1	1413.47	-0.465799	0.132085	-3.52651	0.000421073	0.00477356	No	No	No	No	No	No	No	No	No	No	No	No	No	No
Egln3	1344.84	-0.66682	0.189208	-3.52426	0.000424664	0.00481058	No	No	No	No	No	No	No	No	No	No	No	No	No	No
Card10	386.709	-0.527324	0.149675	-3.52312	0.0004265	0.0048277	No	No	No	No	No	No	No	No	No	No	No	No	No	No
Chic2	956.081	-0.318594	0.0905477	-3.51852	0.000433959	0.00489716	No	No	No	No	No	No	No	No	No	No	No	No	No	No
2900026A02Rik	2494.73	-0.350857	0.0997549	-3.5172	0.000436133	0.00491795	No	No	No	No	No	No	No	No	No	No	No	No	No	No
Dtna	2245.92	-0.275203	0.0782841	-3.51544	0.00043902	0.00494674	No	No	No	No	No	No	No	No	No	No	No	No	No	No
Gpd1l	685.36	-0.377257	0.107328	-3.515	0.000439754	0.00495124	No	No	No	No	No	No	No	No	No	No	No	No	No	No
Glp2r	21.3577	-3.36212	0.957024	-3.5131	0.000442914	0.00498303	No	No	No	No	No	No	No	No	No	No	No	No	No	No
Kcnh1	570.053	-0.745989	0.212369	-3.5127	0.000443578	0.00498672	No	No	Yes	Yes	No	No	No	No	No	No	No	No	No	No
2810004N23Rik	995.203	-0.264835	0.0754356	-3.51075	0.000446853	0.00500077	No	No	No	No	No	No	No	No	No	No	No	No	No	No
Ovgp1	106.88	-0.688978	0.196329	-3.5093	0.000449287	0.00502043	No	No	No	No	No	No	No	No	No	No	No	No	No	No
Ntpcr	496.535	-0.464411	0.132429	-3.50687	0.000453417	0.00505513	No	No	No	No	No	No	No	No	No	No	No	No	No	No
Cttnbp2	1265.3	-0.567835	0.16193	-3.50667	0.000453757	0.00505513	No	No	No	No	No	No	No	No	No	No	No	No	No	No
Rpgr	283.356	-0.409491	0.116856	-3.50424	0.000457911	0.00509374	No	No	No	No	No	No	No	No	No	No	No	No	No	No
Klhl32	398.077	-0.534616	0.152607	-3.50323	0.00045965	0.00510925	No	No	No	No	No	No	No	No	No	No	No	No	No	No
Scamp1	1979.36	-0.313988	0.0897022	-3.50034	0.000464668	0.0051573	No	No	No	No	No	No	No	No	No	No	No	No	No	No
Fam169a	369.402	-0.590476	0.168793	-3.49823	0.000468358	0.00519048	No	No	No	No	No	No	No	No	No	No	No	No	No	No
Tcf25	8033.84	-0.258885	0.0740955	-3.49394	0.000475949	0.00526672	No	No	No	No	No	No	No	No	No	No	No	No	No	No
Zfpm2	641.975	-0.508112	0.145449	-3.49339	0.000476923	0.00527356	No	No	No	No	No	No	No	No	No	No	No	No	No	No
Stx1a	589.77	-0.85218	0.244228	-3.48928	0.000484322	0.00533647	No	No	Yes	Yes	No	No	No	No	No	No	No	No	No	No
Tbc1d1	3689.81	-0.295472	0.0846903	-3.48885	0.000485096	0.00534003	No	No	No	No	No	No	No	No	No	No	No	No	No	No
Zcrb1	1558.89	-0.255259	0.0732929	-3.48273	0.000496337	0.00544354	No	No	No	No	No	No	No	No	No	No	No	No	No	No
Prr15	22.858	-1.77286	0.50958	-3.47906	0.000503175	0.00549414	No	No	No	No	No	No	No	No	No	No	No	No	No	No
Vps37a	2369.22	-0.168008	0.0483138	-3.47744	0.000506225	0.00551846	No	No	No	No	No	No	No	No	No	No	No	No	No	No
Zkscan8	819.385	-0.264584	0.076126	-3.4756	0.000509714	0.0055451	No	No	No	No	No	No	No	No	No	No	No	No	No	No
Tmem65	1575.42	-0.274439	0.0790153	-3.47324	0.000514212	0.00557765	No	No	No	No	No	No	No	No	No	No	No	No	No	No
Zfp512b	1636.92	-0.258116	0.074386	-3.46996	0.000520541	0.00563805	No	No	No	No	No	No	No	No	No	No	No	No	No	No
Pik3cb	1093.55	-0.257668	0.074332	-3.46645	0.000527375	0.00569542	No	No	No	No	No	No	No	No	No	No	No	No	No	No
Mmp9	310.899	-0.78417	0.226286	-3.46539	0.000529454	0.00570955	No	No	No	No	No	No	No	No	No	No	No	No	No	No
Ext1	5987.11	-0.257831	0.0745876	-3.45675	0.000546731	0.00588302	Yes	Yes	No	No	No	No	No	No	No	No	No	No	No	No
Mafk	775.25	-0.312066	0.0903078	-3.45558	0.000549108	0.00590025	No	No	No	No	No	No	No	No	No	No	No	No	No	No
Nt5e	744.843	-0.350499	0.101443	-3.45512	0.000550045	0.00590581	No	No	No	No	No	No	No	No	No	No	No	No	No	No
Ppp1r3b	588.988	-0.712998	0.206716	-3.44917	0.000562306	0.00600698	No	No	No	No	No	No	No	No	No	No	No	No	No	No
Ero1l	3115.13	-0.574013	0.166578	-3.44591	0.000569133	0.00607554	No	No	No	No	No	No	No	No	No	No	No	No	No	No
Lrif1	1199.71	-0.359047	0.1043	-3.44243	0.00057651	0.00613763	No	No	No	No	No	No	No	No	No	No	No	No	No	No
Mgat5b	456.141	-0.548401	0.159308	-3.44239	0.000576607	0.00613763	No	No	No	No	No	No	No	No	No	No	No	No	No	No
Rrm2b	672.709	-0.310359	0.0902754	-3.43792	0.000586201	0.00623081	No	No	No	No	No	No	No	No	No	No	No	No	No	No
Bcdin3d	360.57	-0.369391	0.107494	-3.43639	0.000589531	0.00625722	No	No	No	No	No	No	No	No	No	No	No	No	No	No
Calb1	366.377	-1.11929	0.325739	-3.43617	0.00058999	0.00625761	No	No	No	No	No	No	No	No	No	No	No	No	No	No
Rxfp1	83.1699	-1.71831	0.500817	-3.43101	0.000601335	0.00635784	No	No	No	No	No	No	No	No	No	No	No	No	No	No
Sigirr	389.967	-0.629466	0.183563	-3.42916	0.000605462	0.00639425	No	No	No	No	No	No	No	No	No	No	No	No	No	No
Pcdhgb5	1583.16	-0.544771	0.158894	-3.42853	0.000606863	0.00640448	No	No	No	No	No	No	No	No	No	No	No	No	No	No
Mecp2	3308.26	-0.257936	0.0753222	-3.42443	0.000616092	0.0064834	No	No	No	No	No	No	No	No	No	No	No	No	No	No
Lrtm1	126.902	-0.827469	0.24167	-3.42396	0.000617162	0.00648678	No	No	No	No	No	No	No	No	No	No	No	No	No	No
Arfgap3	1216.17	-0.308126	0.0900767	-3.4207	0.000624598	0.00655894	No	No	No	No	No	No	No	No	No	No	No	No	No	No
Adgra3	1060.44	-0.343122	0.100339	-3.41964	0.000627037	0.00657523	No	No	No	No	No	No	No	No	No	No	No	No	No	No
Kcnk2	549.45	-0.336545	0.0985204	-3.41599	0.000635494	0.00664511	No	No	Yes	Yes	No	No	No	No	No	No	No	No	No	No
Abcd2	664.147	-0.358349	0.104935	-3.41495	0.000637927	0.00665645	No	No	No	No	No	No	No	No	No	No	No	No	No	No
Usp9x	15936.9	-0.114935	0.0336693	-3.41365	0.000640988	0.00668369	No	No	No	No	No	No	No	No	No	No	No	No	No	No
Apobr	561.865	-0.501543	0.146979	-3.41233	0.000644091	0.00671132	No	No	No	No	No	No	No	No	No	No	No	No	No	No
Coro2a	572.765	-0.464875	0.136365	-3.40904	0.000651919	0.00678811	No	No	No	No	No	No	No	No	No	No	No	No	No	No
Babam2	1021.27	-0.215156	0.063146	-3.40728	0.000656136	0.00681765	No	No	No	No	No	No	No	No	No	No	No	No	No	No
Adgrg5	99.4315	-1.14664	0.336629	-3.40625	0.000658627	0.00683874	No	No	No	No	No	No	No	No	No	No	No	No	No	No
Vegfa	4009.8	-0.337489	0.0992029	-3.40201	0.000668914	0.00690683	No	No	No	No	No	No	No	No	No	No	No	No	No	No
Serpinb9g	90.0119	-1.61387	0.475048	-3.39727	0.000680622	0.00701306	No	No	No	No	No	No	No	No	No	No	No	No	No	No
Gm12184	984.265	-0.371891	0.109524	-3.39552	0.00068499	0.00704826	No	No	No	No	No	No	No	No	No	No	No	No	No	No
Morn3	20.9925	-1.33857	0.394284	-3.39492	0.000686475	NA	No	No	No	No	No	No	No	No	No	No	No	No	No	No
Smpd3	315.584	-0.920724	0.271364	-3.39295	0.000691435	0.00710471	No	No	No	No	No	No	No	No	No	No	No	No	No	No
Cplane1	2516.22	-0.253937	0.0748821	-3.39116	0.000695975	0.00714145	No	No	No	No	No	No	No	No	No	No	No	No	No	No
Shisa7	683.063	-1.00123	0.295707	-3.38588	0.000709496	0.00725282	No	No	No	No	No	No	No	No	No	No	Yes	Yes	No	No
Ccl22	63.0992	-1.02703	0.303354	-3.38559	0.000710254	0.00725282	No	No	No	No	No	No	No	No	No	No	No	No	No	No
Vps37b	1069.36	-0.415063	0.122888	-3.37758	0.000731277	0.00744184	No	No	No	No	No	No	No	No	No	No	No	No	No	No
Prkag2	906.771	-0.384848	0.113985	-3.37631	0.000734664	0.00746634	No	No	Yes	Yes	No	No	No	No	No	No	No	No	No	No
Mff	2302	-0.244195	0.0723264	-3.37629	0.000734691	0.00746634	No	No	No	No	No	No	No	No	No	No	No	No	No	No
Phtf2	633.866	-0.266518	0.0789599	-3.37536	0.000737201	0.0074867	No	No	No	No	No	No	No	No	No	No	No	No	No	No
Cfap47	62.8022	-1.04697	0.310317	-3.37386	0.000741215	0.00752232	No	No	No	No	No	No	No	No	No	No	No	No	No	No
Btbd3	2050.66	-0.460268	0.136439	-3.37343	0.000742369	0.00752678	No	No	No	No	No	No	No	No	No	No	No	No	No	No
Nova2	1275.99	-0.519159	0.153902	-3.37332	0.000742671	0.00752678	No	No	No	No	No	No	No	No	No	No	No	No	No	No
Smarca2	3238.66	-0.382773	0.113542	-3.37121	0.000748396	0.00757566	No	No	No	No	No	No	No	No	No	No	No	No	No	No
Pank1	326.105	-0.44522	0.132206	-3.36761	0.000758223	0.0076582	No	No	No	No	No	No	No	No	No	No	No	No	No	No
Nbea	5995.19	-0.277322	0.0823886	-3.36603	0.000762593	0.00769186	No	No	Yes	Yes	No	No	No	No	No	No	No	No	No	No
Pick1	538.099	-0.375903	0.1117	-3.3653	0.000764597	0.00770241	No	No	Yes	Yes	No	No	No	No	No	No	No	No	No	No
Snapc3	1159.85	-0.242786	0.0721486	-3.36509	0.000765199	0.00770241	No	No	No	No	No	No	No	No	No	No	No	No	No	No
Dact2	190.649	-1.10874	0.32984	-3.36144	0.000775377	0.00779428	No	No	No	No	No	No	No	No	No	No	No	No	No	No
S100a7a	27.6088	-1.13296	0.337162	-3.36027	0.000778656	0.00781663	No	No	No	No	No	No	No	No	No	No	No	No	No	No
Rbm41	526.792	-0.273757	0.081478	-3.35988	0.00077975	0.00782231	No	No	No	No	No	No	No	No	No	No	No	No	No	No
Igsf3	976.989	-0.269562	0.0802772	-3.35789	0.000785405	0.00786839	No	No	No	No	No	No	No	No	No	No	No	No	No	No
Pex1	581.875	-0.27221	0.0810725	-3.35762	0.000786168	0.00787071	No	No	No	No	No	No	No	No	No	No	No	No	No	No
Gvin1	2130.33	-0.609557	0.181576	-3.35703	0.000787846	0.00787749	No	No	No	No	No	No	No	No	No	No	No	No	No	No
Ube2k	2630.93	-0.164677	0.0490776	-3.35544	0.000792391	0.0079063	No	No	No	No	No	No	No	No	No	No	No	No	No	No
Mylk	937.241	-0.281178	0.0838371	-3.35386	0.000796914	0.00794073	No	No	No	No	No	No	No	No	No	No	No	No	No	No
Cxadr	748.326	-0.503594	0.150271	-3.35125	0.000804483	0.00800539	No	No	No	No	No	No	No	No	No	No	No	No	No	No
Fndc3a	6495.49	-0.230677	0.068845	-3.35067	0.000806175	0.00801684	No	No	No	No	No	No	No	No	No	No	No	No	No	No
Alox5	165.446	-0.502797	0.150137	-3.34892	0.000811286	0.00806226	No	No	No	No	No	No	No	No	No	No	No	No	No	No
Maf	1656.91	-0.251634	0.075164	-3.3478	0.000814552	0.00808929	No	No	No	No	No	No	No	No	No	No	No	No	No	No
Polr2k	299.943	-0.479655	0.143304	-3.34711	0.000816579	0.00809322	No	No	No	No	No	No	No	No	No	No	No	No	No	No
Gsap	1349.84	-0.422503	0.126309	-3.345	0.000822816	0.00814406	No	No	No	No	No	No	No	No	No	No	No	No	No	No
Mphosph9	899.117	-0.290141	0.0869173	-3.33813	0.000843453	0.00834275	No	No	No	No	No	No	No	No	No	No	No	No	No	No
Arrdc3	1268.46	-0.272582	0.081674	-3.33744	0.000845525	0.00835767	No	No	No	No	No	No	No	No	No	No	No	No	No	No
Pitpnc1	1862.78	-0.24099	0.072288	-3.33375	0.000856824	0.00844681	No	No	No	No	No	No	No	No	No	No	No	No	No	No
Cog2	759.99	-0.308003	0.0923946	-3.33356	0.000857433	0.0084472	No	No	No	No	No	No	No	No	No	No	No	No	No	No
Magi2	1263.82	-0.655119	0.196674	-3.33099	0.000865367	0.0085197	No	No	No	No	No	No	No	No	No	No	No	No	No	No
Col14a1	272.18	-1.04513	0.313973	-3.32874	0.000872389	0.00857174	No	No	No	No	No	No	No	No	No	No	No	No	No	No
Maged1	10858.3	-0.167315	0.0502803	-3.32765	0.000875824	0.00859979	No	No	No	No	No	No	No	No	No	No	No	No	No	No
Emb	1109.39	-0.371381	0.111615	-3.32735	0.000876746	0.00860314	No	No	No	No	No	No	No	No	No	No	No	No	No	No
Wrn	1044	-0.309683	0.0930863	-3.32684	0.000878369	0.00861337	No	No	No	No	No	No	No	No	No	No	No	No	No	No
Mical3	3347.5	-0.269928	0.081152	-3.3262	0.000880378	0.00862166	No	No	No	No	No	No	No	No	No	No	No	No	No	No
Lrch2	1988.13	-0.385543	0.115921	-3.32591	0.000881315	0.00862513	No	No	No	No	No	No	No	No	No	No	No	No	No	No
Zfyve28	240.41	-0.713556	0.214567	-3.32556	0.000882417	0.00863021	No	No	No	No	No	No	No	No	No	No	No	No	No	No
Prr14l	3620.7	-0.184548	0.0555065	-3.3248	0.000884834	0.00864814	No	No	No	No	No	No	No	No	No	No	No	No	No	No
Kmt2d	20799.6	-0.161396	0.0485728	-3.32276	0.000891318	0.00870004	No	No	No	No	No	No	No	No	No	No	No	No	No	No
mt-Nd5	67483.9	-0.273475	0.0823947	-3.31909	0.000903118	0.00879205	No	No	No	No	No	No	No	No	No	No	No	No	No	No
Greb1	625.071	-0.458063	0.138048	-3.31814	0.000906189	0.00881616	No	No	No	No	No	No	No	No	No	No	No	No	No	No
P2ry13	467.223	-0.446381	0.134749	-3.3127	0.000924007	0.0089836	No	No	No	No	No	No	No	No	No	No	No	No	No	No
Cthrc1	132.685	-0.651232	0.196655	-3.31154	0.000927848	0.00901503	No	No	No	No	No	No	No	No	No	No	No	No	No	No
Nectin3	2045.72	-0.273933	0.0828153	-3.30776	0.00094045	0.00911357	No	No	No	No	No	No	No	No	No	No	No	No	No	No
Zfp644	3149.68	-0.203966	0.0617	-3.30577	0.000947141	0.00916044	No	No	No	No	No	No	No	No	No	No	No	No	No	No
B3gnt7	143.648	-0.631074	0.190935	-3.30518	0.000949164	0.00917401	No	No	No	No	No	No	No	No	No	No	No	No	No	No
Spint1	690.181	-0.721316	0.218307	-3.30413	0.000952714	0.00919633	No	No	No	No	No	No	No	No	No	No	No	No	No	No
Porcn	621.873	-0.603178	0.182843	-3.29888	0.000970719	0.00934578	No	No	No	No	No	No	No	No	No	No	No	No	No	No
Per2	414.511	-0.676409	0.205301	-3.29471	0.000985231	0.00944824	No	No	No	No	No	No	No	No	No	No	No	No	No	No
Dennd5b	1452.29	-0.310814	0.0944054	-3.29234	0.000993588	0.00950419	No	No	No	No	No	No	No	No	No	No	No	No	No	No
Casp3	2348.38	-0.525021	0.159534	-3.29096	0.000998458	0.00954046	No	No	No	No	No	No	No	No	No	No	No	No	No	No
Adgrb3	1150.46	-0.548911	0.167033	-3.28625	0.00101531	0.00967452	No	No	No	No	No	No	No	No	No	No	No	No	No	No
Spaca6	3211.57	-0.200379	0.0609838	-3.28578	0.00101701	0.0096845	No	No	No	No	No	No	No	No	No	No	No	No	No	No
Ephb4	2245.02	-0.366979	0.111702	-3.28534	0.0010186	0.00968819	No	No	No	No	No	No	No	No	No	No	No	No	No	No
Mmp1b	51.2535	-1.92317	0.58599	-3.28192	0.00103104	0.00978664	No	No	No	No	No	No	No	No	No	No	No	No	No	No
Cfap54	237.207	-0.906917	0.276681	-3.27785	0.00104603	0.00989351	No	No	No	No	No	No	No	No	No	No	No	No	No	No
Anxa3	3446.58	-0.295774	0.0904216	-3.27105	0.00107148	0.0100865	No	No	No	No	No	No	No	No	No	No	No	No	No	No
Slc24a5	84.2553	-0.71326	0.218136	-3.2698	0.00107624	0.010112	No	No	No	No	No	No	No	No	No	No	No	No	No	No
Nrg1	490.184	-0.58218	0.178312	-3.26494	0.00109486	0.0102609	No	No	Yes	Yes	No	No	No	No	No	No	No	No	No	No
Rhou	1777.29	-0.346083	0.106021	-3.26428	0.00109743	0.0102785	No	No	No	No	No	No	No	No	No	No	No	No	No	No
Trio	13103.9	-0.182703	0.0560062	-3.26219	0.00110554	0.0103401	No	No	No	No	No	No	No	No	No	No	No	No	No	No
Sfswap	2346.51	-0.181915	0.0557702	-3.26187	0.0011068	0.0103401	No	No	No	No	No	No	No	No	No	No	No	No	No	No
Enox1	330.956	-0.680729	0.208741	-3.26113	0.00110971	0.0103543	No	No	No	No	No	No	No	No	No	No	No	No	No	No
Ppp1r9a	2825.28	-0.439238	0.134715	-3.26051	0.00111214	0.0103704	No	No	No	No	No	No	No	No	No	No	No	No	No	No
Rnf216	2050.57	-0.187769	0.0576115	-3.25923	0.00111717	0.0104107	No	No	No	No	No	No	No	No	No	No	No	No	No	No
Cd244a	356.496	-0.438242	0.134591	-3.25611	0.00112951	0.0105115	No	No	No	No	No	No	No	No	No	No	No	No	No	No
Klhl1	189.022	-1.35829	0.41717	-3.25596	0.0011301	0.0105115	No	No	No	No	No	No	No	No	No	No	No	No	No	No
H2-DMb2	92.182	-1.04085	0.319862	-3.25405	0.00113773	0.0105758	No	No	No	No	No	No	No	No	No	No	No	No	No	No
Mef2a	5666.98	-0.157457	0.0483953	-3.25356	0.00113971	0.0105875	No	No	No	No	No	No	No	No	No	No	No	No	No	No
Mei1	6.16362	-6.16528	1.89583	-3.25202	0.00114588	NA	No	No	No	No	No	No	No	No	No	No	No	No	No	No
Klhl13	362.981	-0.51971	0.159837	-3.25149	0.00114801	0.0106512	No	No	No	No	No	No	No	No	No	No	No	No	No	No
Sntg1	242.295	-0.759956	0.233883	-3.2493	0.0011569	0.010727	No	No	No	No	No	No	No	No	No	No	No	No	No	No
Gm28035	318.199	-0.617145	0.190048	-3.24731	0.00116503	0.0107889	No	No	No	No	No	No	No	No	No	No	No	No	No	No
Pld1	1027.8	-0.263017	0.0810158	-3.24649	0.00116839	0.0108065	No	No	No	No	No	No	No	No	No	No	No	No	No	No
Acsl1	872.906	-0.278079	0.0856766	-3.24568	0.0011717	0.0108282	No	No	No	No	No	No	No	No	No	No	No	No	No	No
Acp5	639.563	-0.606835	0.186979	-3.24547	0.00117256	0.0108282	No	No	No	No	No	No	No	No	No	No	No	No	No	No
Septin5	2735.14	-0.500961	0.154361	-3.24538	0.00117293	0.0108282	No	No	No	No	No	No	No	No	No	No	No	No	No	No
mt-Co1	193008	-0.174157	0.0536708	-3.24491	0.00117486	0.0108294	No	No	No	No	No	No	No	No	No	No	No	No	No	No
Cfap44	177.767	-0.759999	0.234266	-3.24417	0.00117795	0.0108475	No	No	No	No	No	No	No	No	No	No	No	No	No	No
Pik3c2a	3097.73	-0.208817	0.0644085	-3.24206	0.00118667	0.0109211	No	No	No	No	No	No	No	No	No	No	No	No	No	No
Tmem106b	3006.78	-0.193341	0.059656	-3.24094	0.00119137	0.0109467	No	No	No	No	No	No	No	No	No	No	No	No	No	No
Tusc1	46.6582	-0.971215	0.299678	-3.24087	0.00119168	0.0109467	No	No	No	No	No	No	No	No	No	No	No	No	No	No
Tesc	53.3081	-1.07475	0.331907	-3.23811	0.00120325	0.0110462	No	No	No	No	No	No	No	No	No	No	No	No	No	No
D3Ertd751e	223.448	-0.424781	0.131244	-3.23658	0.00120971	0.0110986	No	No	No	No	No	No	No	No	No	No	No	No	No	No
Mrtfb	4338.02	-0.227585	0.0703578	-3.23468	0.00121781	0.0111522	No	No	No	No	No	No	No	No	No	No	No	No	No	No
E2f8	1979.32	-0.362928	0.11224	-3.23349	0.00122287	0.0111848	No	No	No	No	No	No	No	No	No	No	No	No	No	No
Lilrb4a	1974.56	-0.381116	0.117889	-3.23285	0.00122563	0.0111979	No	No	No	No	No	No	No	No	No	No	No	No	No	No
Bcl2a1a	157.096	-0.928853	0.287666	-3.22893	0.00124256	0.0113183	No	No	No	No	No	No	No	No	No	No	No	No	No	No
Mrtfa	2578	-0.27074	0.0838528	-3.22875	0.00124331	0.0113183	No	No	No	No	No	No	No	No	No	No	No	No	No	No
Prpf39	2739.71	-0.192148	0.0595539	-3.22646	0.00125334	0.0113861	No	No	No	No	No	No	No	No	No	No	No	No	No	No
Prss12	454.044	-0.630984	0.195802	-3.22255	0.00127053	0.0115282	No	No	No	No	No	No	No	No	No	No	No	No	No	No
Slc24a4	157.297	-1.02563	0.318582	-3.21936	0.00128475	0.0116287	No	No	No	No	No	No	No	No	No	No	No	No	No	No
Cables1	231.825	-0.476569	0.148061	-3.21874	0.00128754	0.0116397	No	No	No	No	No	No	No	No	No	No	No	No	No	No
Csgalnact1	1080.82	-0.54321	0.168958	-3.21507	0.00130414	0.0117682	No	No	No	No	No	No	No	No	No	No	No	No	No	No
H2bc21	122.946	-0.672497	0.209483	-3.21027	0.0013261	0.0119446	No	No	No	No	No	No	No	No	No	No	No	No	No	No
Rab35	1920.67	-0.192603	0.0600685	-3.20639	0.00134413	0.012074	No	No	No	No	No	No	No	No	No	No	No	No	No	No
Fer1l6	25.7135	-1.56013	0.486754	-3.20517	0.00134982	0.0120994	No	No	No	No	No	No	No	No	No	No	No	No	No	No
Ly6a	1838.03	-0.494401	0.154265	-3.20488	0.00135118	0.0121043	No	No	No	No	No	No	No	No	No	No	No	No	No	No
Trim43c	47.1373	-0.869836	0.27169	-3.20158	0.00136676	0.0122069	No	No	No	No	Yes	No	No	No	No	No	No	No	No	No
Por	3964.72	-0.181492	0.0567262	-3.19943	0.00137698	0.0122908	No	No	No	No	No	No	No	No	No	No	No	No	No	No
Tmem132b	956.415	-0.711107	0.222466	-3.19647	0.00139119	0.0123804	No	No	No	No	No	No	No	No	No	No	No	No	No	No
Mob1b	2029.61	-0.301825	0.0944472	-3.1957	0.00139493	0.0123987	No	No	No	No	No	No	No	No	No	No	No	No	No	No
Ppp1r13b	1272.12	-0.300791	0.0942849	-3.19023	0.00142158	0.0125921	No	No	No	No	No	No	No	No	No	No	No	No	No	No
Zfp950	1488.07	-0.265355	0.083192	-3.18967	0.00142434	0.0125921	No	No	No	No	No	No	No	No	No	No	No	No	No	No
Pyroxd2	149.469	-0.51763	0.162392	-3.18752	0.00143496	0.0126785	No	No	No	No	No	No	No	No	No	No	No	No	No	No
Gm4450	5.97964	-3.96192	1.24304	-3.18728	0.00143619	NA	No	No	No	No	No	No	No	No	No	No	No	No	No	No
Peli2	523.379	-0.306521	0.0962102	-3.18595	0.0014428	0.012725	No	No	No	No	No	No	No	No	No	No	No	No	No	No
Zxdc	1408.3	-0.282077	0.0885464	-3.18565	0.00144431	0.0127307	No	No	No	No	No	No	No	No	No	No	No	No	No	No
Herc1	6773.05	-0.168347	0.0529113	-3.18168	0.00146424	0.0128681	No	No	No	No	No	No	No	No	No	No	No	No	No	No
Mrpl13	1449.13	-0.256896	0.0807581	-3.18105	0.0014674	0.0128806	No	No	No	No	No	No	No	No	No	No	No	No	No	No
Ccdc112	137.946	-0.613855	0.193032	-3.18007	0.00147241	0.0129093	No	No	No	No	No	No	No	No	No	No	No	No	No	No
Fam193a	2744.74	-0.152267	0.0478936	-3.17929	0.00147638	0.0129365	No	No	No	No	No	No	No	No	No	No	No	No	No	No
Prelid2	41.3651	-1.18979	0.37448	-3.17719	0.00148712	0.0130228	No	No	No	No	No	No	No	No	No	No	No	No	No	No
Prrt2	435.242	-1.09649	0.345249	-3.17595	0.00149348	0.0130708	No	No	No	No	No	No	No	No	No	No	No	No	No	No
Sgsm3	750.113	-0.227802	0.0717518	-3.17486	0.00149909	0.0131016	No	No	No	No	No	No	No	No	No	No	No	No	No	No
Meak7	574.578	-0.271323	0.0854627	-3.17475	0.00149965	0.0131016	No	No	No	No	No	No	No	No	No	No	No	No	No	No
Mpzl2	42.4225	-1.10255	0.347474	-3.17304	0.00150849	0.0131478	No	No	No	No	No	No	No	No	No	No	No	No	No	No
Kif21a	3464.76	-0.361746	0.114063	-3.17145	0.00151682	0.0132049	No	No	No	No	No	No	No	No	No	No	No	No	No	No
Actl6b	242.413	-0.793942	0.250491	-3.16954	0.00152679	0.0132761	No	No	No	No	No	No	No	No	No	No	No	No	No	No
Fstl4	296.883	-0.660856	0.208552	-3.16879	0.00153076	0.013284	No	No	No	No	No	No	No	No	No	No	No	No	No	No
Setx	5006.62	-0.145714	0.0459855	-3.16869	0.00153128	0.013284	No	No	No	No	No	No	No	No	No	No	No	No	No	No
Mtcp1	150.963	-0.533573	0.168523	-3.16618	0.00154456	0.0133756	No	No	No	No	No	No	No	No	No	No	No	No	No	No
Tshz3	1069.36	-0.457948	0.14467	-3.16546	0.00154839	0.013401	Yes	Yes	No	No	No	No	No	No	No	No	No	No	No	No
G3bp2	5152.6	-0.163281	0.0515984	-3.16445	0.00155375	0.0134359	No	No	No	No	No	No	No	No	No	No	No	No	No	No
Gpx8	781.284	-0.295187	0.0932998	-3.16386	0.00155693	0.0134359	No	No	No	No	No	No	No	No	No	No	No	No	No	No
Apol7a	91.1628	-0.674946	0.213331	-3.16385	0.00155696	0.0134359	No	No	No	No	No	No	No	No	No	No	No	No	No	No
Zfpm1	769.074	-0.420156	0.133202	-3.15428	0.00160896	0.0138443	No	No	No	No	No	No	No	No	No	No	No	No	No	No
H60b	116.462	-0.62767	0.199036	-3.15355	0.00161297	0.0138627	No	No	No	No	No	No	No	No	No	No	No	No	No	No
Ssh1	2918.46	-0.168719	0.0535668	-3.14968	0.00163448	0.0140232	No	No	No	No	No	No	No	No	No	No	No	No	No	No
Eml5	5242.27	-0.311245	0.0988589	-3.14838	0.0016418	0.0140661	No	No	No	No	No	No	No	No	No	No	No	No	No	No
Sox21	84.267	-0.843178	0.267819	-3.14832	0.00164215	0.0140661	No	No	No	No	No	No	No	No	No	No	No	No	No	No
N4bp2l2	2261.38	-0.239829	0.0762338	-3.14597	0.00165538	0.0141615	No	No	No	No	No	No	No	No	No	No	No	No	No	No
Phka2	1125.8	-0.205307	0.0653162	-3.14328	0.00167064	0.0142838	No	No	No	No	No	No	No	No	No	No	No	No	No	No
Shank2	2054.58	-0.571251	0.181811	-3.142	0.00167798	0.0143339	Yes	Yes	Yes	Yes	No	No	No	No	No	No	Yes	Yes	No	No
Tmem184b	6594.28	-0.180304	0.0573867	-3.14192	0.00167843	0.0143339	No	No	No	No	No	No	No	No	No	No	No	No	No	No
Pcdha9	122.455	-0.92997	0.296078	-3.14097	0.00168392	0.0143725	No	No	No	No	No	No	No	No	No	No	No	No	No	No
Orc5	423.43	-0.350425	0.11162	-3.13943	0.00169274	0.0144088	No	No	No	No	No	No	No	No	No	No	No	No	No	No
Trappc2l	858.446	-0.256303	0.0816942	-3.13735	0.00170485	0.0144926	No	No	No	No	No	No	No	No	No	No	No	No	No	No
Bhlhb9	624.01	-0.343938	0.109649	-3.13672	0.00170851	0.0145127	No	No	No	No	No	No	No	No	No	No	No	No	No	No
Mlycd	266.727	-0.379641	0.121042	-3.13645	0.00171007	0.0145127	No	No	No	No	No	No	No	No	No	No	No	No	No	No
Lrrc9	82.9417	-0.71068	0.226588	-3.13644	0.00171014	0.0145127	No	No	No	No	No	No	No	No	No	No	No	No	No	No
Gm49027	38.8108	-1.80489	0.576231	-3.13224	0.00173477	0.0146765	No	No	No	No	No	No	No	No	No	No	No	No	No	No
Gprc5a	408.528	-0.537016	0.171453	-3.13214	0.00173539	0.0146765	No	No	No	No	No	No	No	No	No	No	No	No	No	No
Dgkh	2739.27	-0.279823	0.0893717	-3.131	0.00174212	0.0147251	No	No	No	No	No	No	No	No	No	No	No	No	No	No
Asah2	1002.7	-0.375762	0.1201	-3.12875	0.00175554	0.0147879	No	No	No	No	No	No	No	No	No	No	No	No	No	No
Wif1	23.2155	-1.70023	0.543747	-3.12687	0.00176676	0.0148682	No	No	No	No	No	No	No	No	No	No	No	No	No	No
Ndfip1	5804.01	-0.286223	0.0915437	-3.12663	0.00176821	0.0148693	No	No	No	No	No	No	No	No	No	No	No	No	No	No
Axin2	384.197	-0.427569	0.136808	-3.12532	0.00177611	0.0149103	No	No	No	No	No	No	No	No	No	No	No	No	No	No
Col7a1	18813.2	-0.249926	0.0799939	-3.12432	0.00178219	0.0149529	No	No	No	No	No	No	No	No	No	No	No	No	No	No
Jakmip1	207.108	-0.528713	0.169275	-3.1234	0.00178773	0.0149908	No	No	No	No	No	No	No	No	No	No	No	No	No	No
Pim1	840.251	-0.553248	0.177254	-3.12122	0.00180106	0.0150856	No	No	No	No	No	No	No	No	No	No	No	No	No	No
Taf9	78.746	-0.785224	0.251663	-3.12014	0.00180765	0.0151151	No	No	No	No	No	No	No	No	No	No	No	No	No	No
Atp6v0d2	78.7595	-0.946023	0.303257	-3.11954	0.00181132	0.0151372	No	No	No	No	No	No	No	No	No	No	No	No	No	No
Lmf1	647.592	-0.255835	0.0820656	-3.11745	0.00182423	0.0152194	No	No	No	No	No	No	No	No	No	No	No	No	No	No
Unc13b	658.016	-0.368416	0.118185	-3.11728	0.00182531	0.0152198	Yes	Yes	Yes	Yes	No	No	No	No	No	No	No	No	No	No
Slc44a2	2304.7	-0.149086	0.0478765	-3.11398	0.00184584	0.0153565	No	No	No	No	No	No	No	No	No	No	No	No	No	No
Fgfrl1	1262.67	-0.207356	0.0666329	-3.11191	0.00185879	0.0154209	No	No	No	No	No	No	No	No	No	No	No	No	No	No
Ppp1r16a	1106.26	-0.266719	0.0857141	-3.11173	0.00185995	0.0154219	No	No	No	No	No	No	No	No	No	No	No	No	No	No
Pcdh7	8500.27	-0.266767	0.0857442	-3.11119	0.00186332	0.0154389	No	No	No	No	No	No	No	No	No	No	No	No	No	No
Tmem29	555.862	-0.301158	0.0968045	-3.11099	0.00186461	0.0154389	No	No	No	No	No	No	No	No	No	No	No	No	No	No
Sobp	770.22	-0.607032	0.195137	-3.1108	0.00186581	0.0154389	No	No	No	No	No	No	No	No	No	No	No	No	No	No
Exoc6	560.605	-0.306498	0.0986568	-3.10671	0.0018918	0.0156335	No	No	No	No	No	No	No	No	No	No	No	No	No	No
Wdfy1	765.019	-0.242384	0.0780598	-3.1051	0.00190214	0.0156903	No	No	No	No	No	No	No	No	No	No	No	No	No	No
Rhobtb2	1297.43	-0.345155	0.111164	-3.10492	0.00190332	0.0156903	No	No	No	No	No	No	No	No	No	No	No	No	No	No
Kcnip3	874.245	-0.404761	0.130366	-3.10482	0.00190397	0.0156903	No	No	No	No	No	No	No	No	No	No	No	No	No	No
Kcnj16	209.465	-0.524532	0.169101	-3.10189	0.00192291	0.0158199	No	No	Yes	Yes	No	No	No	No	No	No	No	No	No	No
Pts	453.649	-0.452512	0.145972	-3.09999	0.00193529	0.0159042	No	No	No	No	No	No	No	No	No	No	No	No	No	No
Nfxl1	943.719	-0.249522	0.0805009	-3.09962	0.0019377	0.0159138	No	No	No	No	No	No	No	No	No	No	No	No	No	No
Abcg3	96.2989	-1.06018	0.342115	-3.0989	0.00194241	0.0159273	No	No	No	No	No	No	No	No	No	No	No	No	No	No
Rnf141	1230.61	-0.201338	0.0649812	-3.09841	0.00194561	0.0159448	No	No	No	No	No	No	No	No	No	No	No	No	No	No
Add2	2179.38	-0.573706	0.185271	-3.09658	0.00195766	0.0160258	No	No	No	No	No	No	No	No	No	No	No	No	No	No
Emx2	163.097	-0.607338	0.196167	-3.09603	0.00196128	0.0160342	No	No	No	No	No	No	No	No	No	No	No	No	No	No
Kcnma1	2660.39	-0.472976	0.152872	-3.09393	0.00197522	0.0161313	No	No	Yes	Yes	No	No	No	No	No	No	No	No	No	No
Akap5	383.324	-0.933537	0.301958	-3.09162	0.0019907	0.0162424	No	No	Yes	Yes	No	No	No	No	No	No	No	No	No	No
Cd46	268.717	-0.712862	0.230615	-3.09114	0.0019939	0.0162595	No	No	No	No	No	No	No	No	No	No	No	No	No	No
Tec	656.199	-0.483417	0.156438	-3.09015	0.00200057	0.016305	No	No	No	No	No	No	No	No	No	No	No	No	No	No
Il1rapl1	206.513	-0.811193	0.262689	-3.08803	0.00201487	0.0163944	No	No	Yes	Yes	No	No	No	No	No	No	No	No	No	No
Paqr5	93.1415	-0.61813	0.200199	-3.08758	0.00201793	0.0164014	No	No	No	No	No	No	No	No	No	No	No	No	No	No
Zfp706	3244.21	-0.137195	0.0445098	-3.08235	0.00205372	0.0166466	No	No	No	No	No	No	No	No	No	No	No	No	No	No
Rap1gap2	1623.43	-0.541316	0.175761	-3.07984	0.00207111	0.0167784	No	No	No	No	No	No	No	No	No	No	No	No	No	No
Plppr2	1000.18	-0.501083	0.162894	-3.07613	0.0020971	0.0169518	No	No	No	No	No	No	No	No	No	No	No	No	No	No
Anapc5	4451.74	-0.126919	0.0413262	-3.07116	0.00213232	0.017199	No	No	No	No	No	No	No	No	No	No	No	No	No	No
Tmem248	1821.16	-0.189448	0.0617306	-3.06894	0.00214819	0.0173082	No	No	No	No	No	No	No	No	No	No	No	No	No	No
Mgarp	15.5216	-1.84941	0.602878	-3.06764	0.00215756	NA	No	No	No	No	No	No	No	No	No	No	No	No	No	No
Pfn4	46.4464	-0.806677	0.263	-3.06721	0.00216065	0.0173909	No	No	No	No	No	No	No	No	No	No	No	No	No	No
Kcnip4	397.54	-0.615819	0.200803	-3.06678	0.00216376	0.0174052	No	No	No	No	No	No	No	No	No	No	No	No	No	No
Arsa	1145.61	-0.208667	0.0680495	-3.0664	0.00216655	0.0174182	No	No	No	No	No	No	No	No	No	No	No	No	No	No
Faxc	653.778	-0.319191	0.104124	-3.06549	0.00217311	0.017452	No	No	No	No	No	No	No	No	No	No	No	No	No	No
Gcfc2	551.88	-0.36497	0.119222	-3.06126	0.00220404	0.0176335	No	No	No	No	No	No	No	No	No	No	No	No	No	No
Nlrx1	276.651	-0.398157	0.130078	-3.06092	0.00220661	0.0176383	No	No	No	No	No	No	No	No	No	No	No	No	No	No
Cd24a	1181.59	-0.479177	0.156608	-3.05973	0.00221538	0.0176861	No	No	No	No	No	No	No	No	No	No	No	No	No	No
Cd276	1685.11	-0.252315	0.0824913	-3.05868	0.00222315	0.0177385	No	No	No	No	No	No	No	No	No	No	No	No	No	No
Ikzf2	885.608	-0.230668	0.0754985	-3.05527	0.00224859	0.0178741	No	No	No	No	No	No	No	No	No	No	No	No	No	No
Trabd2b	55.4102	-1.32933	0.435145	-3.05491	0.00225131	0.0178861	No	No	No	No	No	No	No	No	No	No	No	No	No	No
Fras1	417.474	-0.834089	0.273155	-3.05353	0.00226164	0.0179535	No	No	No	No	No	No	No	No	No	No	No	No	No	No
Rgsl1	18.7861	-1.61397	0.528604	-3.05328	0.00226356	NA	No	No	No	No	No	No	No	No	No	No	No	No	No	No
Rpl36a	4306.29	-0.15226	0.0498889	-3.05198	0.00227334	0.0180225	No	No	No	No	No	No	No	No	No	No	No	No	No	No
Dok2	146.382	-0.568203	0.186211	-3.0514	0.0022778	0.0180482	No	No	No	No	No	No	No	No	No	No	No	No	No	No
Nipsnap2	943.894	-0.274666	0.0900276	-3.0509	0.00228153	0.0180681	No	No	No	No	No	No	No	No	No	No	No	No	No	No
Unc13a	1999.04	-0.739785	0.242786	-3.04706	0.00231089	0.0182616	Yes	Yes	No	No	No	No	No	No	No	No	No	No	No	No
Fam227a	159.332	-0.629281	0.206888	-3.04164	0.0023529	0.0185454	No	No	No	No	No	No	No	No	No	No	No	No	No	No
Csmd1	1059.12	-0.78249	0.257261	-3.04162	0.00235306	0.0185454	No	No	No	No	No	No	No	No	No	No	No	No	No	No
Gm4070	2217.68	-0.621747	0.204571	-3.03928	0.00237148	0.0186707	No	No	No	No	No	No	No	No	No	No	No	No	No	No
Col28a1	31.6519	-0.985209	0.324202	-3.03887	0.00237467	0.0186859	No	No	No	No	No	No	No	No	No	No	No	No	No	No
Opcml	1717.56	-0.527719	0.17367	-3.03863	0.00237657	0.0186909	No	No	No	No	No	No	No	No	No	No	No	No	No	No
Plekha6	1595.52	-0.45518	0.149913	-3.0363	0.00239504	0.0188062	No	No	No	No	No	No	No	No	No	No	No	No	No	No
Plxna4	2060.72	-0.437574	0.144134	-3.03588	0.00239834	0.0188122	No	No	No	No	No	No	No	No	No	No	No	No	No	No
Mapk8	1492.31	-0.228762	0.0754218	-3.0331	0.00242052	0.018946	No	No	No	No	No	No	No	No	No	No	No	No	No	No
Sox4	6126.37	-0.303799	0.100208	-3.03168	0.00243201	0.0190159	No	No	No	No	No	No	No	No	No	No	No	No	No	No
Ulk2	1713.09	-0.193353	0.0638523	-3.02812	0.00246076	0.0192002	No	No	No	No	No	No	No	No	No	No	No	No	No	No
Fam91a1	2628.7	-0.157057	0.0518764	-3.02752	0.00246565	0.019208	No	No	No	No	No	No	No	No	No	No	No	No	No	No
Bcl2a1d	210.074	-0.869494	0.287578	-3.0235	0.00249867	0.0194291	No	No	No	No	No	No	No	No	No	No	No	No	No	No
Olfr1564	83.5929	-0.6869	0.227192	-3.02343	0.00249928	0.0194291	No	No	No	No	No	No	No	No	No	No	No	No	No	No
Zhx1	914.135	-0.257944	0.0853772	-3.02123	0.00251747	0.01955	No	No	No	No	No	No	No	No	No	No	No	No	No	No
Phka1	1009.26	-0.237428	0.0786018	-3.02065	0.00252234	0.0195571	No	No	No	No	No	No	No	No	No	No	No	No	No	No
Spata2l	152.02	-0.665715	0.220425	-3.02014	0.00252661	0.0195697	No	No	No	No	No	No	No	No	No	No	No	No	No	No
Pgap1	871.646	-0.402862	0.133534	-3.01693	0.00255347	0.0197262	No	No	No	No	No	No	No	No	No	No	No	No	No	No
Tmem214	2124.19	-0.198594	0.0658706	-3.01492	0.00257051	0.0198165	No	No	No	No	No	No	No	No	No	No	No	No	No	No
Sec61a2	961.715	-0.256077	0.0849729	-3.01363	0.00258139	0.01989	No	No	No	No	No	No	No	No	No	No	No	No	No	No
Thoc2l	1098.19	-0.239578	0.0796136	-3.00926	0.00261881	0.0200947	No	No	No	No	No	No	No	No	No	No	No	No	No	No
Fkbp1b	113.322	-0.591573	0.196633	-3.00851	0.00262536	0.020133	No	No	No	No	No	No	No	No	No	No	No	No	No	No
mt-Nd4l	1.17472e+07	-0.257864	0.0857153	-3.00837	0.00262651	0.020133	No	No	No	No	No	No	No	No	No	No	No	No	No	No
Cdh8	403.113	-0.852742	0.283604	-3.00681	0.00264005	0.0202263	Yes	Yes	No	No	No	No	No	No	No	No	No	No	No	No
Gm19410	121.089	-1.70536	0.56757	-3.00468	0.00265864	0.0203477	No	No	No	No	No	No	No	No	No	No	No	No	No	No
Nrxn1	5844.91	-0.43519	0.144918	-3.00302	0.00267319	0.0204168	Yes	Yes	Yes	Yes	No	No	No	No	No	No	No	No	No	No
Cers4	725.008	-0.489756	0.163238	-3.00025	0.0026976	0.0205927	No	No	No	No	No	No	No	No	No	No	No	No	No	No
Strbp	2994.23	-0.541943	0.180737	-2.99851	0.00271302	0.0206717	No	No	No	No	No	No	No	No	No	No	No	No	No	No
Ppp2cb	1759.16	-0.188029	0.0627087	-2.99845	0.00271354	0.0206717	No	No	No	No	No	No	No	No	No	No	No	No	No	No
Mpv17l	333.972	-0.553523	0.184696	-2.99694	0.00272709	0.0207536	No	No	No	No	No	No	No	No	No	No	No	No	No	No
Pde4dip	4794.72	-0.185742	0.0620085	-2.99543	0.00274058	0.0208135	No	No	No	No	No	No	No	No	No	No	No	No	No	No
4933434E20Rik	1756.28	-0.15509	0.0518213	-2.99279	0.00276438	0.0209704	No	No	No	No	No	No	No	No	No	No	No	No	No	No
Cul4b	2155.54	-0.213154	0.0712253	-2.99267	0.00276549	0.0209704	No	No	No	No	No	No	No	No	No	No	No	No	No	No
Ptn	1427.19	-0.424465	0.141866	-2.99201	0.0027715	0.0209958	No	No	No	No	No	No	No	No	No	No	No	No	No	No
Sdk2	853.138	-0.294819	0.0985363	-2.99199	0.00277167	0.0209958	No	No	No	No	No	No	No	No	No	No	No	No	No	No
Lrrc4c	630.584	-0.611377	0.204444	-2.99043	0.00278583	0.0210923	No	No	No	No	No	No	No	No	No	No	No	No	No	No
Mageh1	213.858	-0.517676	0.173141	-2.98991	0.00279059	0.0211176	No	No	No	No	No	No	No	No	No	No	No	No	No	No
Rb1cc1	2936.38	-0.1331	0.0445359	-2.98859	0.00280266	0.0211981	No	No	No	No	No	No	No	No	No	No	No	No	No	No
Pcdhac2	223.384	-0.724995	0.242802	-2.98595	0.00282701	0.0213474	No	No	No	No	No	No	No	No	No	No	No	No	No	No
Ankrd9	272.339	-0.332984	0.111522	-2.98582	0.00282817	0.0213474	No	No	No	No	No	No	No	No	No	No	No	No	No	No
Foxo1	1433.29	-0.245373	0.0821939	-2.98529	0.00283308	0.0213736	No	No	No	No	No	No	No	No	No	No	No	No	No	No
Cish	282.2	-0.573372	0.19208	-2.98507	0.00283514	0.0213783	No	No	No	No	No	No	No	No	No	No	No	No	No	No
Lmtk3	1549.02	-0.519936	0.174424	-2.98088	0.00287425	0.0215905	No	No	No	No	No	No	No	No	No	No	No	No	No	No
Atl1	718.574	-0.485989	0.163042	-2.98076	0.00287538	0.0215905	No	No	No	No	No	No	No	No	No	No	No	No	No	No
Jph4	1252.07	-0.8088	0.27135	-2.98065	0.0028764	0.0215905	No	No	No	No	No	No	No	No	No	No	No	No	No	No
Ctxn1	1112.25	-0.49945	0.167578	-2.98041	0.00287862	0.0215962	No	No	No	No	No	No	No	No	No	No	No	No	No	No
Col15a1	1739.56	-0.428749	0.143899	-2.97951	0.00288713	0.0216491	No	No	No	No	No	No	No	No	No	No	No	No	No	No
Hcrtr2	23.8062	-1.45529	0.488561	-2.97874	0.00289437	0.0216924	No	No	No	No	No	No	No	No	No	No	No	No	No	No
Htra3	517.892	-0.47523	0.159708	-2.97561	0.00292404	0.0218235	No	No	No	No	No	No	No	No	No	No	No	No	No	No
Pou3f1	233.843	-0.758794	0.255006	-2.97559	0.00292421	0.0218235	No	No	No	No	No	No	No	No	No	No	No	No	No	No
Slc25a23	2628.49	-0.421196	0.141555	-2.9755	0.00292512	0.0218235	No	No	No	No	No	No	No	No	No	No	No	No	No	No
Cercam	314.709	-0.445791	0.149836	-2.9752	0.00292797	0.0218338	No	No	No	No	No	No	No	No	No	No	No	No	No	No
Dpp10	511.455	-0.772604	0.259784	-2.97402	0.00293923	0.0218957	No	No	No	No	No	No	No	No	No	No	No	No	No	No
Scn2a	2458.49	-0.630426	0.212038	-2.97317	0.00294739	0.0219455	No	No	No	No	No	No	No	No	No	No	No	No	No	No
Unc79	1029.8	-0.591557	0.199077	-2.97149	0.00296358	0.0220439	No	No	No	No	No	No	No	No	No	No	No	No	No	No
Gata6	46.2153	-1.23312	0.415304	-2.9692	0.00298575	0.0221643	No	No	No	No	No	No	No	No	No	No	No	No	No	No
Ctnnal1	600.378	-0.375578	0.12654	-2.96806	0.00299684	0.0222243	No	No	No	No	No	No	No	No	No	No	No	No	No	No
Dnah6	232.622	-0.766876	0.258532	-2.96627	0.00301433	0.0223205	No	No	No	No	No	No	No	No	No	No	No	No	No	No
Pik3ip1	543.152	-0.35246	0.118866	-2.96518	0.00302504	0.022361	No	No	No	No	No	No	No	No	No	No	No	No	No	No
Nipbl	6517.74	-0.193386	0.065259	-2.96336	0.00304296	0.022454	No	No	No	No	No	No	No	No	No	No	No	No	No	No
Arhgef3	869.883	-0.31966	0.107881	-2.96306	0.00304593	0.0224647	No	No	No	No	No	No	No	No	No	No	No	No	No	No
Zfp326	973.727	-0.198398	0.0669714	-2.96244	0.00305213	0.0224992	No	No	No	No	No	No	No	No	No	No	No	No	No	No
Gpr27	103.38	-0.814607	0.275003	-2.96217	0.00305476	0.0225074	No	No	No	No	No	No	No	No	No	No	No	No	No	No
Prdx4	1568.06	-0.369948	0.124989	-2.95984	0.00307802	0.0226387	No	No	No	No	No	No	No	No	No	No	No	No	No	No
Pde4a	1556.57	-0.237906	0.080389	-2.95944	0.00308203	0.0226408	No	No	No	No	No	No	No	No	No	No	No	No	No	No
Herc3	1491.12	-0.361121	0.122119	-2.95712	0.00310526	0.0227898	No	No	No	No	No	No	No	No	No	No	No	No	No	No
Rimbp2	752.515	-0.851467	0.287954	-2.95695	0.00310694	0.0227898	No	No	No	No	No	No	No	No	No	No	No	No	No	No
Aak1	8621.44	-0.170503	0.0576885	-2.95558	0.00312083	0.0228648	No	No	No	No	No	No	No	No	No	No	No	No	No	No
Ulk3	501.976	-0.374308	0.12667	-2.95497	0.00312696	0.0228801	No	No	No	No	No	No	No	No	No	No	No	No	No	No
mt-Nd6	16998.8	-0.263708	0.0892492	-2.95474	0.00312934	0.0228862	No	No	No	No	No	No	No	No	No	No	No	No	No	No
Tecpr1	2096.75	-0.222539	0.0753278	-2.95427	0.00313409	0.0229096	No	No	No	No	No	No	No	No	No	No	No	No	No	No
Tmem176b	3030.72	-0.397574	0.134612	-2.95348	0.00314216	0.0229459	No	No	No	No	No	No	No	No	No	No	No	No	No	No
Wsb1	3915.47	-0.226414	0.0767237	-2.95102	0.00316723	0.0230835	No	No	No	No	No	No	No	No	No	No	No	No	No	No
Mageb16	5.12486	-3.72019	1.26115	-2.94984	0.00317935	NA	No	No	No	No	No	No	No	No	No	No	No	No	No	No
Sprr1b	21.0949	-2.7929	0.947229	-2.94849	0.0031933	NA	No	No	No	No	No	No	No	No	No	No	No	No	No	No
Mfhas1	3183.13	-0.207657	0.0704374	-2.94811	0.00319721	0.0232581	No	No	No	No	No	No	No	No	No	No	No	No	No	No
Ppp2r5b	1256.39	-0.211813	0.0718475	-2.94809	0.00319746	0.0232581	No	No	No	No	No	No	No	No	No	No	No	No	No	No
Mill2	100.167	-0.763292	0.258984	-2.94726	0.00320609	0.0233094	No	No	No	No	No	No	No	No	No	No	No	No	No	No
Add1	5977.76	-0.152761	0.0518361	-2.947	0.00320874	0.0233173	No	No	No	No	No	No	No	No	No	No	No	No	No	No
Pabpc1	44555.6	-0.200791	0.0681575	-2.94599	0.00321928	0.0233709	No	No	No	No	No	No	No	No	No	No	No	No	No	No
Rab28	781.491	-0.242974	0.082519	-2.94447	0.00323512	0.0234449	No	No	No	No	No	No	No	No	No	No	No	No	No	No
Tbx2	190.651	-0.683923	0.232279	-2.9444	0.00323579	0.0234449	No	No	No	No	No	No	No	No	No	No	No	No	No	No
Cdk5r1	1022.24	-0.577934	0.196394	-2.94273	0.00325335	0.023516	No	No	No	No	No	No	No	No	No	No	No	No	No	No
Ablim3	252.976	-0.690488	0.234647	-2.94267	0.00325398	0.023516	No	No	No	No	No	No	No	No	No	No	No	No	No	No
Camkk2	1744.33	-0.33361	0.113378	-2.94246	0.00325616	0.023516	No	No	Yes	Yes	No	No	No	No	No	No	No	No	No	No
C2cd5	1024.31	-0.305544	0.103842	-2.94241	0.00325672	0.023516	No	No	No	No	No	No	No	No	No	No	No	No	No	No
Gm5150	54.0389	-0.841677	0.286379	-2.93903	0.00329239	0.0237042	No	No	No	No	No	No	No	No	No	No	No	No	No	No
Ube3a	6138.29	-0.222987	0.075885	-2.93849	0.00329814	0.0237341	No	No	No	No	No	No	No	No	No	No	No	No	No	No
Ctnnd2	3022.24	-0.364325	0.124054	-2.93682	0.003316	0.0238209	No	No	No	No	No	No	No	No	No	No	No	No	No	No
Tbce	855.601	-0.233665	0.0795672	-2.9367	0.00331721	0.0238209	No	No	No	No	No	No	No	No	No	No	No	No	No	No
Arl8a	3135.48	-0.133152	0.0453423	-2.93661	0.00331823	0.0238209	No	No	No	No	No	No	No	No	No	No	No	No	No	No
Nrg3	556.707	-0.686102	0.233707	-2.93573	0.0033276	0.0238766	No	No	No	No	No	No	No	No	No	No	No	No	No	No
Erp29	1817.68	-0.176184	0.0600314	-2.93486	0.00333698	0.0239091	No	No	No	No	No	No	No	No	No	No	No	No	No	No
Mcat	401.52	-0.31781	0.10832	-2.934	0.00334619	0.0239605	No	No	No	No	No	No	No	No	No	No	No	No	No	No
Tceal9	3028.97	-0.181366	0.0618175	-2.93389	0.00334738	0.0239605	No	No	No	No	No	No	No	No	No	No	No	No	No	No
Eva1c	330.86	-0.347931	0.118681	-2.93164	0.0033718	0.0241119	No	No	No	No	No	No	No	No	No	No	No	No	No	No
Osbpl6	1185.09	-0.379444	0.129477	-2.9306	0.00338313	0.0241813	No	No	No	No	No	No	No	No	No	No	No	No	No	No
Iqce	1137.72	-0.268279	0.0916021	-2.92874	0.0034034	0.0243145	No	No	No	No	No	No	No	No	No	No	No	No	No	No
Ino80c	790.117	-0.243462	0.0831618	-2.92757	0.0034162	0.0243942	No	No	No	No	No	No	No	No	No	No	No	No	No	No
Cyhr1	2269.72	-0.166355	0.0568515	-2.92613	0.00343205	0.0244837	No	No	No	No	No	No	No	No	No	No	No	No	No	No
Arhgap33	535.802	-0.51414	0.175716	-2.92597	0.0034338	0.0244844	No	No	No	No	No	No	No	No	No	No	No	No	No	No
Brca2	538.367	-0.447283	0.15294	-2.92456	0.00344938	0.0245483	No	No	No	No	No	No	No	No	No	No	No	No	No	No
Ano3	329.535	-1.28166	0.438411	-2.92343	0.00346201	0.0246027	No	No	No	No	No	No	No	No	No	No	No	No	No	No
Ptprz1	5237.56	-0.274999	0.0941251	-2.92163	0.003482	0.0247144	No	No	No	No	No	No	No	No	No	No	No	No	No	No
Zmym3	2001.77	-0.31992	0.109503	-2.92157	0.00348273	0.0247144	No	No	No	No	No	No	No	No	No	No	No	No	No	No
Cfap70	29.3836	-1.36309	0.466834	-2.91987	0.0035018	0.0248022	No	No	No	No	No	No	No	No	No	No	No	No	No	No
Tiam1	1445.97	-0.451303	0.154626	-2.91867	0.00351529	0.0248858	No	No	No	No	No	No	No	No	No	No	No	No	No	No
Psg17	19.5678	-1.27814	0.437947	-2.91848	0.00351743	NA	No	No	No	No	No	No	No	No	No	No	No	No	No	No
Ror1	152.155	-0.673424	0.230763	-2.91825	0.00352002	0.0249075	No	No	No	No	No	No	No	No	No	No	No	No	No	No
Sorbs1	4046.55	-0.397413	0.136221	-2.91742	0.00352937	0.0249378	No	No	No	No	No	No	No	No	No	No	No	No	No	No
Klhl29	485.884	-0.520559	0.17846	-2.91695	0.00353474	0.0249401	No	No	No	No	No	No	No	No	No	No	No	No	No	No
Shfl	692.174	-0.286723	0.0983386	-2.91567	0.00354929	0.0249952	No	No	No	No	No	No	No	No	No	No	No	No	No	No
Cxcl14	927.332	-0.430639	0.147739	-2.91487	0.00355842	0.0250475	No	No	No	No	No	No	No	No	No	No	No	No	No	No
Slitrk2	432.567	-0.523131	0.179514	-2.91416	0.00356648	0.0250865	No	No	Yes	Yes	No	No	No	No	No	No	No	No	No	No
Rnf32	146.86	-0.844294	0.289906	-2.9123	0.00358778	0.0252063	No	No	No	No	No	No	No	No	No	No	No	No	No	No
1500011B03Rik	570.89	-0.360764	0.12392	-2.91126	0.00359978	0.0252786	No	No	No	No	No	No	No	No	No	No	No	No	No	No
Slc26a10	72.1472	-0.907907	0.312083	-2.90918	0.00362379	0.0254231	No	No	No	No	No	No	No	No	No	No	No	No	No	No
Pan3	3128.73	-0.226866	0.0780201	-2.90778	0.00364	0.0255248	No	No	No	No	No	No	No	No	No	No	No	No	No	No
Cit	5372.69	-0.281235	0.096727	-2.90751	0.00364317	0.0255349	No	No	No	No	No	No	No	No	No	No	No	No	No	No
Uox	39.1624	-1.12189	0.38622	-2.90479	0.00367503	0.0257045	No	No	No	No	No	No	No	No	No	No	No	No	No	No
Rlbp1	122.367	-0.554982	0.191232	-2.90213	0.0037063	0.0258673	No	No	No	No	No	No	No	No	No	No	No	No	No	No
Ptprq	111.053	-0.613025	0.211264	-2.90169	0.00371151	0.0258914	No	No	No	No	No	No	No	No	No	No	No	No	No	No
Hic1	785.654	-0.450891	0.155456	-2.90044	0.00372643	0.0259833	No	No	No	No	No	No	No	No	No	No	No	No	No	No
Gprc5c	107.433	-0.921197	0.31765	-2.90004	0.00373115	0.026004	No	No	No	No	No	No	No	No	No	No	No	No	No	No
Bgn	18843.5	-0.363896	0.125499	-2.89959	0.00373655	0.0260294	No	No	No	No	No	No	No	No	No	No	No	No	No	No
Rasal2	3109.71	-0.184048	0.0635222	-2.89738	0.00376289	0.0261673	No	No	No	No	No	No	No	No	No	No	No	No	No	No
Gtf3c2	2310.75	-0.175905	0.0607125	-2.89734	0.00376342	0.0261673	No	No	No	No	No	No	No	No	No	No	No	No	No	No
Cc2d2a	999.371	-0.192082	0.0663183	-2.89637	0.00377506	0.0262359	No	No	No	No	No	No	No	No	No	No	No	No	No	No
Ttc39c	1029.92	-0.215173	0.0742996	-2.89602	0.00377927	0.0262529	No	No	No	No	No	No	No	No	No	No	No	No	No	No
Esr1	137.242	-0.660995	0.228396	-2.89407	0.00380283	0.0263794	No	No	No	No	No	No	No	No	No	No	No	No	No	No
Srsf9	1351.85	-0.250286	0.0865169	-2.89292	0.00381682	0.0264642	No	No	No	No	No	No	No	No	No	No	No	No	No	No
Dyrk3	303.923	-0.396977	0.137234	-2.8927	0.00381949	0.0264652	No	No	No	No	No	No	No	No	No	No	No	No	No	No
Mosmo	990.828	-0.190692	0.0659921	-2.88961	0.00385717	0.0266635	No	No	No	No	No	No	No	No	No	No	No	No	No	No
Proser2	66.9111	-1.04126	0.360355	-2.88953	0.00385818	0.0266635	No	No	No	No	No	No	No	No	No	No	No	No	No	No
Vps13b	4040.28	-0.140678	0.0487053	-2.88836	0.00387253	0.0267502	No	No	No	No	No	No	No	No	No	No	No	No	No	No
Rragd	782.702	-0.482396	0.16703	-2.88808	0.00387606	0.0267622	No	No	No	No	No	No	No	No	No	No	No	No	No	No
Ripor2	510.355	-0.527829	0.182773	-2.8879	0.00387827	0.0267649	No	No	No	No	No	No	No	No	No	No	No	No	No	No
Clk4	1554.25	-0.256995	0.0889976	-2.88766	0.00388122	0.0267728	No	No	No	No	No	No	No	No	No	No	No	No	No	No
Prpf40b	1397.1	-0.236862	0.0820307	-2.88748	0.00388342	0.0267755	No	No	No	No	No	No	No	No	No	No	No	No	No	No
Car3	5.1749	-3.7356	1.2951	-2.88441	0.00392151	NA	No	No	No	No	No	No	No	No	No	No	No	No	No	No
Itpr1	5728.04	-0.389672	0.13511	-2.8841	0.00392537	0.0270239	No	No	No	No	No	No	No	No	No	No	No	No	No	No
Lrrtm3	296.77	-0.626401	0.217211	-2.88384	0.00392856	0.0270239	No	No	Yes	Yes	No	No	No	No	No	No	No	No	No	No
Gpr171	272.151	-0.400122	0.138784	-2.88305	0.00393848	0.0270626	No	No	No	No	No	No	No	No	No	No	No	No	No	No
Tmem132a	1549.6	-0.437752	0.151842	-2.88294	0.00393984	0.0270626	No	No	No	No	No	No	No	No	No	No	No	No	No	No
Zfp942	597.606	-0.240623	0.0834745	-2.88259	0.00394418	0.0270685	No	No	No	No	No	No	No	No	No	No	No	No	No	No
Nsmaf	1491.71	-0.185629	0.0644071	-2.88213	0.00395002	0.0270835	No	No	No	No	No	No	No	No	No	No	No	No	No	No
Sult2b1	76.1612	-0.842073	0.292346	-2.8804	0.00397174	0.027202	No	No	No	No	No	No	No	No	No	No	No	No	No	No
Ankrd45	322.313	-0.43551	0.151202	-2.88031	0.00397281	0.027202	No	No	No	No	No	No	No	No	No	No	No	No	No	No
Wdr6	2080.77	-0.392492	0.136279	-2.88006	0.00397603	0.0272093	No	No	No	No	No	No	No	No	No	No	No	No	No	No
Neurod4	4.15462	-5.59519	1.94319	-2.87939	0.00398442	NA	No	No	No	No	No	No	No	No	No	No	No	No	No	No
Prdm11	282.635	-0.384607	0.133596	-2.87888	0.00399089	0.0272754	No	No	No	No	No	No	No	No	No	No	No	No	No	No
Mphosph6	423.713	-0.327479	0.113848	-2.87645	0.00402179	0.0274409	No	No	No	No	No	No	No	No	No	No	No	No	No	No
Cnksr1	28.0492	-1.20633	0.419417	-2.8762	0.00402495	0.0274448	No	No	No	No	No	No	No	No	No	No	No	No	No	No
Manea	761.25	-0.281525	0.0979124	-2.87528	0.00403674	0.0274863	No	No	No	No	No	No	No	No	No	No	No	No	No	No
Hrh3	517.816	-0.673917	0.234507	-2.87377	0.00405608	0.027581	No	No	No	No	No	No	No	No	No	No	No	No	No	No
Pomp	2014.91	-0.200485	0.0697922	-2.8726	0.00407109	0.0276567	No	No	No	No	No	No	No	No	No	No	No	No	No	No
Far2	325.215	-0.47756	0.166446	-2.86916	0.00411558	0.0279087	No	No	No	No	No	No	No	No	No	No	No	No	No	No
Suds3	2113.8	-0.186838	0.0651336	-2.86853	0.00412386	0.0279521	No	No	No	No	No	No	No	No	No	No	No	No	No	No
Vps29	1238.15	-0.167657	0.0584599	-2.8679	0.00413201	0.0279868	No	No	No	No	No	No	No	No	No	No	No	No	No	No
Npepps	4838.6	-0.15657	0.0546016	-2.8675	0.00413732	0.0280048	No	No	No	No	No	No	No	No	No	No	No	No	No	No
Slc6a15	295.466	-0.557574	0.194536	-2.86617	0.00415474	0.0280589	No	No	No	No	No	No	No	No	No	No	No	No	No	No
Ctps2	1331.89	-0.217542	0.0759251	-2.86522	0.0041672	0.0281181	No	No	No	No	No	No	No	No	No	No	No	No	No	No
Mgat5	3745.51	-0.130474	0.0455374	-2.86521	0.00416733	0.0281181	No	No	No	No	No	No	No	No	No	No	No	No	No	No
AI593442	989.442	-0.510257	0.178232	-2.86289	0.00419799	0.0282606	No	No	No	No	No	No	No	No	No	No	No	No	No	No
Adgrb1	2526.15	-0.552616	0.193144	-2.86117	0.00422083	0.0283581	No	No	No	No	No	No	No	No	No	No	No	No	No	No
Cacnb3	1535.24	-0.400758	0.140171	-2.85906	0.00424898	0.0284558	No	No	Yes	Yes	No	No	No	No	No	No	No	No	No	No
Smad7	1764.14	-0.301912	0.105601	-2.85898	0.00425003	0.0284558	No	No	No	No	No	No	No	No	No	No	No	No	No	No
Gprin1	333.442	-0.736532	0.257642	-2.85875	0.00425319	0.0284641	No	No	No	No	No	No	No	No	No	No	No	No	No	No
Ccdc88c	1324.63	-0.384887	0.134705	-2.85725	0.0042733	0.0285729	No	No	No	No	No	No	No	No	No	No	No	No	No	No
Nup133	1340.66	-0.295637	0.10353	-2.85558	0.00429586	0.0287108	No	No	No	No	Yes	No	No	No	No	No	No	No	No	No
Pak7	241.754	-0.784748	0.274826	-2.85543	0.00429781	0.0287108	No	No	No	No	No	No	No	No	No	No	No	No	No	No
Srrm4	505.924	-0.529923	0.185666	-2.85418	0.00431487	0.0288118	No	No	No	No	No	No	No	No	No	No	No	No	No	No
Pdgfb	5161.74	-0.201272	0.0705532	-2.85277	0.00433395	0.0288872	No	No	No	No	No	No	No	No	No	No	No	No	No	No
Dmtf1	2285.46	-0.174639	0.0612216	-2.85257	0.00433672	0.0288926	No	No	No	No	No	No	No	No	No	No	No	No	No	No
Btbd8	932.526	-0.46988	0.16475	-2.85208	0.00434345	0.0289099	No	No	No	No	No	No	No	No	No	No	No	No	No	No
Tmcc1	2060.56	-0.156279	0.0547972	-2.85195	0.00434516	0.0289099	No	No	No	No	No	No	No	No	No	No	No	No	No	No
Baz1b	6765.06	-0.177459	0.0622329	-2.85153	0.00435092	0.0289351	No	No	No	No	No	No	No	No	No	No	No	No	No	No
Kif21b	2543.27	-0.268647	0.0942987	-2.8489	0.00438713	0.0291237	No	No	No	No	No	No	No	No	No	No	No	No	No	No
Arpc1a	2228.88	-0.185508	0.0651266	-2.84842	0.00439373	0.0291541	No	No	No	No	No	No	No	No	No	No	No	No	No	No
Lrrc4	874.352	-0.389853	0.137075	-2.84408	0.004454	0.0294795	No	No	No	No	No	No	No	No	No	No	No	No	No	No
Dgki	759.087	-0.432831	0.152189	-2.84403	0.00445466	0.0294795	Yes	Yes	No	No	No	No	No	No	No	No	No	No	No	No
Gas8	807.081	-0.22332	0.0785503	-2.84302	0.0044688	0.0295599	No	No	No	No	No	No	No	No	No	No	No	No	No	No
Maml2	966.237	-0.363537	0.127895	-2.84246	0.00447665	0.0295854	No	No	No	No	No	No	No	No	No	No	No	No	No	No
Ipcef1	180.026	-1.02648	0.361196	-2.84189	0.00448472	0.0296255	No	No	No	No	No	No	No	No	No	No	No	No	No	No
4933407L21Rik	25.5738	-1.10741	0.389709	-2.84164	0.00448822	0.0296355	No	No	No	No	No	No	No	No	No	No	No	No	No	No
Fmn2	1111.86	-0.377213	0.132767	-2.84116	0.00449498	0.0296669	No	No	No	No	No	No	No	No	No	No	No	No	No	No
Bri3bp	1856.11	-0.169794	0.0597747	-2.84057	0.00450333	0.0297087	No	No	No	No	No	No	No	No	No	No	No	No	No	No
Zdhhc21	1228.58	-0.271589	0.0956194	-2.84032	0.00450684	0.0297156	No	No	No	No	No	No	No	No	No	No	No	No	No	No
Btrc	1644.06	-0.20702	0.0728968	-2.83991	0.0045126	0.0297302	No	No	No	No	No	No	No	No	No	No	No	No	No	No
Fam49a	1441.65	-0.5203	0.183262	-2.83911	0.00452394	0.0297784	No	No	No	No	No	No	No	No	No	No	No	No	No	No
Ikbkg	1428.79	-0.21816	0.0768516	-2.83872	0.0045295	0.0298017	No	No	No	No	No	No	No	No	Yes	No	No	No	No	No
Tut4	1197.89	-0.242472	0.0854306	-2.83823	0.00453641	0.029834	No	No	No	No	No	No	No	No	No	No	No	No	No	No
Fbln1	2157.23	-0.458569	0.161591	-2.83785	0.0045419	0.0298569	No	No	No	No	No	No	No	No	No	No	No	No	No	No
Zfp810	339.158	-0.369174	0.130134	-2.83686	0.0045559	0.0299356	No	No	No	No	No	No	No	No	No	No	No	No	No	No
Cd300lf	970.079	-0.441205	0.15562	-2.83514	0.00458056	0.0300843	No	No	No	No	No	No	No	No	No	No	No	No	No	No
Nrbp1	2645.66	-0.16324	0.0575856	-2.83474	0.0045863	0.0301086	No	No	No	No	No	No	No	No	No	No	No	No	No	No
Necab1	541.083	-0.737224	0.260081	-2.83459	0.00458847	0.0301095	No	No	No	No	No	No	No	No	No	No	No	No	No	No
Cntnap5b	178.834	-0.788132	0.27807	-2.8343	0.00459266	0.0301237	No	No	No	No	No	No	No	No	No	No	No	No	No	No
Marchf7	2730.49	-0.205244	0.0724314	-2.83363	0.0046023	0.0301602	No	No	No	No	No	No	No	No	No	No	No	No	No	No
Slc26a2	1444.32	-0.267188	0.0943401	-2.83217	0.00462328	0.0302843	No	No	No	No	No	No	No	No	No	No	No	No	No	No
Glrp1	234.752	-0.584557	0.206435	-2.83167	0.00463051	0.0302994	No	No	No	No	No	No	No	No	No	No	No	No	No	No
Klhl24	2498.52	-0.249063	0.0879588	-2.83159	0.00463174	0.0302994	No	No	No	No	No	No	No	No	No	No	No	No	No	No
Smtn	3030.65	-0.303377	0.107158	-2.83113	0.00463845	0.0302994	No	No	No	No	No	No	No	No	No	No	No	No	No	No
Ncald	1603.19	-0.553382	0.19547	-2.83103	0.0046399	0.0302994	No	No	Yes	Yes	No	No	No	No	No	No	No	No	No	No
Frem1	140.476	-1.11851	0.395227	-2.83003	0.00465433	0.0303802	No	No	No	No	No	No	No	No	No	No	No	No	No	No
Gria3	1226.48	-0.567719	0.200619	-2.82984	0.00465717	0.0303854	No	No	Yes	Yes	No	No	No	No	No	No	No	No	No	No
Nfkbiz	2066.71	-0.360652	0.127481	-2.82907	0.00466831	0.0304313	No	No	No	No	No	No	No	No	No	No	No	No	No	No
Wnk2	1310.98	-0.645742	0.228281	-2.82872	0.00467344	0.0304514	No	No	No	No	No	No	No	No	No	No	No	No	No	No
Serpine1	2993.62	-0.318005	0.112469	-2.8275	0.00469134	0.0305477	No	No	No	No	No	No	No	No	No	No	No	No	No	No
Trmt9b	50.0802	-0.926849	0.327806	-2.82743	0.00469236	0.0305477	No	No	No	No	No	No	No	No	No	No	No	No	No	No
Zfp513	532.503	-0.256027	0.0905632	-2.82705	0.00469784	0.0305512	No	No	No	No	No	No	No	No	No	No	No	No	No	No
Ggps1	1249.71	-0.178634	0.0632126	-2.82592	0.00471452	0.0306382	No	No	No	No	No	No	No	No	No	No	No	No	No	No
Fam205c	60.6599	-1.14848	0.406616	-2.82448	0.00473569	0.0307622	No	No	No	No	No	No	No	No	No	No	No	No	No	No
Gabra2	232.46	-0.873928	0.309504	-2.82364	0.00474816	0.0308297	No	No	Yes	Yes	No	No	No	No	No	No	No	No	Yes	Yes
Ak4	457.159	-0.454857	0.161211	-2.8215	0.00477999	0.0310092	No	No	No	No	No	No	No	No	No	No	No	No	No	No
Tmem243	527.768	-0.345989	0.122636	-2.82128	0.0047833	0.0310171	No	No	No	No	No	No	No	No	No	No	No	No	No	No
Anpep	675.307	-0.301134	0.106851	-2.81827	0.00482832	0.0312135	No	No	No	No	No	No	No	No	No	No	No	No	No	No
Tvp23a	607.03	-0.340309	0.120788	-2.81741	0.0048412	0.031283	No	No	No	No	No	No	No	No	No	No	No	No	No	No
Actg2	243.191	-0.748712	0.266024	-2.81445	0.00488603	0.0315315	No	No	No	No	No	No	No	No	No	No	No	No	No	No
Styk1	866.224	-0.29987	0.106566	-2.81393	0.004894	0.0315692	No	No	No	No	No	No	No	No	No	No	No	No	No	No
Zfp113	388.667	-0.348356	0.123872	-2.81222	0.00492003	0.0316957	No	No	No	No	No	No	No	No	No	No	No	No	No	No
Cacnb4	1095.84	-0.716388	0.254768	-2.81192	0.00492473	0.0317122	No	No	Yes	Yes	No	No	No	No	No	No	No	No	No	No
Aldh1l1	1521.03	-0.371311	0.132072	-2.81144	0.00493208	0.0317457	No	No	No	No	No	No	No	No	No	No	No	No	No	No
Atraid	662.304	-0.248722	0.0884922	-2.81066	0.00494401	0.0318087	No	No	No	No	No	No	No	No	No	No	No	No	No	No
Dapk1	1249.87	-0.37165	0.132287	-2.80941	0.0049632	0.0318898	No	No	No	No	No	No	No	No	No	No	No	No	No	No
Hnrnpd	3431.8	-0.172008	0.0612347	-2.809	0.00496953	0.0319028	No	No	No	No	No	No	No	No	No	No	No	No	No	No
Frrs1l	1888.7	-0.68944	0.245476	-2.80858	0.00497607	0.0319071	No	No	No	No	No	No	No	No	No	No	No	No	No	No
D130043K22Rik	261.939	-0.725977	0.258761	-2.80559	0.00502245	0.0321342	No	No	No	No	No	No	No	No	No	No	No	No	No	No
Adcy6	2999.94	-0.1647	0.0587486	-2.80348	0.00505552	0.0323147	No	No	Yes	Yes	No	No	No	No	No	No	No	No	No	No
Vsig10	182.837	-0.416167	0.148585	-2.80087	0.00509658	0.032536	No	No	No	No	No	No	No	No	No	No	No	No	No	No
Slc7a4	191.654	-0.856994	0.30606	-2.80008	0.00510894	0.0325868	No	No	No	No	No	No	No	No	No	No	No	No	No	No
Zkscan2	229.926	-0.601834	0.214954	-2.79982	0.00511304	0.0325907	No	No	No	No	No	No	No	No	No	No	No	No	No	No
Pfkp	5646.85	-0.227422	0.0812288	-2.79977	0.00511395	0.0325907	No	No	No	No	No	No	No	No	No	No	No	No	No	No
Ifit1bl2	66.7084	-0.60799	0.217194	-2.7993	0.00512142	0.0326243	No	No	No	No	No	No	No	No	No	No	No	No	No	No
Arhgef7	5644.71	-0.272002	0.0971843	-2.79882	0.00512895	0.0326475	No	No	Yes	Yes	No	No	No	No	No	No	No	No	No	No
Rap1gap	1616.22	-0.471323	0.168465	-2.79776	0.00514587	0.0327378	No	No	No	No	No	No	No	No	No	No	No	No	No	No
Morc2b	91.5479	-0.801689	0.286703	-2.79623	0.00517025	0.0328506	No	No	No	No	No	No	No	No	No	No	No	No	No	No
Olfm1	2868.94	-0.491648	0.175847	-2.79589	0.00517568	0.032871	No	No	No	No	No	No	No	No	No	No	No	No	No	No
Tmem116	93.5169	-0.874929	0.313127	-2.79417	0.00520338	0.0330045	No	No	No	No	No	No	No	No	No	No	No	No	No	No
Klf12	619.158	-0.355688	0.127357	-2.79284	0.0052247	0.0331114	No	No	No	No	No	No	No	No	No	No	No	No	No	No
Rsph1	56.9459	-0.802759	0.287571	-2.79152	0.00524612	0.0332287	No	No	No	No	No	No	No	No	No	No	No	No	No	No
Zfp703	2288.72	-0.236965	0.0848905	-2.79142	0.0052477	0.0332287	No	No	No	No	No	No	No	No	No	No	No	No	No	No
Spata7	607.546	-0.808616	0.2898	-2.79026	0.00526664	0.0333202	No	No	No	No	No	No	No	No	No	No	No	No	No	No
Grm5	1633.64	-0.7037	0.252522	-2.78669	0.00532491	0.0336314	Yes	Yes	Yes	Yes	No	No	No	No	No	No	No	No	No	No
Meig1	18.6194	-1.48247	0.532034	-2.78643	0.00532928	NA	No	No	No	No	No	No	No	No	No	No	No	No	No	No
Polr1d	1995.94	-0.256645	0.0921158	-2.78611	0.0053344	0.0336769	No	No	No	No	No	No	No	No	No	No	No	No	No	No
Fpgt	458.635	-0.36968	0.132737	-2.78506	0.00535179	0.033758	No	No	No	No	No	No	No	No	No	No	No	No	No	No
Plcl2	984.792	-0.263839	0.094793	-2.78332	0.00538053	0.033896	No	No	No	No	No	No	No	No	No	No	No	No	Yes	Yes
Ddit4	691.142	-0.377466	0.135759	-2.78041	0.00542902	0.0341144	No	No	No	No	No	No	No	No	No	No	No	No	No	No
Tpcn1	3995.94	-0.21363	0.0769191	-2.77733	0.00548079	0.0343088	No	No	No	No	No	No	No	No	No	No	No	No	No	No
Rbfox1	1435.03	-0.558318	0.201071	-2.77672	0.00549112	0.0343444	No	No	No	No	No	No	No	No	No	No	No	No	No	No
Mapre3	1633.8	-0.397567	0.143228	-2.77577	0.00550715	0.0344156	No	No	No	No	No	No	No	No	No	No	No	No	No	No
Gm7489	7.25271	-2.82263	1.01733	-2.77456	0.00552763	NA	No	No	No	No	No	No	No	No	No	No	No	No	No	No
Vinac1	25.1563	-1.13416	0.409041	-2.77273	0.00555884	0.0346656	No	No	No	No	No	No	No	No	No	No	No	No	No	No
Slc7a15	58.5512	-0.836963	0.30187	-2.77259	0.00556121	0.0346657	No	No	No	No	No	No	No	No	No	No	No	No	No	No
R3hdm1	6908.27	-0.2259	0.0815206	-2.77108	0.0055871	0.0347832	No	No	No	No	No	No	No	No	No	No	No	No	No	No
Bcl11a	463.553	-1.03458	0.373398	-2.77071	0.0055934	0.0348078	No	No	No	No	No	No	No	No	No	No	No	No	No	No
Nyap2	265.356	-1.00676	0.363517	-2.76951	0.00561404	0.0348923	No	No	No	No	No	No	No	No	No	No	No	No	No	No
Dnah7c	61.1315	-0.786785	0.284269	-2.76775	0.00564444	0.0350518	No	No	No	No	No	No	No	No	No	No	No	No	No	No
Bcl2a1b	768.998	-0.397077	0.143474	-2.76758	0.00564735	0.0350552	No	No	No	No	No	No	No	No	No	No	No	No	No	No
Glmn	243.906	-0.428978	0.155083	-2.76612	0.00567281	0.0351691	No	No	No	No	No	No	No	No	No	No	No	No	No	No
Nfyb	553.913	-0.293928	0.106341	-2.76402	0.00570935	0.0353447	No	No	No	No	No	No	No	No	No	No	No	No	No	No
Kcnt2	187.402	-0.872499	0.315701	-2.76369	0.00571517	0.0353447	No	No	No	No	No	No	No	No	No	No	No	No	No	No
Pgbd5	696.885	-0.832839	0.301352	-2.76367	0.00571546	0.0353447	No	No	No	No	No	No	No	No	No	No	No	No	No	No
Spg7	1276.07	-0.178017	0.0644399	-2.76252	0.00573567	0.0354549	No	No	No	No	No	No	No	No	No	No	No	No	No	No
Olfr1507	4.74072	-4.34307	1.57295	-2.7611	0.00576071	NA	No	No	No	No	No	No	No	No	No	No	No	No	No	No
Fam185a	279.14	-0.353985	0.128363	-2.75768	0.00582138	0.0358454	No	No	No	No	No	No	No	No	No	No	No	No	No	No
N4bp2l1	335.154	-0.443147	0.160787	-2.7561	0.00584945	0.0359781	No	No	No	No	No	No	No	No	No	No	No	No	No	No
Igdcc4	655.938	-0.424203	0.154089	-2.75296	0.00590586	0.0362649	No	No	No	No	No	No	No	No	No	No	No	No	No	No
Wdr13	1758.15	-0.192932	0.0702202	-2.74753	0.00600461	0.0367479	No	No	No	No	No	No	No	No	No	No	No	No	No	No
Pdcd4	1181.02	-0.295641	0.107619	-2.7471	0.00601254	0.0367524	No	No	No	No	No	No	No	No	No	No	No	No	No	No
Pth1r	142.644	-0.443593	0.161562	-2.74566	0.00603901	0.0368678	No	No	No	No	No	No	No	No	No	No	No	No	No	No
Cdk6	5208.92	-0.14396	0.0524784	-2.74322	0.00608393	0.0370969	No	No	No	No	No	No	No	No	No	No	No	No	No	No
Snhg11	9345.62	-0.483283	0.176331	-2.74077	0.00612956	0.0373478	No	No	No	No	No	No	No	No	No	No	No	No	No	No
B3gat1	759.261	-0.510092	0.18615	-2.74023	0.0061397	0.0373908	No	No	No	No	No	No	No	No	No	No	No	No	No	No
Kcnq3	1909.11	-0.533462	0.194728	-2.73953	0.00615267	0.0374391	No	No	Yes	Yes	No	No	No	No	No	No	No	No	No	No
Cgnl1	3090.33	-0.252863	0.0923644	-2.73766	0.00618776	0.0376063	No	No	No	No	No	No	No	No	No	No	No	No	No	No
Ttyh3	3964.83	-0.189919	0.0694104	-2.73618	0.00621571	0.0377451	No	No	No	No	No	No	No	No	No	No	No	No	No	No
Pnlip	34.2204	-1.23635	0.451922	-2.73577	0.00622343	0.0377766	No	No	No	No	No	No	No	No	No	No	No	No	No	No
Nhlrc2	1697.77	-0.159103	0.0581846	-2.73445	0.00624848	0.0379131	No	No	No	No	No	No	No	No	No	No	No	No	No	No
Fnip1	2592.6	-0.196445	0.0718567	-2.73385	0.00625989	0.0379512	No	No	No	No	No	No	No	No	No	No	No	No	No	No
Vamp2	4605.29	-0.408073	0.149359	-2.73216	0.0062921	0.0380997	No	No	Yes	Yes	No	No	No	No	No	No	No	No	No	No
Sstr3	82.4927	-0.914818	0.334894	-2.73166	0.00630153	0.0381257	No	No	No	No	No	No	No	No	No	No	No	No	No	No
Cobll1	1346.51	-0.335079	0.122688	-2.73115	0.0063114	0.038127	No	No	No	No	No	No	No	No	No	No	No	No	No	No
Jakmip2	631.748	-0.40529	0.148404	-2.731	0.00631433	0.038127	No	No	No	No	No	No	No	No	No	No	No	No	No	No
Cap2	653.479	-0.660591	0.241888	-2.73098	0.00631462	0.038127	No	No	No	No	No	No	No	No	No	No	No	No	No	No
Car11	358.119	-0.560674	0.205747	-2.72506	0.00642891	0.0387697	No	No	No	No	No	No	No	No	No	No	No	No	No	No
Gpr85	323.022	-0.356584	0.130875	-2.72461	0.00643775	0.0387917	No	No	No	No	No	No	No	No	No	No	No	No	No	No
Irs1	5153.04	-0.316203	0.116109	-2.72334	0.00646257	0.0388936	No	No	No	No	No	No	No	No	No	No	No	No	No	No
Cadm2	2013.5	-0.6065	0.222759	-2.72268	0.00647548	0.0389554	No	No	No	No	No	No	No	No	No	No	No	No	No	No
Arhgap20	629.302	-0.629185	0.231115	-2.72239	0.00648124	0.0389742	No	No	No	No	No	No	No	No	No	No	No	No	No	No
Fam162a	2138.1	-0.327354	0.120283	-2.72152	0.00649819	0.0390445	No	No	No	No	No	No	No	No	No	No	No	No	No	No
Arap2	2324.37	-0.225874	0.0830093	-2.72106	0.00650726	0.039082	No	No	No	No	No	No	No	No	No	No	No	No	No	No
Corin	7.3043	-2.82513	1.03837	-2.72074	0.00651353	NA	No	No	No	No	No	No	No	No	No	No	No	No	No	No
Aifm3	369.11	-0.825338	0.303497	-2.71943	0.00653945	0.039197	No	No	No	No	No	No	No	No	No	No	No	No	No	No
Gatad1	2003.43	-0.142879	0.0525548	-2.71868	0.00655439	0.0392707	No	No	No	No	No	No	No	No	No	No	No	No	No	No
Cfap74	221.684	-0.583733	0.214822	-2.71728	0.00658206	0.0393887	No	No	No	No	No	No	No	No	No	No	No	No	No	No
Ly6c1	1069.29	-0.230025	0.0846665	-2.71684	0.00659092	0.0394258	No	No	No	No	No	No	No	No	No	No	No	No	No	No
Neu2	7.97761	-3.59281	1.32246	-2.71677	0.00659229	NA	No	No	No	No	No	No	No	No	No	No	No	No	No	No
Ackr3	883.465	-0.322337	0.118683	-2.71595	0.00660861	0.0394679	No	No	No	No	No	No	No	No	No	No	No	No	No	No
Mcpt8	23.7179	-1.58993	0.585543	-2.71531	0.00662133	0.039512	No	No	No	No	No	No	No	No	No	No	No	No	No	No
Foxk1	3004.39	-0.191592	0.0706144	-2.71322	0.00666326	0.0396864	No	No	No	No	No	No	No	No	No	No	No	No	No	No
Cep126	215.815	-0.465399	0.17154	-2.71306	0.00666648	0.0396864	No	No	No	No	No	No	No	No	No	No	No	No	No	No
Itgb4	435.135	-0.418104	0.154116	-2.71292	0.00666931	0.0396864	No	No	No	No	No	No	No	No	No	No	No	No	No	No
Vps13c	4653.91	-0.210416	0.0775677	-2.71267	0.00667431	0.0397002	No	No	No	No	No	No	No	No	No	No	No	No	No	No
Strip2	327.61	-0.743489	0.274207	-2.71142	0.00669956	0.0397865	No	No	No	No	No	No	No	No	No	No	No	No	No	No
Gprasp2	192.703	-1.179	0.43494	-2.71071	0.00671386	0.0398554	No	No	No	No	No	No	No	No	No	No	No	No	No	No
Stim2	1440.94	-0.317282	0.117174	-2.70779	0.0067733	0.0401601	No	No	No	No	No	No	No	No	No	No	No	No	No	No
Cdc42ep1	2176.65	-0.24379	0.0900508	-2.70725	0.00678426	0.0401825	No	No	No	No	No	No	No	No	No	No	No	No	No	No
Lin7c	1857.69	-0.179398	0.0662738	-2.70693	0.00679093	0.0401914	No	No	Yes	Yes	No	No	No	No	No	No	No	No	No	No
Spred3	1639.55	-0.192159	0.0710447	-2.70476	0.00683534	0.0403986	No	No	No	No	No	No	No	No	No	No	No	No	No	No
Insig2	707.902	-0.198862	0.0735341	-2.70435	0.00684375	0.0404322	No	No	No	No	No	No	No	No	No	No	No	No	No	No
Syt13	1316.8	-0.461077	0.170525	-2.70386	0.00685386	0.0404758	No	No	No	No	No	No	No	No	No	No	No	No	No	No
Gbgt1	129.457	-0.613564	0.227037	-2.70248	0.00688244	0.0406121	No	No	No	No	No	No	No	No	No	No	No	No	No	No
Golga4	4104.91	-0.135851	0.0502765	-2.70208	0.00689066	0.0406445	No	No	No	No	No	No	No	No	No	No	No	No	No	No
Sepsecs	409.167	-0.328404	0.121567	-2.70143	0.00690429	0.0407087	No	No	No	No	No	No	No	No	No	No	No	No	No	No
Tmem120a	615.88	-0.259979	0.096303	-2.6996	0.00694239	0.0408682	No	No	No	No	No	No	No	No	No	No	No	No	No	No
Cdkn1c	114.872	-0.849006	0.314542	-2.69918	0.00695096	0.0408862	No	No	No	No	No	No	No	No	No	No	No	No	No	No
Armcx5	339.683	-0.391618	0.145123	-2.69853	0.00696468	0.0409344	No	No	No	No	No	No	No	No	No	No	No	No	No	No
Echs1	982.025	-0.273312	0.101308	-2.69782	0.00697949	0.0410052	No	No	No	No	No	No	No	No	No	No	No	No	No	No
Rnf180	441.83	-0.300475	0.11143	-2.69654	0.00700637	0.0411195	No	No	No	No	No	No	No	No	No	No	No	No	No	No
Cacna2d3	560.009	-0.600966	0.222878	-2.69639	0.00700949	0.0411195	No	No	Yes	Yes	No	No	No	No	No	No	No	No	No	No
Fbxw4	574.05	-0.235959	0.0875299	-2.69575	0.00702296	0.0411789	No	No	No	No	No	No	No	No	No	No	No	No	No	No
Selenbp1	109.301	-0.698117	0.259024	-2.69518	0.00703507	0.0412336	No	No	No	No	No	No	No	No	No	No	No	No	No	No
Dnal1	937.396	-0.263082	0.0976243	-2.69485	0.00704212	0.0412586	No	No	No	No	No	No	No	No	No	No	No	No	No	No
Col8a1	4019.19	-0.279052	0.10371	-2.6907	0.00713022	0.041643	No	No	No	No	No	No	No	No	No	No	No	No	No	No
Rapgefl1	545.165	-0.935537	0.347766	-2.69014	0.00714226	0.0416941	No	No	No	No	No	No	No	No	No	No	No	No	No	No
Mllt6	3073.82	-0.186424	0.0693204	-2.68931	0.00715992	0.0417524	No	No	No	No	No	No	No	No	No	No	No	No	No	No
Ccdc187	113.534	-0.750967	0.279243	-2.6893	0.0071602	0.0417524	No	No	No	No	No	No	No	No	No	No	No	No	No	No
Slc16a7	441.124	-0.381699	0.141947	-2.68904	0.00716588	0.0417536	No	No	No	No	No	No	No	No	No	No	No	No	No	No
Tfcp2l1	171.818	-0.976422	0.363136	-2.68886	0.00716956	0.0417576	No	No	No	No	No	No	No	No	No	No	No	No	No	No
Cdyl2	169.751	-0.58623	0.21805	-2.68851	0.00717714	0.0417854	No	No	No	No	No	No	No	No	No	No	No	No	No	No
Grhl1	78.0373	-0.888955	0.330675	-2.6883	0.0071816	0.0417949	No	No	No	No	No	No	No	No	No	No	No	No	No	No
Tmem108	426.421	-0.460384	0.171337	-2.687	0.00720967	0.0418924	No	No	No	No	No	No	No	No	No	No	No	No	No	No
Thy1	3764.49	-0.340743	0.126885	-2.68544	0.00724333	0.042055	No	No	No	No	No	No	No	No	No	No	No	No	No	No
Pcdhga12	1341.78	-0.284879	0.106098	-2.68507	0.00725153	0.0420861	No	No	No	No	No	No	No	No	No	No	No	No	No	No
Map3k5	983.442	-0.28999	0.108019	-2.68462	0.00726122	0.0421167	No	No	No	No	No	No	No	No	No	No	No	No	No	No
Tcp11l2	275.256	-0.42491	0.158552	-2.67994	0.00736356	0.0426148	No	No	No	No	No	No	No	No	No	No	No	No	No	No
Lmtk2	2407.86	-0.289579	0.108058	-2.67984	0.00736563	0.0426148	No	No	No	No	No	No	No	No	No	No	No	No	No	No
Prkab1	1037.44	-0.221989	0.0829093	-2.67749	0.00741757	0.042815	No	No	Yes	Yes	No	No	No	No	No	No	No	No	No	No
Cab39	3727	-0.0940366	0.0351312	-2.67673	0.00743449	0.0428959	No	No	No	No	No	No	No	No	No	No	No	No	No	No
Dcx	310.586	-0.567825	0.212272	-2.67499	0.00747309	0.0430684	No	No	No	No	No	No	No	No	No	No	No	No	No	No
Meis3	322.486	-0.437852	0.163734	-2.67417	0.00749142	0.0431069	No	No	No	No	No	No	No	No	No	No	No	No	No	No
Mal2	317.378	-0.903958	0.338156	-2.6732	0.00751314	0.0431983	No	No	No	No	No	No	No	No	No	No	No	No	No	No
Ankrd63	49.6024	-1.62387	0.607672	-2.67228	0.00753385	0.0432947	No	No	No	No	No	No	No	No	No	No	No	No	No	No
Dock10	2701.43	-0.318995	0.119376	-2.67219	0.00753573	0.0432947	No	No	No	No	No	No	No	No	No	No	No	No	No	No
Kcna4	306.224	-0.594819	0.222812	-2.66959	0.00759431	0.0435637	No	No	Yes	Yes	No	No	No	No	No	No	No	No	No	No
St6gal1	1428.02	-0.192922	0.0724337	-2.66343	0.00773485	0.0442719	No	No	No	No	No	No	No	No	No	No	No	No	No	No
Ltbp3	7438.23	-0.225504	0.0846751	-2.66317	0.00774079	0.0442839	No	No	No	No	No	No	No	No	No	No	No	No	No	No
Fuom	188.692	-0.489006	0.183645	-2.66277	0.00774995	0.0443192	No	No	No	No	No	No	No	No	No	No	No	No	No	No
Ttyh1	2383.49	-0.396266	0.148832	-2.6625	0.00775625	0.0443197	No	No	No	No	No	No	No	No	No	No	No	No	No	No
Prokr1	131.543	-0.63617	0.238944	-2.66242	0.00775819	0.0443197	No	No	No	No	No	No	No	No	No	No	No	No	No	No
Abi2	2456.44	-0.282818	0.106244	-2.66196	0.00776872	0.0443581	No	No	No	No	No	No	No	No	No	No	No	No	No	No
Slc16a3	684.703	-0.458871	0.172422	-2.66132	0.00778354	0.0444255	No	No	No	No	No	No	No	No	No	No	No	No	No	No
Gm4788	3.69626	-5.41818	2.03642	-2.66064	0.00779922	NA	No	No	No	No	No	No	No	No	No	No	No	No	No	No
Crhr2	15.0792	-2.03245	0.764165	-2.6597	0.00782105	NA	No	No	No	No	No	No	No	No	No	No	No	No	No	No
Tctn1	704.959	-0.318343	0.119695	-2.65963	0.00782274	0.0446149	No	No	No	No	No	No	No	No	No	No	No	No	No	No
Pde2a	1075.49	-1.16647	0.438651	-2.65921	0.00783231	0.0446523	No	No	No	No	No	No	No	No	No	No	No	No	No	No
Pde8b	553.067	-0.42244	0.158905	-2.65845	0.00785019	0.0447337	No	No	No	No	No	No	No	No	No	No	No	No	No	No
Plscr1	631.206	-0.316506	0.119094	-2.65761	0.00786978	0.0448142	No	No	No	No	No	No	No	No	No	No	No	No	No	No
Esrra	748.128	-0.253078	0.0952547	-2.65686	0.00788728	0.0448966	No	No	No	No	No	No	No	No	No	No	No	No	No	No
Plau	8241.18	-0.382629	0.14404	-2.65641	0.00789773	0.0449388	No	No	No	No	No	No	No	No	No	No	No	No	No	No
F830016B08Rik	291.644	-0.503807	0.189728	-2.65541	0.00792122	0.0450081	No	No	No	No	No	No	No	No	No	No	No	No	No	No
Septin3	2051.47	-0.621497	0.234263	-2.65299	0.00797833	0.0452757	No	No	No	No	No	No	No	No	No	No	No	No	No	No
Sspo	140.165	-1.53618	0.579685	-2.65003	0.00804852	0.0455519	No	No	No	No	No	No	No	No	No	No	No	No	No	No
Lama3	100.063	-0.674733	0.255012	-2.64588	0.00814785	0.0460613	No	No	No	No	No	No	No	No	No	No	No	No	No	No
Kcnj9	505.817	-0.710989	0.268758	-2.64546	0.00815793	0.0461007	No	No	Yes	Yes	No	No	No	No	No	No	No	No	No	No
Yipf6	856.682	-0.232441	0.0878737	-2.64518	0.00816484	0.0461222	No	No	No	No	No	No	No	No	No	No	No	No	No	No
Tmem120b	150.78	-0.555345	0.209971	-2.64486	0.00817244	0.0461475	No	No	No	No	No	No	No	No	No	No	No	No	No	No
Adam22	2083.01	-0.426795	0.161435	-2.64376	0.00819912	0.0462101	No	No	No	No	No	No	No	No	No	No	No	No	No	No
Dync2h1	1528.02	-0.327211	0.123818	-2.64268	0.00822515	0.0463392	No	No	No	No	No	No	No	No	No	No	No	No	No	No
Slc2a6	262.645	-0.359813	0.136212	-2.64157	0.00825239	0.0464573	No	No	No	No	No	No	No	No	No	No	No	No	No	No
Pclo	4933.63	-0.548553	0.207757	-2.64035	0.00828202	0.0466064	No	No	No	No	No	No	No	No	No	No	No	No	No	No
Chn2	458.286	-0.310601	0.117669	-2.63962	0.00829988	0.0466892	No	No	No	No	No	No	No	No	No	No	No	No	No	No
Sema6d	3503.83	-0.134804	0.0510745	-2.63937	0.00830611	0.0467065	No	No	No	No	No	No	No	No	No	No	No	No	No	No
Gm20449	7.82603	-3.27161	1.23968	-2.63908	0.00831316	NA	No	No	No	No	No	No	No	No	No	No	No	No	No	No
Gbp4	649.429	-0.593908	0.225076	-2.6387	0.00832245	0.0467806	No	No	No	No	Yes	No	No	No	No	No	No	No	No	No
Cntn4	369.292	-0.590234	0.223704	-2.63846	0.00832844	0.0467966	No	No	No	No	No	No	No	No	No	No	No	No	No	No
Cbwd1	463.618	-0.28711	0.108891	-2.63666	0.0083726	0.0470091	No	No	No	No	No	No	No	No	No	No	No	No	No	No
Rasgef1c	100.142	-0.5898	0.223735	-2.63616	0.00838512	0.0470436	No	No	No	No	No	No	No	No	No	No	No	No	No	No
Smim20	327.995	-0.330082	0.12524	-2.63558	0.00839927	0.0471052	No	No	No	No	No	No	No	No	No	No	No	No	No	No
Slc23a2	2635.24	-0.264202	0.100319	-2.63362	0.00844793	0.0473423	No	No	No	No	No	No	No	No	No	No	No	No	No	No
Sgip1	1579.85	-0.38618	0.146771	-2.63117	0.00850905	0.0476255	No	No	No	No	No	No	No	No	No	No	No	No	No	No
Col1a2	20272.8	-0.238932	0.0908136	-2.63102	0.00851293	0.0476255	No	No	No	No	No	No	No	No	No	No	No	No	No	No
Rheb	2160.29	-0.195235	0.0742071	-2.63095	0.00851467	0.0476255	No	No	No	No	No	No	No	No	No	No	No	No	No	No
Def8	1165.53	-0.235933	0.0896801	-2.63083	0.00851776	0.0476255	No	No	No	No	No	No	No	No	No	No	No	No	No	No
Paqr9	431.619	-0.581817	0.221189	-2.63041	0.00852827	0.0476663	No	No	No	No	No	No	No	No	No	No	No	No	No	No
Rnf217	1073.96	-0.238357	0.0906287	-2.63004	0.00853746	0.0476997	No	No	No	No	No	No	No	No	No	No	No	No	No	No
Steap1	298.39	-0.415684	0.158127	-2.6288	0.00856865	0.0478475	No	No	No	No	No	No	No	No	No	No	No	No	No	No
Ceacam18	3.46241	-5.32545	2.02782	-2.6262	0.0086344	NA	No	No	No	No	No	No	No	No	No	No	No	No	No	No
Ep400	7419.25	-0.132692	0.0505699	-2.62393	0.00869221	0.0484364	No	No	No	No	No	No	No	No	No	No	No	No	No	No
Idi2	13.8341	-2.52841	0.964223	-2.62223	0.00873572	NA	No	No	No	No	No	No	No	No	No	No	No	No	No	No
Tmem161b	458.218	-0.274441	0.104677	-2.62179	0.00874699	0.048705	No	No	No	No	No	No	No	No	No	No	No	No	No	No
Slc35f3	126.964	-0.80257	0.306308	-2.62014	0.00878942	0.0489229	No	No	No	No	No	No	No	No	No	No	No	No	No	No
Ptk2	4051.19	-0.179581	0.068554	-2.61955	0.00880454	0.048977	No	No	No	No	No	No	No	No	No	No	No	No	No	No
Slc8a1	4162.52	-0.374937	0.143173	-2.61877	0.00882469	0.0490455	No	No	No	No	No	No	No	No	No	No	No	No	No	No
Adamts3	134.882	-0.674042	0.257504	-2.6176	0.008855	0.0491819	No	No	No	No	No	No	No	No	No	No	No	No	No	No
Sh3rf3	189.038	-0.953132	0.364129	-2.61757	0.00885587	0.0491819	No	No	No	No	No	No	No	No	No	No	No	No	No	No
Dgat2	341.047	-0.609919	0.233102	-2.61654	0.00888263	0.0493121	No	No	No	No	No	No	No	No	No	No	No	No	No	No
Gm38393	148.868	-0.714449	0.273483	-2.61241	0.00899071	0.0498002	No	No	No	No	No	No	No	No	No	No	No	No	No	No
Ptpn12	3446.06	-0.264702	0.101395	-2.6106	0.00903845	0.0500271	No	No	No	No	No	No	No	No	No	No	No	No	No	No
Lamp2	11598.9	-0.160493	0.0614895	-2.61009	0.00905176	0.0500821	No	No	No	No	No	No	No	No	No	No	No	No	No	No
Cacng3	232.543	-1.11942	0.42896	-2.60962	0.00906424	0.0501324	Yes	Yes	Yes	Yes	No	No	No	No	No	No	Yes	Yes	No	No
2610318N02Rik	38.7181	-1.07818	0.4133	-2.60871	0.00908843	0.0502475	No	No	No	No	No	No	No	No	No	No	No	No	No	No
Gas7	1975.95	-0.93219	0.357561	-2.60708	0.00913173	0.0504396	No	No	No	No	No	No	No	No	No	No	No	No	No	No
Pgpep1l	15.4512	-1.3946	0.534999	-2.60674	0.00914093	NA	No	No	No	No	No	No	No	No	No	No	No	No	No	No
Commd3	904.465	-0.192295	0.0737949	-2.60581	0.00916576	0.050543	No	No	No	No	No	No	No	No	No	No	No	No	No	No
Grip1	250.583	-0.498981	0.191527	-2.60528	0.00917999	0.0505791	No	No	Yes	Yes	No	No	No	No	No	No	No	No	No	No
1700030J22Rik	88.907	-0.630844	0.24215	-2.60518	0.00918255	0.0505791	No	No	No	No	No	No	No	No	No	No	No	No	No	No
Rpl13	14653.9	-0.212094	0.0814218	-2.60488	0.00919067	0.0506051	No	No	No	No	No	No	No	No	No	No	No	No	No	No
Cadps2	399.276	-0.612457	0.235502	-2.60064	0.00930492	0.0510634	No	No	No	No	No	No	No	No	No	No	No	No	No	No
Commd8	1067.84	-0.233023	0.089623	-2.60003	0.00932143	0.051135	No	No	No	No	No	No	No	No	No	No	No	No	No	No
Myo7a	1457.5	-0.215562	0.0829471	-2.59879	0.00935528	0.0512827	No	No	No	No	No	No	No	No	No	No	No	No	No	No
Arhgap32	3811.19	-0.472967	0.182019	-2.59845	0.00936457	0.0513147	No	No	No	No	No	No	No	No	No	No	No	No	No	No
Kdm5a	2892.16	-0.137835	0.0531042	-2.59556	0.00944364	0.0516524	No	No	No	No	No	No	No	No	No	No	No	No	No	No
Syt5	299.924	-0.884683	0.341032	-2.59414	0.00948288	0.0518288	No	No	No	No	No	No	No	No	No	No	No	No	No	No
Zfp458	335.291	-0.377563	0.145627	-2.59267	0.00952333	0.0519923	No	No	No	No	No	No	No	No	No	No	No	No	No	No
Fam114a1	1572.52	-0.22389	0.0863682	-2.59228	0.00953432	0.0520332	No	No	No	No	No	No	No	No	No	No	No	No	No	No
Fam135b	551.707	-0.630605	0.243325	-2.59162	0.00955252	0.0521133	No	No	No	No	No	No	No	No	No	No	No	No	No	No
Kcnn2	203.244	-0.684589	0.264208	-2.59109	0.00956714	0.0521546	No	No	Yes	Yes	No	No	No	No	No	No	No	No	No	No
Arhgef9	1625	-0.519719	0.200633	-2.5904	0.00958654	0.052222	No	No	Yes	Yes	No	No	No	No	No	No	No	No	No	No
Gbp10	136.572	-0.559171	0.215882	-2.59017	0.00959276	0.0522367	No	No	No	No	Yes	No	No	No	No	No	No	No	No	No
Sec14l2	248.281	-0.502259	0.193976	-2.58928	0.00961757	0.0523525	No	No	No	No	No	No	No	No	No	No	No	No	No	No
Homer1	1222.21	-0.317409	0.122644	-2.58804	0.00965228	0.0524836	Yes	Yes	Yes	Yes	No	No	No	No	No	No	No	No	No	No
Zfp956	160.619	-0.395327	0.152891	-2.58567	0.00971888	0.0527511	No	No	No	No	No	No	No	No	No	No	No	No	No	No
Dennd3	284.292	-0.441099	0.170638	-2.585	0.00973799	0.052814	No	No	No	No	No	No	No	No	No	No	No	No	No	No
Taok3	1876.48	-0.171708	0.0664348	-2.58461	0.00974894	0.052854	No	No	No	No	No	No	No	No	No	No	No	No	No	No
Dock3	1680.78	-0.52861	0.204551	-2.58425	0.00975919	0.0528747	No	No	No	No	No	No	No	No	No	No	No	No	No	No
Nktr	7120.11	-0.102328	0.0395971	-2.58422	0.00975989	0.0528747	No	No	No	No	No	No	No	No	No	No	No	No	No	No
Ppp1r1b	310.217	-1.21656	0.470891	-2.58354	0.00977932	0.0529369	No	No	No	No	No	No	No	No	No	No	No	No	No	No
Tmbim6	10047.3	-0.117425	0.0454532	-2.58344	0.00978209	0.0529369	No	No	No	No	No	No	No	No	No	No	No	No	No	No
Cadm1	1796.72	-0.293682	0.113691	-2.58317	0.00978979	0.0529471	No	No	No	No	No	No	No	No	No	No	No	No	No	No
Ctbs	345.598	-0.376729	0.145904	-2.58203	0.00982214	0.0530581	No	No	No	No	No	No	No	No	No	No	No	No	No	No
Plcg1	3050.14	-0.144468	0.0559518	-2.582	0.00982287	0.0530581	No	No	No	No	Yes	No	No	No	No	No	No	No	No	No
Grm2	214.848	-1.11603	0.432253	-2.58189	0.00982597	0.0530581	Yes	Yes	No	No	No	No	No	No	No	No	No	No	No	No
Ctsc	5823.18	-0.306518	0.118776	-2.58064	0.00986161	0.0531924	No	No	No	No	No	No	No	No	No	No	No	No	No	No
Neurod1	65.1476	-1.04628	0.405551	-2.57989	0.00988312	0.053289	No	No	No	No	No	No	No	No	No	No	No	No	No	No
Cdk8	1485.59	-0.155597	0.0603156	-2.57972	0.00988819	0.0532969	No	No	No	No	No	No	No	No	No	No	No	No	No	No
H2-T24	835.795	-0.216267	0.0838478	-2.57928	0.00990064	0.0533266	No	No	No	No	No	No	No	No	No	No	No	No	No	No
Dclk3	135.231	-1.19793	0.464445	-2.57927	0.00990089	0.0533266	No	No	No	No	No	No	No	No	No	No	No	No	No	No
1500009C09Rik	392.441	-0.406741	0.157789	-2.57775	0.00994454	0.0534451	No	No	No	No	No	No	No	No	No	No	No	No	No	No
Epha7	587.009	-0.891793	0.346022	-2.57727	0.00995842	0.0534802	No	No	No	No	No	No	No	No	No	No	No	No	No	No
Cbx7	415.144	-0.46879	0.181902	-2.57715	0.00996189	0.0534802	No	No	No	No	No	No	No	No	No	No	No	No	No	No
Chd3	8435.03	-0.248246	0.0963665	-2.57606	0.0099934	0.0536299	No	No	No	No	No	No	No	No	No	No	No	No	No	No
Ccdc39	268.458	-0.379593	0.14739	-2.57543	0.0100116	0.0536998	No	No	No	No	No	No	No	No	No	No	No	No	No	No
Pla2g4e	60.558	-1.07982	0.419411	-2.57461	0.0100353	0.0537579	No	No	No	No	No	No	No	No	No	No	No	No	No	No
Bcl7a	834.738	-0.382853	0.148735	-2.57406	0.0100512	0.0538231	No	No	No	No	No	No	No	No	No	No	No	No	No	No
Mras	1774.11	-0.322389	0.125392	-2.57105	0.0101392	0.0541901	No	No	No	No	No	No	No	No	No	No	No	No	No	No
Rbm5	3489.87	-0.123639	0.0480906	-2.57096	0.0101417	0.0541901	No	No	No	No	No	No	No	No	No	No	No	No	No	No
Neurl1b	391.528	-0.529407	0.206123	-2.56841	0.0102167	0.054532	No	No	No	No	No	No	No	No	No	No	No	No	No	No
Rgs7bp	1866.21	-0.538005	0.209496	-2.56809	0.0102261	0.0545548	No	No	No	No	No	No	No	No	No	No	No	No	No	No
Olfr457	14.2813	-1.99468	0.776888	-2.56753	0.0102425	NA	No	No	No	No	No	No	No	No	No	No	No	No	No	No
Rnf150	819.416	-0.353577	0.137768	-2.56646	0.0102742	0.0547601	No	No	No	No	No	No	No	No	No	No	No	No	No	No
Ldb1	3274.56	-0.143812	0.0561109	-2.563	0.0103772	0.0552692	No	No	No	No	No	No	No	No	No	No	No	No	No	No
Pdzd2	1322.49	-0.400556	0.156306	-2.56265	0.0103878	0.055286	No	No	No	No	No	No	No	No	No	No	No	No	No	No
Scn2b	1491.53	-0.573926	0.223985	-2.56234	0.0103968	0.0552941	No	No	No	No	No	No	No	No	No	No	No	No	No	No
Fn3k	130.967	-0.739411	0.288606	-2.56201	0.0104068	0.0553077	No	No	No	No	No	No	No	No	No	No	No	No	No	No
Osgepl1	248.63	-0.365053	0.142497	-2.56183	0.0104121	0.0553159	No	No	No	No	No	No	No	No	No	No	No	No	No	No
Wwox	652.344	-0.310244	0.121152	-2.5608	0.0104433	0.055422	No	No	No	No	No	No	No	No	No	No	No	No	No	No
Lrrtm4	268.304	-0.90866	0.354864	-2.56059	0.0104495	0.0554349	No	No	Yes	Yes	No	No	No	No	No	No	No	No	No	No
Pamr1	107.987	-0.791597	0.30923	-2.5599	0.0104703	0.0555113	No	No	No	No	No	No	No	No	No	No	No	No	No	No
Slc27a1	1809.81	-0.187861	0.0734344	-2.55821	0.0105212	0.0556758	No	No	No	No	No	No	No	No	No	No	No	No	No	No
Iyd	12.6925	-2.47437	0.967343	-2.55791	0.0105304	NA	No	No	No	No	No	No	No	No	No	No	No	No	No	No
Zfr	5770.23	-0.133314	0.0521702	-2.55537	0.0106075	0.0560527	No	No	No	No	No	No	No	No	No	No	No	No	No	No
Disp3	384.444	-0.497599	0.194751	-2.55505	0.0106172	0.0560611	No	No	No	No	No	No	No	No	No	No	No	No	No	No
Gm29666	102.803	-0.522149	0.204368	-2.55494	0.0106205	0.0560611	No	No	No	No	No	No	No	No	No	No	No	No	No	No
Unc5c	907.84	-0.3231	0.126521	-2.55372	0.010658	0.0562391	No	No	No	No	No	No	No	No	No	No	No	No	No	No
Nlgn1	841.037	-0.503597	0.19722	-2.55348	0.0106652	0.0562542	Yes	Yes	Yes	Yes	No	No	No	No	No	No	Yes	Yes	Yes	Yes
Pkd2l2	167.122	-0.41837	0.16385	-2.55338	0.0106684	0.0562542	No	No	No	No	No	No	No	No	No	No	No	No	No	No
Zfp518a	624.745	-0.317421	0.124343	-2.55279	0.0106863	0.0563215	No	No	No	No	No	No	No	No	No	No	No	No	No	No
Ccdc30	210.608	-0.607265	0.23789	-2.55271	0.0106888	0.0563215	No	No	No	No	No	No	No	No	No	No	No	No	No	No
Rimbp3	27.5603	-0.889308	0.348525	-2.55164	0.0107218	0.0564246	No	No	No	No	No	No	No	No	No	No	No	No	No	No
Siglece	94.993	-0.691702	0.271101	-2.55146	0.0107274	0.0564246	No	No	No	No	No	No	No	No	No	No	No	No	No	No
Slc13a5	51.8714	-1.14285	0.448185	-2.54995	0.0107738	0.056588	No	No	No	No	No	No	No	No	No	No	No	No	No	No
Tcaim	266.471	-0.32624	0.127988	-2.549	0.0108032	0.0566791	No	No	No	No	No	No	No	No	No	No	No	No	No	No
Cpt1c	1218.02	-0.17597	0.0690701	-2.5477	0.0108437	0.0568143	No	No	No	No	No	No	No	No	No	No	No	No	No	No
Mgll	775.308	-0.728352	0.286154	-2.54531	0.0109181	0.0571433	No	No	No	No	No	No	No	No	No	No	No	No	No	No
Tmed8	791.795	-0.17884	0.0703703	-2.54142	0.0110405	0.05766	No	No	No	No	No	No	No	No	No	No	No	No	No	No
Ppfia2	734.879	-0.61778	0.243383	-2.5383	0.0111392	0.0580546	No	No	Yes	Yes	No	No	No	No	No	No	No	No	No	No
Ccdc114	144.557	-0.61353	0.24175	-2.53786	0.0111532	0.0581015	No	No	No	No	No	No	No	No	No	No	No	No	No	No
Zfp831	138.298	-1.19383	0.470669	-2.53645	0.0111982	0.0582598	No	No	No	No	No	No	No	No	No	No	No	No	No	No
Nlgn2	4972.06	-0.155761	0.0614273	-2.53569	0.0112226	0.0583663	Yes	Yes	Yes	Yes	No	No	No	No	No	No	Yes	Yes	Yes	Yes
Nrsn1	822.745	-0.730403	0.288097	-2.53526	0.0112362	0.058385	No	No	No	No	No	No	No	No	No	No	No	No	No	No
Tmem179	519.833	-0.476119	0.187807	-2.53515	0.01124	0.058385	No	No	No	No	No	No	No	No	No	No	No	No	No	No
Dnah2	146.757	-0.622432	0.245534	-2.53502	0.0112442	0.058385	No	No	No	No	No	No	No	No	No	No	No	No	No	No
Pfdn5	2649.24	-0.127917	0.0504609	-2.53496	0.0112459	0.058385	No	No	No	No	No	No	No	No	No	No	No	No	No	No
Rnf165	665.542	-0.494321	0.195048	-2.53436	0.0112653	0.0584242	No	No	No	No	No	No	No	No	No	No	No	No	No	No
Zfp354c	738.479	-0.251278	0.0992058	-2.5329	0.0113123	0.0585657	No	No	No	No	No	No	No	No	No	No	No	No	No	No
Grm7	600.133	-0.406419	0.160499	-2.53221	0.0113345	0.0586597	Yes	Yes	No	No	No	No	No	No	No	No	No	No	No	No
Zfp664	2374.01	-0.161212	0.0636902	-2.53119	0.0113678	0.0587885	No	No	No	No	No	No	No	No	No	No	No	No	No	No
Pstk	318.463	-0.288591	0.114045	-2.53051	0.0113897	0.0588225	No	No	No	No	No	No	No	No	No	No	No	No	No	No
Srr	1075.7	-0.26604	0.105169	-2.52965	0.0114176	0.0589047	No	No	No	No	No	No	No	No	No	No	No	No	No	No
Slc35f1	533.192	-0.379485	0.15003	-2.52939	0.0114261	0.0589283	No	No	No	No	No	No	No	No	No	No	No	No	No	No
Slitrk6	197.462	-0.782909	0.309606	-2.52873	0.0114476	0.0589772	No	No	Yes	Yes	No	No	No	No	No	No	No	No	No	No
Itpr2	3282.81	-0.13064	0.0516672	-2.52849	0.0114555	0.0589772	No	No	No	No	No	No	No	No	No	No	No	No	No	No
Rfx2	135.651	-0.411606	0.162895	-2.52682	0.01151	0.0592165	No	No	No	No	No	No	No	No	No	No	No	No	No	No
Flt1	3321.04	-0.209247	0.082854	-2.52549	0.0115537	0.059383	No	No	No	No	No	No	No	No	No	No	No	No	No	No
Ano6	6379.65	-0.165512	0.0655403	-2.52535	0.0115585	0.059383	No	No	No	No	No	No	No	No	No	No	No	No	No	No
Kctd6	466.024	-0.248689	0.0984861	-2.52511	0.0115661	0.059383	No	No	No	No	No	No	No	No	No	No	No	No	No	No
Dusp8	784.477	-0.317232	0.125636	-2.52501	0.0115695	0.059383	No	No	No	No	No	No	No	No	No	No	No	No	No	No
Fam81a	427.727	-0.96158	0.381014	-2.52374	0.0116115	0.0595321	No	No	No	No	No	No	No	No	No	No	No	No	No	No
Fdx2	197.736	-1.47974	0.586657	-2.52233	0.0116581	0.0596469	No	No	No	No	No	No	No	No	No	No	No	No	No	No
Grk3	913.894	-0.316911	0.12566	-2.52196	0.0116702	0.0596652	No	No	No	No	No	No	No	No	No	No	No	No	No	No
Lrrc8b	2907.57	-0.175431	0.0695672	-2.52174	0.0116775	0.0596652	No	No	No	No	No	No	No	No	No	No	No	No	No	No
Dlg4	5431.47	-0.309066	0.122565	-2.52164	0.0116808	0.0596652	No	No	Yes	Yes	No	No	No	No	No	No	No	No	No	No
Slc4a10	1120.78	-0.629715	0.249725	-2.52163	0.0116811	0.0596652	No	No	No	No	No	No	No	No	No	No	No	No	No	No
Lrriq3	31.5077	-0.839385	0.332961	-2.52097	0.011703	0.0597326	No	No	No	No	No	No	No	No	No	No	No	No	No	No
Bdh1	343.122	-0.387938	0.153915	-2.52046	0.0117201	0.0597992	No	No	No	No	No	No	No	No	No	No	No	No	No	No
Homer2	527.929	-0.768421	0.305007	-2.51936	0.011757	0.0598882	No	No	Yes	Yes	No	No	No	No	No	No	No	No	No	No
Sstr1	73.1069	-0.646801	0.256873	-2.51798	0.0118031	0.0600778	No	No	No	No	No	No	No	No	No	No	No	No	No	No
Trim33	2103.04	-0.16048	0.0637375	-2.51783	0.0118079	0.0600817	No	No	No	No	No	No	No	No	No	No	No	No	No	No
Pla1a	429.616	-0.43559	0.173018	-2.5176	0.0118156	0.0601002	No	No	No	No	No	No	No	No	No	No	No	No	No	No
Asphd2	259.198	-0.768344	0.305207	-2.51745	0.0118207	0.0601055	No	No	No	No	No	No	No	No	No	No	No	No	No	No
Ear2	5.69207	-3.42658	1.36189	-2.51604	0.0118682	NA	No	No	No	No	No	No	No	No	No	No	No	No	No	No
B3gat3	996.528	-0.180879	0.0719203	-2.51499	0.0119037	0.0605066	No	No	No	No	No	No	No	No	No	No	No	No	No	No
Ywhaz	21791.5	-0.159798	0.0635706	-2.51371	0.0119468	0.0606635	No	No	No	No	No	No	No	No	No	No	No	No	No	No
Rbp4	11.1834	-1.68028	0.668682	-2.51282	0.011977	NA	No	No	No	No	No	No	No	No	No	No	No	No	No	No
Rnf112	873.448	-0.618027	0.246159	-2.51068	0.01205	0.0611089	No	No	No	No	No	No	No	No	No	No	No	No	No	No
Ephx2	122.445	-0.636684	0.253593	-2.51065	0.012051	0.0611089	No	No	No	No	No	No	No	No	No	No	No	No	No	No
Agl	2283.61	-0.138812	0.0552996	-2.51019	0.0120667	0.0611465	No	No	No	No	No	No	No	No	No	No	No	No	No	No
Tab1	679.005	-0.256396	0.102168	-2.50955	0.0120886	0.0612157	No	No	No	No	No	No	No	No	No	No	No	No	No	No
Wdr89	894.407	-0.69959	0.27886	-2.50875	0.0121159	0.061333	No	No	No	No	No	No	No	No	No	No	No	No	No	No
Lars2	4964.57	-1.46776	0.585389	-2.50732	0.0121651	0.0615012	No	No	No	No	No	No	No	No	No	No	No	No	No	No
Zxdb	195.351	-0.408287	0.16284	-2.50729	0.012166	0.0615012	No	No	No	No	No	No	No	No	No	No	No	No	No	No
Pde5a	326.954	-0.369773	0.147494	-2.50704	0.0121747	0.0615012	No	No	No	No	No	No	No	No	No	No	No	No	No	No
Tub	1260.49	-0.500975	0.199828	-2.50704	0.0121748	0.0615012	No	No	No	No	No	No	No	No	No	No	No	No	No	No
Hip1r	1025.56	-0.212777	0.0848952	-2.50634	0.0121987	0.0615677	No	No	No	No	No	No	No	No	No	No	No	No	No	No
Agbl2	55.0898	-0.660184	0.263408	-2.50631	0.0121997	0.0615677	No	No	No	No	No	No	No	No	No	No	No	No	No	No
Pja1	2257.48	-0.191853	0.0765583	-2.50598	0.0122114	0.0616056	No	No	No	No	No	No	No	No	No	No	No	No	No	No
Exoc8	972.213	-0.163827	0.0653795	-2.50579	0.0122177	0.0616169	No	No	No	No	No	No	No	No	No	No	No	No	No	No
Zfp7	515.924	-0.347346	0.138649	-2.50523	0.0122373	0.0616591	No	No	No	No	No	No	No	No	No	No	No	No	No	No
Armc2	96.5649	-0.683873	0.27299	-2.50512	0.0122411	0.0616591	No	No	No	No	No	No	No	No	No	No	No	No	No	No
Nup210	634.646	-0.252031	0.100728	-2.5021	0.0123458	0.0620938	No	No	No	No	Yes	No	No	No	No	No	No	No	No	No
Col25a1	494.189	-0.620107	0.247919	-2.50125	0.0123756	0.062174	No	No	No	No	No	No	No	No	No	No	No	No	No	No
Gm14412	43.1498	-0.874068	0.349495	-2.50095	0.0123861	0.0621908	No	No	No	No	No	No	No	No	No	No	No	No	No	No
Prkag1	1286.76	-0.163218	0.0652963	-2.49965	0.0124315	0.0623765	No	No	Yes	Yes	No	No	No	No	No	No	No	No	No	No
Agap3	2239.46	-0.236623	0.0946856	-2.49904	0.012453	0.0624207	No	No	No	No	No	No	No	No	No	No	No	No	No	No
Vmn2r87	26.5551	-0.993298	0.397661	-2.49785	0.0124949	0.0625464	No	No	No	No	No	No	No	No	No	No	No	No	No	No
Paxx	187.005	-0.531078	0.212641	-2.49753	0.012506	0.0625808	No	No	No	No	No	No	No	No	No	No	No	No	No	No
Rasgef1a	491.49	-0.933748	0.374007	-2.4966	0.0125389	0.0627239	No	No	No	No	No	No	No	No	No	No	No	No	No	No
Slc12a2	3572.68	-0.188304	0.0754463	-2.49587	0.0125649	0.0628119	No	No	No	No	No	No	No	No	No	No	No	No	No	No
Drc3	129.297	-0.569263	0.228162	-2.495	0.0125957	0.0629235	No	No	No	No	No	No	No	No	No	No	No	No	No	No
Egf	82.6215	-0.623261	0.2499	-2.49404	0.0126298	0.0630527	No	No	No	No	No	No	No	No	No	No	No	No	No	No
Ankrd12	2685.1	-0.265996	0.106653	-2.49403	0.0126301	0.0630527	No	No	No	No	No	No	No	No	No	No	No	No	No	No
Crebrf	1403.43	-0.269495	0.108094	-2.49315	0.0126614	0.0631877	No	No	No	No	No	No	No	No	No	No	No	No	No	No
Dmd	1321.96	-0.367242	0.147338	-2.49252	0.0126841	0.0632584	No	No	No	No	No	No	No	No	No	No	No	No	No	No
Celf4	3696.82	-0.451846	0.181437	-2.49037	0.012761	0.0635819	No	No	No	No	No	No	No	No	No	No	No	No	No	No
B4galt7	766.809	-0.215473	0.0865234	-2.49035	0.0127619	0.0635819	No	No	No	No	No	No	No	No	No	No	No	No	No	No
Aco2	7033.5	-0.140779	0.0565461	-2.48964	0.0127873	0.0636079	No	No	No	No	No	No	No	No	No	No	No	No	No	No
Kcnj3	501.537	-0.7611	0.305723	-2.4895	0.0127922	0.0636079	No	No	Yes	Yes	No	No	No	No	No	No	No	No	No	No
Map7	844.18	-0.376257	0.151206	-2.48837	0.012833	0.0637647	No	No	No	No	No	No	No	No	No	No	No	No	No	No
Fbxw2	1838.49	-0.146052	0.058741	-2.48636	0.0129057	0.0640692	No	No	No	No	No	No	No	No	No	No	No	No	No	No
B3galt1	416.705	-0.337488	0.135738	-2.48632	0.0129072	0.0640692	No	No	No	No	No	No	No	No	No	No	No	No	No	No
Scel	77.1541	-0.67817	0.272817	-2.4858	0.0129259	0.0641403	No	No	No	No	No	No	No	No	No	No	No	No	No	No
Ttc14	2585.75	-0.167802	0.0676034	-2.48216	0.0130589	0.0646702	No	No	No	No	No	No	No	No	No	No	No	No	No	No
St6galnac3	156.301	-0.536061	0.216011	-2.48164	0.0130778	0.0647423	No	No	No	No	No	No	No	No	No	No	No	No	No	No
Spag1	378.692	-0.300117	0.121032	-2.47965	0.013151	0.0650179	No	No	No	No	No	No	No	No	No	No	No	No	No	No
Astn2	451.664	-0.32796	0.132299	-2.47893	0.0131778	0.0651067	No	No	No	No	No	No	No	No	No	No	No	No	No	No
Ankrd13c	1824.48	-0.145556	0.0587366	-2.47811	0.0132081	0.065213	No	No	No	No	No	No	No	No	No	No	No	No	No	No
Atxn1	3579.42	-0.203661	0.082196	-2.47775	0.0132214	0.0652426	No	No	No	No	No	No	No	No	No	No	No	No	No	No
Fbxo3	1616.42	-0.200622	0.0809784	-2.47747	0.0132317	0.0652426	No	No	No	No	No	No	No	No	No	No	No	No	No	No
Rfx3	943.378	-0.466841	0.188456	-2.47719	0.0132422	0.0652481	No	No	No	No	No	No	No	No	No	No	No	No	No	No
Wdr44	817.583	-0.202578	0.0817866	-2.4769	0.0132528	0.0652481	No	No	No	No	No	No	No	No	No	No	No	No	No	No
Gtdc1	446.173	-0.277872	0.112189	-2.47682	0.0132557	0.0652481	No	No	No	No	No	No	No	No	No	No	No	No	No	No
Pacrg	71.7429	-0.787786	0.318075	-2.47673	0.0132592	0.0652481	No	No	No	No	No	No	No	No	No	No	No	No	No	No
Spin4	113.235	-0.548905	0.221662	-2.47632	0.0132745	0.0652968	No	No	No	No	No	No	No	No	No	No	No	No	No	No
Pak6	202.733	-0.500875	0.202345	-2.47535	0.0133104	0.0654348	No	No	No	No	No	No	No	No	No	No	No	No	No	No
Qk	16723.9	-0.123437	0.0498883	-2.47426	0.0133511	0.0655914	No	No	No	No	No	No	No	No	No	No	No	No	No	No
Pcnx2	696.776	-0.444843	0.179822	-2.4738	0.0133684	0.0656344	No	No	No	No	No	No	No	No	No	No	No	No	No	No
Arid4b	2316.96	-0.125997	0.050945	-2.47319	0.0133913	0.0657235	No	No	No	No	No	No	No	No	No	No	No	No	No	No
Gpcpd1	1525.44	-0.185269	0.0749306	-2.47254	0.0134156	0.0658206	No	No	No	No	No	No	No	No	No	No	No	No	No	No
Dmxl1	3833.15	-0.152726	0.0617927	-2.47159	0.0134516	0.0659754	No	No	No	No	No	No	No	No	No	No	No	No	No	No
Gzme	9.98683	-2.77414	1.12284	-2.47065	0.0134867	NA	No	No	No	No	No	No	No	No	No	No	No	No	No	No
Zfp709	240.864	-0.40946	0.165757	-2.47024	0.0135022	0.0661572	No	No	No	No	No	No	No	No	No	No	No	No	No	No
Tdrkh	349.729	-0.369164	0.149494	-2.46942	0.013533	0.0662435	No	No	No	No	No	No	No	No	No	No	No	No	No	No
Ppp4r4	389.307	-0.405521	0.164334	-2.46766	0.0135999	0.0664829	No	No	No	No	No	No	No	No	No	No	No	No	No	No
Urb2	1085.8	-0.182807	0.0741103	-2.46669	0.0136367	0.0665623	No	No	No	No	No	No	No	No	No	No	No	No	No	No
Rundc3a	1024.82	-0.367167	0.148853	-2.46664	0.0136386	0.0665623	No	No	No	No	No	No	No	No	No	No	No	No	No	No
Zc3h18	2931.82	-0.181313	0.0735135	-2.4664	0.013648	0.0665863	No	No	No	No	No	No	No	No	No	No	No	No	No	No
Ephb3	583.314	-0.308736	0.125361	-2.46278	0.0137866	0.0671299	No	No	No	No	No	No	No	No	No	No	No	No	No	No
Ica1l	169.873	-0.608591	0.24721	-2.46184	0.0138225	0.0672384	No	No	No	No	No	No	No	No	No	No	No	No	No	No
Trav4-4-dv10	20.4296	-1.1151	0.452989	-2.46164	0.0138303	NA	No	No	No	No	No	No	No	No	No	No	No	No	No	No
Eda	87.4473	-0.689723	0.280241	-2.46118	0.0138482	0.0673193	No	No	No	No	No	No	No	No	No	No	No	No	No	No
Spock3	533.403	-0.307726	0.125072	-2.46039	0.0138784	0.0674281	No	No	No	No	No	No	No	No	No	No	No	No	No	No
Slc6a20b	114.307	-0.587266	0.238879	-2.45843	0.0139546	0.0677477	No	No	No	No	No	No	No	No	No	No	No	No	No	No
Rpl9-ps6	3892.99	-0.237847	0.0967606	-2.45809	0.0139677	0.0677887	No	No	No	No	No	No	No	No	No	No	No	No	No	No
Pstpip2	190.416	-0.349331	0.142172	-2.4571	0.0140064	0.0679348	No	No	No	No	No	No	No	No	No	No	No	No	No	No
Slc25a40	374.038	-0.246264	0.10036	-2.45381	0.0141351	0.0684891	No	No	No	No	No	No	No	No	No	No	No	No	No	No
Luc7l2	8282.24	-0.161135	0.0656956	-2.45275	0.0141769	0.0686242	No	No	No	No	No	No	No	No	No	No	No	No	No	No
Cecr2	193.215	-0.582805	0.237675	-2.4521	0.0142024	0.0687027	No	No	No	No	No	No	No	No	No	No	No	No	No	No
Tlcd5	177.217	-0.542474	0.221277	-2.45156	0.0142238	0.0687615	No	No	No	No	No	No	No	No	No	No	No	No	No	No
Dlgap3	1509.05	-0.635431	0.259498	-2.44869	0.0143376	0.0692438	No	No	Yes	Yes	No	No	No	No	No	No	No	No	No	No
Gng7	370.831	-0.627516	0.256329	-2.44809	0.0143616	0.0693146	No	No	Yes	Yes	No	No	No	No	No	No	No	No	No	No
Rab3gap1	1989.26	-0.123261	0.0503952	-2.44589	0.0144495	0.0696838	Yes	Yes	No	No	No	No	No	No	No	No	No	No	No	No
Cnnm1	539.649	-0.477418	0.1952	-2.44579	0.0144535	0.0696838	No	No	No	No	No	No	No	No	No	No	No	No	No	No
Ranbp3l	24.8462	-1.2058	0.493302	-2.44434	0.0145116	0.0699248	No	No	No	No	No	No	No	No	No	No	No	No	No	No
Dyrk1b	699.353	-0.210638	0.0861932	-2.44379	0.0145339	0.0699867	No	No	No	No	No	No	No	No	No	No	No	No	No	No
Gspt2	226.568	-0.460839	0.188692	-2.44228	0.0145949	0.0701723	No	No	No	No	No	No	No	No	No	No	No	No	No	No
Wfikkn2	39.4387	-1.47658	0.604627	-2.44213	0.0146009	0.0701723	No	No	No	No	No	No	No	No	No	No	No	No	No	No
Zc3h6	330.64	-0.308275	0.126304	-2.44074	0.0146572	0.0704201	No	No	No	No	No	No	No	No	No	No	No	No	No	No
Luc7l3	3504.42	-0.108484	0.0444585	-2.44013	0.0146821	0.0705168	No	No	No	No	No	No	No	No	No	No	No	No	No	No
Osr1	80.9939	-0.629757	0.258128	-2.43971	0.0146989	0.0705748	No	No	No	No	No	No	No	No	No	No	No	No	No	No
Sh2b3	2386.17	-0.223096	0.091454	-2.43943	0.0147103	0.0705926	No	No	No	No	No	No	No	No	No	No	No	No	No	No
Gin1	114.15	-0.484162	0.198505	-2.43904	0.0147263	0.0706148	No	No	No	No	No	No	No	No	No	No	No	No	No	No
Zfp316	466.846	-0.211202	0.0866003	-2.43881	0.0147356	0.0706364	No	No	No	No	No	No	No	No	No	No	No	No	No	No
Brd1	3458.52	-0.139171	0.0570847	-2.43798	0.0147697	0.070777	No	No	No	No	No	No	No	No	No	No	No	No	No	No
Ddx51	655.979	-0.228934	0.0939392	-2.43704	0.0148079	0.0709374	No	No	No	No	No	No	No	No	No	No	No	No	No	No
Ccl27a	231.01	-0.676671	0.277901	-2.43494	0.0148943	0.0712818	No	No	No	No	No	No	No	No	No	No	No	No	No	No
Letmd1	840.306	-0.228627	0.0939417	-2.43371	0.0149451	0.0714789	No	No	No	No	No	No	No	No	No	No	No	No	No	No
Arhgef4	1449.17	-0.481556	0.197973	-2.43243	0.014998	0.0716599	No	No	No	No	No	No	No	No	No	No	No	No	No	No
Fbxo31	869.675	-0.30689	0.126208	-2.43162	0.0150316	0.0717766	No	No	No	No	No	No	No	No	No	No	No	No	No	No
Septin6	1043.14	-0.187019	0.0769212	-2.4313	0.0150447	0.0718162	No	No	No	No	No	No	No	No	No	No	No	No	No	No
Clvs1	288.838	-0.374054	0.153879	-2.43084	0.0150639	0.0718848	No	No	No	No	No	No	No	No	No	No	No	No	No	No
Arx	46.8628	-1.08869	0.447926	-2.43052	0.0150772	0.0719251	No	No	No	No	No	No	No	No	No	No	No	No	No	No
Osgin1	215.051	-0.562611	0.231504	-2.43024	0.0150887	0.0719568	No	No	No	No	No	No	No	No	No	No	No	No	No	No
C130050O18Rik	246.146	-0.415792	0.171177	-2.42902	0.0151395	0.0721344	No	No	No	No	No	No	No	No	No	No	No	No	No	No
Fam155a	693.769	-0.437133	0.179964	-2.429	0.0151406	0.0721344	No	No	No	No	No	No	No	No	No	No	No	No	No	No
Mmp19	1536.84	-0.238289	0.0981265	-2.42839	0.015166	0.0722095	No	No	No	No	No	No	No	No	No	No	No	No	No	No
N4bp2	914.18	-0.242498	0.0999107	-2.42715	0.015218	0.0723881	No	No	No	No	No	No	No	No	No	No	No	No	No	No
Clock	2798.04	-0.160105	0.0659679	-2.42702	0.0152235	0.0723897	No	No	No	No	No	No	No	No	No	No	No	No	No	No
Pcdhgb6	976.711	-0.221965	0.0914872	-2.42619	0.0152584	0.0725326	No	No	No	No	No	No	No	No	No	No	No	No	No	No
Insig1	1392.44	-0.233882	0.0964145	-2.4258	0.0152746	0.0725511	No	No	No	No	No	No	No	No	No	No	No	No	No	No
Ppp1r9b	7255.69	-0.212883	0.0877998	-2.42464	0.0153235	0.0727488	No	No	No	No	No	No	No	No	No	No	No	No	No	No
Arhgef5	2013.08	-0.158465	0.0653612	-2.42444	0.0153319	0.072765	No	No	No	No	No	No	No	No	No	No	No	No	No	No
Neurl1a	588.979	-0.684917	0.282569	-2.42389	0.0153551	0.0728154	No	No	No	No	No	No	No	No	No	No	No	No	No	No
Gtf2ird1	2033.82	-0.211284	0.0871689	-2.42384	0.0153572	0.0728154	No	No	No	No	No	No	No	No	No	No	No	No	No	No
Robo2	743.946	-0.56163	0.231751	-2.42342	0.015375	0.0728764	No	No	No	No	No	No	No	No	No	No	No	No	No	No
Fam83b	2.83846	-5.04775	2.08323	-2.42304	0.0153911	NA	No	No	No	No	No	No	No	No	No	No	No	No	No	No
Gbp7	3184.66	-0.193276	0.079821	-2.42137	0.015462	0.0732186	No	No	No	No	Yes	No	No	No	No	No	No	No	No	No
Cxcl1	43.026	-0.86484	0.357349	-2.42016	0.0155138	0.0733932	No	No	No	No	No	No	No	No	No	No	No	No	No	No
Osbp2	414.179	-0.638615	0.263978	-2.4192	0.0155546	0.0735578	No	No	No	No	No	No	No	No	No	No	No	No	No	No
Arap3	1190.57	-0.273818	0.113195	-2.41898	0.0155641	0.0735607	No	No	No	No	No	No	No	No	No	No	No	No	No	No
Rnf38	2360.2	-0.129208	0.0534233	-2.41857	0.0155817	0.0735972	No	No	No	No	No	No	No	No	No	No	No	No	No	No
Isl1	72.2697	-1.22736	0.507869	-2.41668	0.0156628	0.0739094	No	No	No	No	No	No	No	No	No	No	No	No	No	No
Pcdhga8	957.147	-0.34921	0.144569	-2.41552	0.0157127	0.0740763	No	No	No	No	No	No	No	No	No	No	No	No	No	No
Ireb2	2701.56	-0.12825	0.0530942	-2.41551	0.0157132	0.0740763	No	No	No	No	No	No	No	No	No	No	No	No	No	No
Ttc7b	2016.97	-0.23641	0.0978965	-2.4149	0.0157397	0.0741779	No	No	No	No	No	No	No	No	No	No	No	No	No	No
Lrp1b	1761.82	-0.452403	0.187384	-2.41431	0.0157649	0.0742392	No	No	No	No	No	No	No	No	No	No	No	No	No	No
Anapc7	1018.62	-0.171253	0.0709327	-2.4143	0.0157653	0.0742392	No	No	No	No	No	No	No	No	No	No	No	No	No	No
Poli	322.496	-0.243559	0.100935	-2.41303	0.0158203	0.0744402	No	No	No	No	No	No	No	No	No	No	No	No	No	No
Mblac1	39.0314	-0.693272	0.287401	-2.41221	0.0158561	0.074539	No	No	No	No	No	No	No	No	No	No	No	No	No	No
Trank1	1971.69	-0.876664	0.363429	-2.4122	0.0158566	0.074539	No	No	No	No	No	No	No	No	No	No	No	No	No	No
Satb1	796.527	-0.768278	0.318617	-2.41129	0.0158963	0.0746781	No	No	No	No	No	No	No	No	No	No	No	No	No	No
Gm49510	476.685	-0.422515	0.175247	-2.41096	0.0159106	0.0747218	No	No	No	No	No	No	No	No	No	No	No	No	No	No
Tshz1	3956.48	-0.263303	0.109237	-2.4104	0.0159352	0.0748135	No	No	No	No	No	No	No	No	No	No	No	No	No	No
Nsg2	1618.27	-0.590482	0.24506	-2.40954	0.0159728	0.0749426	No	No	No	No	No	No	No	No	No	No	No	No	No	No
Acot3	12.777	-2.45132	1.0178	-2.40844	0.016021	NA	No	No	No	No	No	No	No	No	No	No	No	No	No	No
Irak1	3554.57	-0.132321	0.0549555	-2.40779	0.0160494	0.075207	No	No	No	No	No	No	No	No	No	No	No	No	No	No
1700094D03Rik	18.3498	-2.64685	1.09952	-2.40729	NA	NA	No	No	No	No	No	No	No	No	No	No	No	No	No	No
Ugdh	2222.51	-0.163669	0.06799	-2.40726	0.0160729	0.0752682	No	No	No	No	No	No	No	No	No	No	No	No	No	No
Hs3st3b1	176.535	-0.408904	0.169871	-2.40715	0.0160777	0.0752682	No	No	No	No	No	No	No	No	No	No	No	No	No	No
Lyst	3620.43	-0.212717	0.0883813	-2.40681	0.0160926	0.0752904	No	No	No	No	No	No	No	No	No	No	No	No	No	No
Slitrk3	457.74	-0.633221	0.263133	-2.40647	0.0161076	0.0753367	No	No	Yes	Yes	No	No	No	No	No	No	No	No	No	No
St6galnac5	495.646	-0.923676	0.383861	-2.40628	0.0161161	0.0753526	No	No	No	No	No	No	No	No	No	No	No	No	No	No
Csad	765.727	-0.194198	0.080717	-2.40591	0.0161321	0.0754036	No	No	No	No	No	No	No	No	No	No	No	No	No	No
Cobl	613.777	-0.634863	0.263966	-2.40509	0.0161684	0.0755492	No	No	No	No	No	No	No	No	No	No	No	No	No	No
Lin7a	148.032	-0.714683	0.29719	-2.4048	0.0161813	0.0755858	No	No	Yes	Yes	No	No	No	No	No	No	No	No	No	No
Plppr5	191.372	-0.410003	0.170539	-2.40417	0.0162094	0.0756163	No	No	No	No	No	No	No	No	No	No	No	No	No	No
Slc16a12	81.056	-0.790229	0.328704	-2.40408	0.0162133	0.0756163	No	No	No	No	No	No	No	No	No	No	No	No	No	No
Gnaq	4270.34	-0.160334	0.0667475	-2.40209	0.0163016	0.0759768	No	No	No	No	No	No	No	No	No	No	No	No	No	No
Gm1043	823.86	-0.498129	0.2076	-2.39947	0.016419	0.0764032	No	No	No	No	No	No	No	No	No	No	No	No	No	No
Zfp518b	1016.6	-0.178302	0.0743119	-2.39937	0.0164233	0.0764032	No	No	No	No	No	No	No	No	No	No	No	No	No	No
Nebl	1197.32	-0.336991	0.140457	-2.39925	0.0164289	0.0764049	No	No	No	No	No	No	No	No	No	No	No	No	No	No
Bmpr1b	248.271	-0.461855	0.192509	-2.39913	0.016434	0.0764049	No	No	No	No	No	No	No	No	No	No	No	No	No	No
Btf3l4	950.66	-0.149136	0.0621767	-2.39859	0.0164583	0.07647	No	No	No	No	No	No	No	No	No	No	No	No	No	No
Ano2	17.8336	-2.0839	0.868886	-2.39836	0.0164688	NA	No	No	No	No	No	No	No	No	No	No	No	No	No	No
Nsd2	6368.15	-0.200573	0.0836564	-2.39758	0.0165039	0.0766099	No	No	No	No	No	No	No	No	No	No	No	No	No	No
Gpr55	63.8531	-0.553329	0.230799	-2.39745	0.0165098	0.0766131	No	No	No	No	No	No	No	No	No	No	No	No	No	No
Elfn2	1308.53	-0.458062	0.1911	-2.39698	0.0165308	0.0766868	No	No	No	No	No	No	No	No	No	No	No	No	No	No
Thoc2	3711.28	-0.153742	0.0641487	-2.39665	0.0165457	0.0767316	No	No	No	No	No	No	No	No	No	No	No	No	No	No
Gm43518	6.47422	-2.71256	1.13221	-2.39582	0.0165832	NA	No	No	No	No	No	No	No	No	No	No	No	No	No	No
Arhgap12	1577.86	-0.226055	0.0943606	-2.39565	0.0165911	0.0768699	No	No	No	No	No	No	No	No	No	No	No	No	No	No
Stag2	3749.76	-0.0974232	0.0406748	-2.39517	0.0166126	0.0769456	No	No	No	No	No	No	No	No	No	No	No	No	No	No
Tctn2	700.464	-0.233651	0.0975607	-2.39493	0.0166234	0.0769715	No	No	No	No	No	No	No	No	No	No	No	No	No	No
Dach1	301.068	-0.32697	0.136576	-2.39405	0.0166634	0.0770924	No	No	No	No	No	No	No	No	No	No	No	No	No	No
Rabgef1	933.21	-0.161966	0.0676822	-2.39304	0.0167094	0.0772006	No	No	No	No	No	No	No	No	No	No	No	No	No	No
Serpinb9e	2.73969	-4.9917	2.08601	-2.39294	0.0167139	NA	No	No	No	No	No	No	No	No	No	No	No	No	No	No
Nkd2	142.099	-0.690226	0.288523	-2.39227	0.0167443	0.0773381	No	No	No	No	No	No	No	No	No	No	No	No	No	No
Tfcp2	907.246	-0.178885	0.0747926	-2.39175	0.016768	0.0774235	No	No	No	No	No	No	No	No	No	No	No	No	No	No
Lrriq1	68.9654	-0.944303	0.394869	-2.39143	0.0167828	0.077435	No	No	No	No	No	No	No	No	No	No	No	No	No	No
Fndc1	443.409	-0.317571	0.1328	-2.39136	0.0167862	0.077435	No	No	No	No	No	No	No	No	No	No	No	No	No	No
Tnks2	6979.83	-0.144142	0.0603125	-2.38991	0.0168523	0.0776673	No	No	No	No	No	No	No	No	No	No	No	No	No	No
Tnfsf13b	92.8477	-0.672723	0.281587	-2.38904	0.0168924	0.0778279	No	No	No	No	No	No	No	No	No	No	No	No	No	No
Ankra2	480.109	-0.232699	0.0974191	-2.38864	0.016911	0.0778713	No	No	No	No	No	No	No	No	No	No	No	No	No	No
Ntrk2	6851.45	-0.299333	0.125356	-2.38786	0.0169469	0.0780061	No	No	No	No	No	No	No	No	No	No	No	No	No	No
Tmem47	1426.42	-0.411998	0.172563	-2.38753	0.0169622	0.0780524	No	No	No	No	No	No	No	No	No	No	No	No	No	No
Stox2	2166.35	-0.326127	0.136629	-2.38695	0.0169888	0.0781261	No	No	No	No	No	No	No	No	No	No	No	No	No	No
Acap1	107.246	-0.69577	0.291614	-2.38593	0.0170359	0.0782459	No	No	No	No	No	No	No	No	No	No	No	No	No	No
Rasd2	330.18	-0.451128	0.189099	-2.38567	0.0170481	0.0782532	No	No	No	No	No	No	No	No	No	No	No	No	No	No
Cd274	890.969	-0.243925	0.102254	-2.38549	0.0170564	0.0782672	No	No	No	No	No	No	No	No	No	No	No	No	No	No
Apba2	1006.34	-0.452386	0.189651	-2.38535	0.0170627	0.0782717	No	No	Yes	Yes	No	No	No	No	No	No	No	No	No	No
Caprin2	351.335	-0.34056	0.142803	-2.38482	0.0170874	0.078361	No	No	No	No	No	No	No	No	No	No	No	No	No	No
Ttc25	37.7061	-0.890686	0.373557	-2.38434	0.0171099	0.0783762	No	No	No	No	No	No	No	No	No	No	No	No	No	No
Fam216a	482.493	-0.331749	0.139138	-2.38432	0.0171107	0.0783762	No	No	No	No	No	No	No	No	No	No	No	No	No	No
Zranb2	2755.3	-0.139665	0.0585772	-2.38429	0.0171119	0.0783762	No	No	No	No	No	No	No	No	No	No	No	No	No	No
Ccdc62	114.708	-0.519967	0.218132	-2.38372	0.0171384	0.0784735	No	No	No	No	No	No	No	No	No	No	No	No	No	No
Rps18-ps5	850.487	-0.426413	0.178964	-2.38267	0.0171876	0.0786502	No	No	No	No	No	No	No	No	No	No	No	No	No	No
Tmem106c	448.199	-0.276942	0.116242	-2.38246	0.0171973	0.07867	No	No	No	No	No	No	No	No	No	No	No	No	No	No
Ppp1r14c	150.486	-0.582334	0.244502	-2.38172	0.0172319	0.0788042	No	No	No	No	No	No	No	No	No	No	No	No	No	No
Cbfa2t3	408.695	-0.307056	0.128937	-2.38145	0.0172447	0.0788382	No	No	No	No	No	No	No	No	No	No	No	No	No	No
1110008P14Rik	845.729	-0.285102	0.119758	-2.38066	0.0172818	0.0788842	No	No	No	No	No	No	No	No	No	No	No	No	No	No
Zfp992	129.506	-0.416852	0.175101	-2.38064	0.0172827	0.0788842	No	No	No	No	No	No	No	No	No	No	No	No	No	No
Plvap	315.924	-0.285115	0.11979	-2.38011	0.0173074	0.0789543	No	No	No	No	No	No	No	No	No	No	No	No	No	No
Akap6	3372.76	-0.333448	0.140123	-2.37968	0.0173278	0.079023	No	No	No	No	No	No	No	No	No	No	No	No	No	No
Nme5	50.1172	-0.801875	0.337023	-2.37929	0.017346	0.0790818	No	No	No	No	No	No	No	No	No	No	No	No	No	No
Anxa8	226.655	-0.826166	0.34725	-2.37917	0.0173516	0.0790831	No	No	No	No	No	No	No	No	No	No	No	No	No	No
Rai2	109.19	-0.492881	0.20719	-2.37888	0.0173653	0.079121	No	No	No	No	No	No	No	No	No	No	No	No	No	No
Nckap1	9295.28	-0.143504	0.0603283	-2.37871	0.0173733	0.0791332	No	No	No	No	No	No	No	No	No	No	No	No	No	No
Plppr4	919.818	-0.656942	0.27627	-2.3779	0.0174117	0.0792593	No	No	No	No	No	No	No	No	No	No	No	No	No	No
Sec11c	1195.63	-0.19708	0.0829373	-2.37625	0.0174895	0.0795648	No	No	No	No	No	No	No	No	No	No	No	No	No	No
Akap11	5842.84	-0.1632	0.0686965	-2.37566	0.0175174	0.079667	No	No	No	No	No	No	No	No	No	No	No	No	No	No
Zfp280d	1275.7	-0.210427	0.0885966	-2.37511	0.0175436	0.0797617	No	No	No	No	No	No	No	No	No	No	No	No	No	No
Bmt2	661.754	-0.210191	0.0885159	-2.37461	0.0175676	0.0798218	No	No	No	No	No	No	No	No	No	No	No	No	No	No
Has3	183.033	-0.464405	0.195586	-2.37444	0.0175758	0.0798348	No	No	No	No	No	No	No	No	No	No	No	No	No	No
Gnao1	5661.53	-0.30557	0.1287	-2.37428	0.0175831	0.0798433	No	No	No	No	No	No	No	No	No	No	No	No	No	No
mt-Nd3	357.078	-0.334529	0.140966	-2.37312	0.0176386	0.0800709	No	No	No	No	No	No	No	No	No	No	No	No	No	No
Dmxl2	3141.47	-0.258344	0.108878	-2.37279	0.0176545	0.0800945	No	No	No	No	No	No	No	No	No	No	No	No	No	No
Ap1s1	2166.45	-0.188799	0.0795688	-2.37278	0.0176546	0.0800945	No	No	No	No	No	No	No	No	No	No	No	No	No	No
Epm2aip1	2147.21	-0.218792	0.0922245	-2.37239	0.0176736	0.0801562	No	No	No	No	No	No	No	No	No	No	No	No	No	No
Grid2ip	246.928	-0.714848	0.301565	-2.37046	0.0177658	0.0805004	No	No	No	No	No	No	No	No	No	No	No	No	No	No
Kcnd2	786.477	-0.455122	0.192052	-2.36978	0.0177987	0.0806247	No	No	Yes	Yes	No	No	No	No	No	No	No	No	No	No
Baalc	533.344	-0.416295	0.175707	-2.36926	0.0178238	0.080689	No	No	No	No	No	No	No	No	No	No	No	No	No	No
Shisa4	1244.88	-0.274071	0.115695	-2.36891	0.0178405	0.0807154	No	No	No	No	No	No	No	No	No	No	No	No	No	No
Lrrn3	396.344	-0.39457	0.166572	-2.36877	0.0178473	0.0807215	No	No	No	No	No	No	No	No	No	No	No	No	No	No
Ksr2	762.382	-0.695042	0.29349	-2.3682	0.0178751	0.0808225	No	No	No	No	No	No	No	No	No	No	No	No	No	No
Tbc1d30	559.169	-0.470057	0.198518	-2.36783	0.0178928	0.0808778	No	No	No	No	No	No	No	No	No	No	No	No	No	No
Ddx55	554.753	-0.216922	0.0916533	-2.36676	0.0179444	0.0810421	No	No	No	No	No	No	No	No	No	No	No	No	No	No
Pcdhb19	315.175	-0.387615	0.163806	-2.36631	0.0179666	0.0811111	No	No	No	No	No	No	No	No	No	No	No	No	No	No
Cpeb4	2831.07	-0.155283	0.0656431	-2.36557	0.0180022	0.0811778	No	No	No	No	No	No	No	No	No	No	No	No	No	No
Gbp9	1473.85	-0.413866	0.174979	-2.36524	0.0180185	0.0812232	No	No	No	No	Yes	No	No	No	No	No	No	No	No	No
Bcl11b	547.44	-1.42824	0.603878	-2.36512	0.0180245	0.0812252	No	No	No	No	No	No	No	No	No	No	No	No	No	No
Gpr137	894.149	-0.188365	0.0796812	-2.36399	0.0180793	0.081423	No	No	No	No	No	No	No	No	No	No	No	No	No	No
Cmtm8	47.769	-0.651432	0.275678	-2.36302	0.0181268	0.0816117	No	No	No	No	No	No	No	No	No	No	No	No	No	No
Micu3	708.957	-0.327202	0.138504	-2.3624	0.0181568	0.0817076	No	No	No	No	No	No	No	No	No	No	No	No	No	No
Gria2	2972.8	-0.915312	0.387465	-2.36231	0.0181616	0.0817076	Yes	Yes	Yes	Yes	No	No	No	No	No	No	No	No	No	No
Fxyd1	1527.58	-0.433623	0.183573	-2.36213	0.0181701	0.0817076	No	No	No	No	No	No	No	No	No	No	No	No	No	No
Gabrb3	1360.13	-0.624409	0.264555	-2.36023	0.0182638	0.082054	No	No	Yes	Yes	No	No	No	No	No	No	No	No	No	No
Ndufa1	993.523	-0.196522	0.0832689	-2.36009	0.0182704	0.0820592	No	No	No	No	No	No	No	No	No	No	No	No	No	No
Nrarp	138.888	-0.502751	0.213073	-2.35953	0.0182983	0.0821596	No	No	No	No	No	No	No	No	No	No	No	No	No	No
Crbn	920.037	-0.194734	0.082552	-2.35892	0.0183281	0.0822434	No	No	No	No	No	No	No	No	No	No	No	No	No	No
Gm17660	4.91186	-2.64083	1.11968	-2.35857	0.0183457	NA	No	No	No	No	No	No	No	No	No	No	No	No	No	No
Kcns2	219.455	-0.425695	0.180507	-2.35832	0.0183577	0.082351	No	No	Yes	Yes	No	No	No	No	No	No	No	No	No	No
Immp2l	92.6437	-0.500247	0.212184	-2.35761	0.018393	0.082391	No	No	No	No	No	No	No	No	No	No	No	No	No	No
Cpsf7	3062.35	-0.13143	0.0557515	-2.35743	0.0184019	0.0823996	No	No	No	No	No	No	No	No	No	No	No	No	No	No
Pigg	412.332	-0.287926	0.122152	-2.35711	0.018418	0.0824222	No	No	No	No	No	No	No	No	No	No	No	No	No	No
Tafa2	281.193	-0.572459	0.242907	-2.3567	0.0184383	0.0824629	No	No	No	No	No	No	No	No	No	No	No	No	No	No
Fam228a	40.9456	-0.758982	0.322103	-2.35634	0.0184562	0.0825182	No	No	No	No	No	No	No	No	No	No	No	No	No	No
Ttc16	42.3181	-0.97503	0.41386	-2.35594	0.0184758	0.0825345	No	No	No	No	No	No	No	No	No	No	No	No	No	No
Fxyd5	4940.3	-0.109979	0.046683	-2.35588	0.0184789	0.0825345	No	No	No	No	No	No	No	No	No	No	No	No	No	No
C1galt1	1067.21	-0.257094	0.10913	-2.35585	0.0184803	0.0825345	No	No	No	No	No	No	No	No	No	No	No	No	No	No
Vstm5	63.8993	-0.759147	0.322366	-2.35493	0.0185264	0.0827072	No	No	No	No	No	No	No	No	No	No	No	No	No	No
Ulk4	362.202	-0.398333	0.169329	-2.35242	0.0186516	0.083191	No	No	No	No	No	No	No	No	No	No	No	No	No	No
Agfg2	698.467	-0.23452	0.0997671	-2.35068	0.0187392	0.0834562	No	No	No	No	No	No	No	No	No	No	No	No	No	No
Mfsd4b1	9.64651	-1.88308	0.801165	-2.35043	0.0187515	NA	No	No	No	No	No	No	No	No	No	No	No	No	No	No
Scaper	990.608	-0.192931	0.0820891	-2.35026	0.0187602	0.0835247	No	No	No	No	No	No	No	No	No	No	No	No	No	No
Pcgf6	362.138	-0.272776	0.116169	-2.3481	0.0188695	0.0839858	No	No	No	No	No	No	No	No	No	No	No	No	No	No
Fbxl2	473.015	-0.355152	0.151296	-2.3474	0.0189051	0.0841191	No	No	No	No	No	No	No	No	No	No	No	No	No	No
Nmnat2	1744.53	-0.327571	0.139554	-2.34727	0.0189113	0.0841215	No	No	No	No	No	No	No	No	No	No	No	No	No	No
Pias1	1502.11	-0.153567	0.0654286	-2.34709	0.0189205	0.0841371	No	No	No	No	Yes	No	No	No	No	No	No	No	No	No
Sprr2a2	22.0625	-1.34979	0.57525	-2.34645	0.0189533	0.0842576	No	No	No	No	No	No	No	No	No	No	No	No	No	No
Ndufa6	1456.87	-0.160942	0.0685998	-2.3461	0.0189708	0.084285	No	No	No	No	No	No	No	No	No	No	No	No	No	No
Tcf20	10850.9	-0.167434	0.0713795	-2.34568	0.0189922	0.0843473	No	No	No	No	No	No	No	No	No	No	No	No	No	No
Prkcq	229.803	-0.427835	0.182432	-2.34517	0.0190182	0.0843944	No	No	No	No	No	No	No	No	No	No	No	No	No	No
Ofd1	545.51	-0.301334	0.128502	-2.34497	0.0190286	0.0844153	No	No	No	No	No	No	No	No	No	No	No	No	No	No
Echdc3	124.159	-0.549973	0.23456	-2.3447	0.0190422	0.084428	No	No	No	No	No	No	No	No	No	No	No	No	No	No
Fut9	1181.98	-0.458925	0.19575	-2.34445	0.0190551	0.0844569	No	No	No	No	No	No	No	No	No	No	No	No	No	No
Daw1	13.6586	-1.54311	0.658474	-2.34346	0.0191057	NA	No	No	No	No	No	No	No	No	No	No	No	No	No	No
Spag16	45.6801	-1.28627	0.549231	-2.34194	0.0191836	0.0849501	No	No	No	No	No	No	No	No	No	No	No	No	No	No
Ltk	40.8728	-1.35407	0.578704	-2.33982	0.0192929	0.085222	No	No	No	No	No	No	No	No	No	No	No	No	No	No
Car8	134.997	-0.562278	0.240316	-2.33975	0.0192967	0.085222	No	No	No	No	No	No	No	No	No	No	No	No	No	No
Spata33	83.207	-0.501318	0.21434	-2.33889	0.019341	0.0853413	No	No	No	No	No	No	No	No	No	No	No	No	No	No
Kctd1	610.188	-0.335603	0.143549	-2.33789	0.0193927	0.0855439	No	No	No	No	No	No	No	No	No	No	No	No	No	No
Klf9	2740.06	-0.431719	0.184708	-2.3373	0.0194235	0.0856543	No	No	No	No	No	No	No	No	No	No	No	No	No	No
Phf20	2170	-0.121078	0.0518067	-2.33711	0.0194337	0.0856711	No	No	No	No	No	No	No	No	No	No	No	No	No	No
Msh5	50.9921	-0.77323	0.331066	-2.33557	0.0195134	0.0859485	No	No	No	No	No	No	No	No	No	No	No	No	No	No
Rnf6	1942.51	-0.114463	0.0490163	-2.33519	0.0195334	0.0859821	No	No	No	No	No	No	No	No	No	No	No	No	No	No
Snx12	1905.28	-0.151893	0.0650501	-2.33501	0.019543	0.0859821	No	No	No	No	No	No	No	No	No	No	No	No	No	No
Slc39a2	70.8077	-0.541885	0.232099	-2.33471	0.0195584	0.0860187	No	No	No	No	No	No	No	No	No	No	No	No	No	No
Mest	252.44	-0.495235	0.212289	-2.33284	0.0196565	0.0863475	No	No	No	No	No	No	No	No	No	No	No	No	No	No
Sfrp1	211.518	-0.691338	0.296424	-2.33226	0.019687	0.0864304	No	No	No	No	No	No	No	No	No	No	No	No	No	No
Ntm	988.338	-0.534155	0.229102	-2.33151	0.0197263	0.0865151	No	No	No	No	No	No	No	No	No	No	No	No	No	No
Col4a4	114.62	-0.788378	0.338149	-2.33145	0.0197297	0.0865151	No	No	No	No	No	No	No	No	No	No	No	No	No	No
1110032A03Rik	347.119	-0.350851	0.150534	-2.33071	0.0197687	0.0866606	No	No	No	No	No	No	No	No	No	No	No	No	No	No
Smim4	265.992	-0.327092	0.140352	-2.3305	0.0197795	0.0866685	No	No	No	No	No	No	No	No	No	No	No	No	No	No
Galnt14	116.47	-0.465445	0.199723	-2.33045	0.0197822	0.0866685	No	No	No	No	No	No	No	No	No	No	No	No	No	No
Apoo	463.305	-0.236439	0.101466	-2.33023	0.0197941	0.0866695	No	No	No	No	No	No	No	No	No	No	No	No	No	No
Tmem191c	207.003	-0.703501	0.302227	-2.32773	0.0199266	0.0870955	No	No	No	No	No	No	No	No	No	No	No	No	No	No
Gm43064	45.7235	-2.13984	0.919285	-2.32773	0.0199267	0.0870955	No	No	No	No	No	No	No	No	No	No	No	No	No	No
Adgrb2	2002.34	-0.521458	0.224051	-2.32741	0.0199435	0.0871434	No	No	No	No	No	No	No	No	No	No	No	No	No	No
Fat3	1961.12	-0.449334	0.193096	-2.32699	0.0199656	0.0871783	No	No	No	No	No	No	No	No	No	No	No	No	No	No
Cxcl9	58.0623	-0.898159	0.385985	-2.32693	0.0199692	0.0871783	No	No	No	No	No	No	No	No	No	No	No	No	No	No
Hscb	162.425	-0.38266	0.164487	-2.32638	0.0199984	0.0872364	No	No	No	No	No	No	No	No	No	No	No	No	No	No
Gm20696	194.555	-0.467682	0.201049	-2.32621	0.0200074	0.0872364	No	No	No	No	No	No	No	No	No	No	No	No	No	No
Nfia	2461.1	-0.290898	0.125074	-2.32581	0.0200286	0.0872578	No	No	No	No	No	No	No	No	No	No	No	No	No	No
Arv1	242.162	-0.270433	0.116329	-2.32473	0.0200864	0.0874372	No	No	No	No	No	No	No	No	No	No	No	No	No	No
Rlim	6367.79	-0.139414	0.0599732	-2.3246	0.0200934	0.0874372	No	No	No	No	No	No	No	No	No	No	No	No	No	No
Necab2	259.339	-0.636559	0.273869	-2.32432	0.0201082	0.0874762	No	No	No	No	No	No	No	No	No	No	No	No	No	No
Itm2c	7174.32	-0.164421	0.0707488	-2.32401	0.0201249	0.087523	No	No	No	No	No	No	No	No	No	No	No	No	No	No
Coro6	461.059	-0.649419	0.279458	-2.32385	0.0201334	0.0875344	No	No	No	No	No	No	No	No	No	No	No	No	No	No
Kcnv1	65.0175	-1.56119	0.671942	-2.3234	0.0201579	0.0876149	No	No	Yes	Yes	No	No	No	No	No	No	No	No	No	No
Aff4	8336.71	-0.109659	0.0472177	-2.32241	0.0202108	0.0878193	No	No	No	No	No	No	No	No	No	No	No	No	No	No
Rnf138	654.994	-0.209626	0.0903106	-2.32117	0.0202778	0.0880585	No	No	No	No	No	No	No	No	No	No	No	No	No	No
Sez6	1228.76	-0.581935	0.250736	-2.32091	0.0202916	0.088093	No	No	No	No	No	No	No	No	No	No	No	No	No	No
4932438A13Rik	6143.8	-0.130567	0.0562677	-2.32046	0.0203161	0.0881474	No	No	No	No	No	No	No	No	No	No	No	No	No	No
Nyap1	660.408	-0.357847	0.154246	-2.31998	0.0203418	0.0882072	No	No	No	No	No	No	No	No	No	No	No	No	No	No
Slc25a35	135.111	-0.462246	0.19927	-2.3197	0.0203573	0.0882488	No	No	No	No	No	No	No	No	No	No	No	No	No	No
Maco1	1493.53	-0.175243	0.0755495	-2.31958	0.0203637	0.0882508	No	No	No	No	No	No	No	No	No	No	No	No	No	No
Tmem258	1079.39	-0.184942	0.0797496	-2.31903	0.0203932	0.0883381	No	No	No	No	No	No	No	No	No	No	No	No	No	No
Mios	762.047	-0.207047	0.0893249	-2.31791	0.0204545	0.0885404	No	No	No	No	No	No	No	No	No	No	No	No	No	No
Gpr137c	468.674	-0.288698	0.124604	-2.31692	0.0205083	0.0887217	No	No	No	No	No	No	No	No	No	No	No	No	No	No
Enthd1	16.5348	-1.84858	0.798088	-2.31626	0.0205443	NA	No	No	No	No	No	No	No	No	No	No	No	No	No	No
1700037C18Rik	107.721	-0.544717	0.235174	-2.31623	0.0205455	0.088839	No	No	No	No	No	No	No	No	No	No	No	No	No	No
Tm7sf2	166.142	-0.358412	0.154836	-2.31478	0.0206248	0.0890325	No	No	No	No	No	No	No	No	No	No	No	No	No	No
Foxd1	64.5694	-0.646895	0.27947	-2.31472	0.020628	0.0890325	No	No	No	No	No	No	No	No	No	No	No	No	No	No
Ankrd1	88.7628	-0.743544	0.321274	-2.31436	0.0206477	0.0890779	No	No	No	No	No	No	No	No	No	No	No	No	No	No
Serpinb2	29.5956	-1.90491	0.823099	-2.31431	0.0206508	0.0890779	No	No	No	No	No	No	No	No	No	No	No	No	No	No
Cldn23	11.6977	-1.34124	0.580122	-2.312	0.0207779	NA	No	No	No	No	No	No	No	No	No	No	No	No	No	No
Cspp1	1743.6	-0.161647	0.0699221	-2.31181	0.020788	0.0895133	No	No	No	No	No	No	No	No	No	No	No	No	No	No
Eif4g3	5550.02	-0.137051	0.0592895	-2.31156	0.020802	0.0895477	No	No	No	No	Yes	No	No	No	No	No	No	No	No	No
Rwdd3	71.5957	-0.57928	0.25071	-2.31056	0.0208573	0.0897338	No	No	No	No	No	No	No	No	No	No	No	No	No	No
Tm4sf1	7257.1	-0.233332	0.101019	-2.30978	0.0209004	0.0898928	No	No	No	No	No	No	No	No	No	No	No	No	No	No
Fam117a	268.992	-0.391235	0.169472	-2.30855	0.0209683	0.0901148	No	No	No	No	No	No	No	No	No	No	No	No	No	No
Slc25a36	1770.25	-0.118099	0.0511579	-2.30852	0.0209702	0.0901148	No	No	No	No	No	No	No	No	No	No	No	No	No	No
Abhd6	339.775	-0.34045	0.14749	-2.30829	0.0209829	0.0901431	No	No	No	No	No	No	No	No	No	No	No	No	No	No
Hectd4	7668.39	-0.264026	0.114399	-2.30794	0.0210026	0.0902016	No	No	No	No	No	No	No	No	No	No	No	No	No	No
F8	126.656	-0.530089	0.229725	-2.3075	0.0210271	0.0902383	No	No	No	No	No	No	No	No	No	No	No	No	No	No
Mycl	149.28	-0.535271	0.232287	-2.30435	0.021203	0.0908962	No	No	No	No	No	No	No	No	No	No	No	No	No	No
Sun1	2691.12	-0.166344	0.0721891	-2.30427	0.0212073	0.0908962	No	No	No	No	No	No	No	No	No	No	No	No	No	No
Scube1	506.852	-0.50882	0.221164	-2.30064	0.0214118	0.091628	No	No	No	No	No	No	No	No	No	No	No	No	No	No
Gm7072	512.761	-0.244831	0.106455	-2.29987	0.0214558	0.0917491	No	No	No	No	No	No	No	No	No	No	No	No	No	No
Pcdha6	125.655	-0.943628	0.41042	-2.29918	0.0214949	0.0918634	No	No	No	No	No	No	No	No	No	No	No	No	No	No
Snn	1402.4	-0.232939	0.101322	-2.29901	0.0215043	0.0918771	No	No	No	No	No	No	No	No	No	No	No	No	No	No
Spire2	159.485	-0.50986	0.221849	-2.29823	0.0215486	0.0919951	No	No	No	No	No	No	No	No	No	No	No	No	No	No
Tmem158	151.566	-0.563006	0.245	-2.29799	0.0215626	0.0920123	No	No	No	No	No	No	No	No	No	No	No	No	No	No
Slc6a20a	111.718	-0.924513	0.402328	-2.29791	0.021567	0.0920123	No	No	No	No	No	No	No	No	No	No	No	No	No	No
Neb	141.884	-0.550816	0.239939	-2.29565	0.0216957	0.0924284	No	No	No	No	No	No	No	No	No	No	No	No	No	No
Nphp4	150.049	-0.536032	0.233524	-2.2954	0.0217103	0.0924638	No	No	No	No	No	No	No	No	No	No	No	No	No	No
Tbc1d19	628.133	-0.287376	0.125231	-2.29478	0.0217458	0.0925618	No	No	No	No	No	No	No	No	No	No	No	No	No	No
Pura	3044.83	-0.175099	0.0763231	-2.29418	0.0217804	0.0926556	No	No	No	No	No	No	No	No	No	No	No	No	No	No
Itga11	51.3309	-0.89655	0.390989	-2.29303	0.0218462	0.0928026	No	No	No	No	No	No	No	No	No	No	No	No	No	No
Chia1	6.23356	-2.41452	1.05342	-2.29207	0.0219017	NA	No	No	No	No	No	No	No	No	No	No	No	No	No	No
Zfyve1	1338.5	-0.173136	0.0755415	-2.29194	0.0219093	0.0930167	No	No	No	No	No	No	No	No	No	No	No	No	No	No
Gng11	1297.99	-0.219554	0.0957987	-2.29183	0.0219155	0.0930167	No	No	Yes	Yes	No	No	No	No	No	No	No	No	No	No
Hlf	996.176	-0.926704	0.404443	-2.29131	0.0219456	0.0931179	No	No	No	No	No	No	No	No	No	No	No	No	No	No
Dab1	375.749	-0.856816	0.374073	-2.2905	0.0219921	0.0932888	No	No	No	No	No	No	No	No	No	No	No	No	No	No
Gm128	29.4044	-0.887749	0.387767	-2.28939	0.0220566	0.0935087	No	No	No	No	No	No	No	No	No	No	No	No	No	No
Acvr1c	155.39	-0.520344	0.227378	-2.28846	0.022111	0.0936725	No	No	No	No	No	No	No	No	No	No	No	No	No	No
Efna3	148.064	-0.754467	0.329685	-2.28845	0.0221113	0.0936725	No	No	No	No	No	No	No	No	No	No	No	No	No	No
Prrt1	933.31	-0.570065	0.249111	-2.2884	0.0221142	0.0936725	No	No	No	No	No	No	No	No	No	No	Yes	Yes	No	No
Vwce	15.8677	-1.24621	0.544674	-2.28799	0.022138	NA	No	No	No	No	No	No	No	No	No	No	No	No	No	No
Fgf13	479.013	-0.579438	0.253287	-2.28767	0.0221567	0.0937987	No	No	No	No	No	No	No	No	No	No	No	No	No	No
Sharpin	999.152	-0.197765	0.0864932	-2.28648	0.0222262	0.0940392	No	No	Yes	Yes	No	No	No	No	No	No	No	No	No	No
Ccdc85a	612.497	-0.447071	0.19554	-2.28634	0.0222346	0.0940478	No	No	No	No	No	No	No	No	No	No	No	No	No	No
Sez6l	2017.41	-0.393535	0.172206	-2.28526	0.0222973	0.0942327	No	No	No	No	No	No	No	No	No	No	No	No	No	No
Gpr88	133.218	-1.37846	0.603354	-2.28467	0.0223323	0.0943268	No	No	No	No	No	No	No	No	No	No	No	No	No	No
Pcdhgb4	1168.18	-0.156236	0.0684256	-2.28329	0.0224131	0.0945868	No	No	No	No	No	No	No	No	No	No	No	No	No	No
Pde7b	807.624	-0.312919	0.1371	-2.28241	0.0224652	0.0947797	No	No	No	No	No	No	No	No	No	No	No	No	No	No
Fbxo17	183.846	-0.344994	0.151191	-2.28184	0.0224986	0.0948669	No	No	No	No	No	No	No	No	No	No	No	No	No	No
Tmem185a	689.403	-0.165813	0.0726873	-2.28118	0.0225379	0.0949782	No	No	No	No	No	No	No	No	No	No	No	No	No	No
Pcolce2	690.782	-0.333761	0.146345	-2.28064	0.0225699	0.0950711	No	No	No	No	No	No	No	No	No	No	No	No	No	No
Pcdh9	2548.93	-0.354255	0.155335	-2.28059	0.0225727	0.0950711	No	No	No	No	No	No	No	No	No	No	No	No	No	No
Matn2	2655.37	-0.15523	0.0680876	-2.27986	0.0226161	0.0952267	No	No	No	No	No	No	No	No	No	No	No	No	No	No
Kif5c	5246.65	-0.394817	0.173206	-2.27947	0.0226393	0.0952974	No	No	No	No	No	No	No	No	No	No	No	No	No	No
Gabrd	185.039	-0.824047	0.361705	-2.27823	0.0227127	0.0954707	No	No	No	No	No	No	No	No	No	No	No	No	No	No
Myrip	404.869	-0.661691	0.290584	-2.27711	0.0227797	0.0957252	No	No	No	No	No	No	No	No	No	No	No	No	No	No
Egfem1	67.2627	-0.721978	0.317156	-2.27641	0.0228214	0.095873	No	No	No	No	No	No	No	No	No	No	No	No	No	No
Pcdhb10	92.9578	-0.553596	0.243238	-2.27594	0.0228495	0.0959641	No	No	No	No	No	No	No	No	No	No	No	No	No	No
Prkce	2062.68	-0.474239	0.208415	-2.27546	0.0228786	0.096003	No	No	No	No	No	No	No	No	No	No	No	No	Yes	Yes
A830018L16Rik	212.933	-0.904258	0.397414	-2.27535	0.0228847	0.096003	No	No	No	No	No	No	No	No	No	No	No	No	No	No
B4galnt1	1296.83	-0.181894	0.079954	-2.27499	0.0229067	0.0960682	No	No	No	No	No	No	No	No	No	No	No	No	No	No
Dnah12	74.0555	-1.04403	0.459028	-2.27445	0.0229392	0.0961768	No	No	No	No	No	No	No	No	No	No	No	No	No	No
Fam107a	5201.4	-0.439026	0.193034	-2.27434	0.0229456	0.0961768	No	No	No	No	No	No	No	No	No	No	No	No	No	No
Xpnpep1	2532.52	-0.17935	0.0788915	-2.27338	0.0230034	0.0963102	No	No	No	No	No	No	No	No	No	No	No	No	No	No
Nrg2	234.825	-0.469066	0.206364	-2.27301	0.0230258	0.0963495	No	No	No	No	No	No	No	No	No	No	No	No	No	No
Mkln1	3695.37	-0.105138	0.0462682	-2.27236	0.0230648	0.0964852	No	No	No	No	No	No	No	No	No	No	No	No	No	No
Rims1	616.278	-0.586683	0.258224	-2.27199	0.0230868	0.0965503	No	No	Yes	Yes	No	No	No	No	No	No	No	No	No	No
Ndufb11	1166.2	-0.178166	0.0784305	-2.27164	0.0231082	0.0966123	No	No	No	No	No	No	No	No	No	No	No	No	No	No
Crispld1	41.8054	-1.07107	0.471576	-2.27125	0.0231317	0.0966599	No	No	No	No	No	No	No	No	No	No	No	No	No	No
Vmn2r79	114.351	-0.829226	0.365099	-2.27124	0.0231326	0.0966599	No	No	No	No	No	No	No	No	No	No	No	No	No	No
Armcx1	824.202	-0.166959	0.0735139	-2.27113	0.0231392	0.09666	No	No	No	No	No	No	No	No	No	No	No	No	No	No
Rab13	325.651	-0.258052	0.113662	-2.27035	0.0231866	0.0968307	No	No	No	No	No	No	No	No	No	No	No	No	No	No
Celf2	5661.1	-0.215501	0.0949444	-2.26976	0.023222	0.0968697	No	No	No	No	No	No	No	No	No	No	No	No	No	No
Lrrc3	288.262	-0.353205	0.155656	-2.26913	0.0232604	0.0970023	No	No	No	No	No	No	No	No	No	No	No	No	No	No
Ttll10	2.48068	-4.84847	2.1378	-2.26797	0.0233312	NA	No	No	No	No	No	No	No	No	No	No	No	No	No	No
Slc4a2	2437.51	-0.185726	0.0818947	-2.26787	0.0233373	0.0971861	No	No	No	No	No	No	No	No	No	No	No	No	No	No
Fbxo4	280.776	-0.300564	0.132605	-2.26661	0.0234141	0.0972985	No	No	No	No	No	No	No	No	No	No	No	No	No	No
Bcl7b	689.748	-0.189355	0.0835486	-2.26641	0.0234265	0.0972985	No	No	No	No	No	No	No	No	No	No	No	No	No	No
Adra2b	24.2323	-1.25734	0.554779	-2.26638	0.0234281	0.0972985	No	No	No	No	No	No	No	No	No	No	No	No	No	No
H2ac21	73.3679	-0.738878	0.32603	-2.26629	0.0234336	0.0972985	No	No	No	No	No	No	No	No	No	No	No	No	No	No
Nwd1	838.167	-0.52377	0.231164	-2.2658	0.0234637	0.0973569	No	No	No	No	No	No	No	No	No	No	No	No	No	No
Grm3	409.169	-0.648645	0.286331	-2.26537	0.0234899	0.0974272	Yes	Yes	No	No	No	No	No	No	No	No	No	No	No	No
Mfn1	1875.16	-0.125511	0.0554055	-2.26531	0.0234938	0.0974272	No	No	No	No	No	No	No	No	No	No	No	No	No	No
Bbip1	597.953	-0.220781	0.0975513	-2.26323	0.0236216	0.0978258	No	No	No	No	No	No	No	No	No	No	No	No	No	No
Shisa9	629.86	-0.375976	0.166125	-2.26321	0.0236226	0.0978258	No	No	No	No	No	No	No	No	No	No	Yes	Yes	No	No
Reps2	1189.47	-0.421705	0.186331	-2.26321	0.0236229	0.0978258	No	No	No	No	No	No	No	No	No	No	No	No	No	No
Pet100	378.68	-0.251126	0.111047	-2.26144	0.0237319	0.0981673	No	No	No	No	No	No	No	No	No	No	No	No	No	No
Ephx4	52.7379	-1.178	0.52097	-2.26116	0.0237494	0.0982124	No	No	No	No	No	No	No	No	No	No	No	No	No	No
Gramd1b	2538.25	-0.192358	0.085094	-2.26053	0.0237883	0.0983185	No	No	No	No	No	No	No	No	No	No	No	No	No	No
Ppp3ca	8489.06	-0.295173	0.130607	-2.26	0.023821	0.0983849	No	No	No	No	No	No	No	No	No	No	No	No	No	No
Gstm4	113.069	-0.458569	0.202935	-2.25968	0.0238409	0.0983985	No	No	No	No	No	No	No	No	No	No	No	No	No	No
Wnt7a	71.8173	-0.788557	0.349005	-2.25944	0.0238559	0.0984329	No	No	No	No	No	No	No	No	No	No	No	No	No	No
Akap8l	1884.72	-0.228244	0.101023	-2.25932	0.0238636	0.0984372	No	No	No	No	No	No	No	No	No	No	No	No	No	No
Bco2	95.2151	-0.468751	0.207725	-2.25659	0.0240338	0.0989739	No	No	No	No	No	No	No	No	No	No	No	No	No	No
Olfr461	10.0725	-2.37675	1.05383	-2.25535	0.0241113	NA	No	No	No	No	No	No	No	No	No	No	No	No	No	No
Kif19a	94.6036	-0.542871	0.24077	-2.25473	0.0241506	0.0994273	No	No	No	No	No	No	No	No	No	No	No	No	No	No
Npnt	341.969	-0.415566	0.184378	-2.25388	0.0242036	0.0995905	No	No	No	No	No	No	No	No	No	No	No	No	No	No
Nlgn3	1808.62	-0.388867	0.172588	-2.25315	0.0242499	0.0997255	Yes	Yes	Yes	Yes	No	No	No	No	No	No	Yes	Yes	No	No
Crb2	152.399	-0.595233	0.264206	-2.25291	0.0242648	0.099759	No	No	No	No	No	No	No	No	No	No	No	No	No	No
Matr3	6857.08	-0.114449	0.0508494	-2.25075	0.0244013	0.100248	No	No	No	No	No	No	No	No	No	No	No	No	No	No
Adrb1	227.535	-0.326313	0.145089	-2.24905	0.0245091	0.100624	No	No	No	No	No	No	No	No	No	No	No	No	No	No
Kctd13	644.947	-0.251335	0.111778	-2.24851	0.0245438	0.100738	No	No	No	No	No	No	No	No	No	No	No	No	No	No
Idh2	1927.86	-0.18062	0.0803424	-2.24813	0.0245679	0.10081	No	No	No	No	No	No	No	No	No	No	No	No	No	No
Atp8a1	3244.11	-0.24566	0.109323	-2.2471	0.0246336	0.100995	No	No	No	No	No	No	No	No	No	No	No	No	No	No
Mpp3	126.348	-0.738987	0.32898	-2.2463	0.0246851	0.10115	No	No	No	No	No	No	No	No	No	No	No	No	No	No
Usp51	21.0553	-1.75476	0.781369	-2.24576	0.0247196	NA	No	No	No	No	No	No	No	No	No	No	No	No	No	No
Rgs11	135.498	-0.69853	0.31118	-2.24478	0.0247825	0.101465	No	No	No	No	No	No	No	No	No	No	No	No	No	No
Plscr2	408.657	-0.318096	0.141721	-2.24453	0.0247986	0.101479	No	No	No	No	No	No	No	No	No	No	No	No	No	No
Tmem9	1005.68	-0.20716	0.0923668	-2.2428	0.0249096	0.101845	No	No	No	No	No	No	No	No	No	No	No	No	No	No
Bbof1	81.3557	-0.496797	0.221525	-2.24262	0.0249212	0.101859	No	No	No	No	No	No	No	No	No	No	No	No	No	No
Entpd2	54.2294	-0.710562	0.316965	-2.24177	0.0249763	0.102033	No	No	No	No	No	No	No	No	No	No	No	No	No	No
Dnajc6	1632.95	-0.459972	0.205198	-2.2416	0.0249871	0.102049	No	No	No	No	No	No	No	No	No	No	No	No	No	No
Mpp2	522.762	-0.522313	0.233074	-2.24098	0.0250274	0.102157	No	No	No	No	No	No	No	No	No	No	No	No	No	No
Kcp	113.661	-0.503074	0.224507	-2.2408	0.0250392	0.102177	No	No	No	No	No	No	No	No	No	No	No	No	No	No
Gpr68	117.412	-0.545406	0.243412	-2.24067	0.0250472	0.102182	No	No	No	No	No	No	No	No	No	No	No	No	No	No
Pianp	545.222	-0.501426	0.223984	-2.23867	0.0251771	0.102571	No	No	No	No	No	No	No	No	No	No	No	No	No	No
Slitrk5	651.146	-0.585455	0.261554	-2.23837	0.0251966	0.102622	No	No	Yes	Yes	No	No	No	No	No	No	No	No	No	No
Kcnq5	381.904	-0.848513	0.379164	-2.23785	0.0252306	0.102704	No	No	Yes	Yes	No	No	No	No	No	No	No	No	No	No
Tbc1d8	620.684	-0.210701	0.0941699	-2.23746	0.0252565	0.102781	No	No	No	No	No	No	No	No	No	No	No	No	No	No
Ccdc162	139.627	-0.645427	0.288613	-2.2363	0.0253318	0.102993	No	No	No	No	No	No	No	No	No	No	No	No	No	No
Cacna1b	1187.72	-0.502862	0.22487	-2.23624	0.0253364	0.102993	No	No	Yes	Yes	No	No	No	No	No	No	No	No	No	No
Fam160a1	207.949	-0.34951	0.156336	-2.23563	0.025376	0.103098	No	No	No	No	No	No	No	No	No	No	No	No	No	No
Ddx17	14167.6	-0.131386	0.0587799	-2.23521	0.0254033	0.103142	No	No	No	No	No	No	No	No	No	No	No	No	No	No
Prkg1	265.036	-0.404498	0.180967	-2.2352	0.0254044	0.103142	No	No	No	No	No	No	No	No	No	No	No	No	No	No
Bicd1	1014.41	-0.359809	0.16099	-2.23497	0.0254192	0.10316	No	No	No	No	No	No	No	No	No	No	No	No	No	No
Slf2	2923.62	-0.135257	0.0605736	-2.23293	0.0255533	0.103518	No	No	No	No	No	No	No	No	No	No	No	No	No	No
Fmo1	83.6323	-0.762228	0.341364	-2.23289	0.0255564	0.103518	No	No	No	No	No	No	No	No	No	No	No	No	No	No
Nrp2	7289.44	-0.115183	0.0516048	-2.23201	0.0256142	0.103724	No	No	No	No	No	No	No	No	No	No	No	No	No	No
Lrrn4cl	75.5213	-0.517002	0.231737	-2.23099	0.025682	0.103913	No	No	No	No	No	No	No	No	No	No	No	No	No	No
Brinp1	888.07	-0.483971	0.216954	-2.23076	0.0256973	0.103947	No	No	No	No	No	No	No	No	No	No	No	No	No	No
Mpv17	1333.55	-0.149026	0.0668179	-2.23033	0.0257254	0.104032	No	No	No	No	No	No	No	No	No	No	No	No	No	No
H2-DMa	471.595	-0.353693	0.158599	-2.23011	0.0257401	0.104048	No	No	No	No	No	No	No	No	No	No	No	No	No	No
Krt77	10.026	-1.70773	0.765914	-2.22966	0.0257702	NA	No	No	No	No	No	No	No	No	No	No	No	No	No	No
Zfp704	2515.28	-0.136861	0.0613845	-2.22957	0.0257762	0.104124	No	No	No	No	No	No	No	No	No	No	No	No	No	No
Kbtbd12	19.633	-1.07983	0.484332	-2.22952	0.0257791	NA	No	No	No	No	No	No	No	No	No	No	No	No	No	No
Zmynd8	6014.03	-0.0773481	0.0346987	-2.22913	0.025805	0.104212	No	No	No	No	No	No	No	No	No	No	No	No	No	No
Ttbk1	1474.3	-0.37543	0.168446	-2.22878	0.0258284	0.104257	No	No	No	No	No	No	No	No	No	No	No	No	No	No
Rab36	327.005	-0.415239	0.186329	-2.22853	0.0258453	0.104257	No	No	No	No	No	No	No	No	No	No	No	No	No	No
Rgs12	1017.74	-0.147268	0.0660932	-2.22819	0.0258678	0.104257	No	No	No	No	No	No	No	No	No	No	No	No	No	No
Dlg3	2595.21	-0.189659	0.0851192	-2.22816	0.0258697	0.104257	No	No	Yes	Yes	No	No	No	No	No	No	No	No	No	No
Oprm1	119.087	-0.767749	0.344572	-2.22812	0.0258724	0.104257	No	No	No	No	No	No	No	No	No	No	No	No	No	No
Pag1	1201.21	-0.228094	0.102416	-2.22714	0.0259379	0.104379	No	No	No	No	No	No	No	No	No	No	No	No	No	No
Nptx2	137.463	-0.702007	0.315436	-2.22551	0.0260467	0.104732	No	No	No	No	No	No	No	No	No	No	No	No	No	No
Endod1	3157.23	-0.210034	0.0943756	-2.22551	0.0260469	0.104732	No	No	No	No	No	No	No	No	No	No	No	No	No	No
Fzd3	1743.86	-0.241449	0.108515	-2.22503	0.0260792	0.104815	No	No	No	No	No	No	No	No	No	No	No	No	No	No
Pcdhb8	42.2547	-0.744848	0.334916	-2.22399	0.0261494	0.105059	No	No	No	No	No	No	No	No	No	No	No	No	No	No
Gm14296	539.562	-0.245978	0.110646	-2.2231	0.0262089	0.105269	No	No	No	No	No	No	No	No	No	No	No	No	No	No
Kcnj6	353.162	-0.823176	0.370328	-2.22283	0.0262271	0.105297	No	No	Yes	Yes	No	No	No	No	No	No	No	No	No	No
Myh4	8.6078	-3.02385	1.36056	-2.2225	0.0262496	NA	No	No	No	No	No	No	No	No	No	No	No	No	No	No
Ubald2	1349.12	-0.256437	0.115411	-2.22196	0.0262863	0.105473	No	No	No	No	No	No	No	No	No	No	No	No	No	No
Scg3	2688.26	-0.391616	0.176256	-2.22186	0.0262925	0.105473	No	No	No	No	No	No	No	No	No	No	No	No	No	No
Shh	37.6404	-0.857892	0.386121	-2.22182	0.0262952	0.105473	No	No	No	No	No	No	No	No	No	No	No	No	No	No
Ccdc136	925.117	-0.378411	0.170334	-2.22158	0.0263117	0.105481	No	No	No	No	No	No	No	No	No	No	No	No	No	No
Ripk4	12.6175	-1.73034	0.778926	-2.22145	0.0263206	NA	No	No	No	No	No	No	No	No	No	No	No	No	No	No
Rnft2	515.911	-0.408943	0.184091	-2.22142	0.0263224	0.105481	No	No	No	No	No	No	No	No	No	No	No	No	No	No
Prr36	275.493	-0.583743	0.262785	-2.22137	0.0263257	0.105481	No	No	No	No	No	No	No	No	No	No	No	No	No	No
Lipo3	212.431	-0.40768	0.183684	-2.21947	0.0264549	0.105912	No	No	No	No	No	No	No	No	No	No	No	No	No	No
Zmynd12	5.60775	-2.42373	1.0921	-2.21934	0.0264635	NA	No	No	No	No	No	No	No	No	No	No	No	No	No	No
Ypel4	467.898	-0.37494	0.168948	-2.21927	0.0264686	0.105939	No	No	No	No	No	No	No	No	No	No	No	No	No	No
Fam161a	98.2229	-0.513721	0.231544	-2.21868	0.0265086	0.10607	No	No	No	No	No	No	No	No	No	No	No	No	No	No
Adamts17	124.135	-0.60572	0.273088	-2.21804	0.026552	0.106129	No	No	No	No	No	No	No	No	No	No	No	No	No	No
Jrk	293.179	-0.316071	0.14253	-2.21757	0.0265842	0.106229	No	No	No	No	No	No	No	No	No	No	No	No	No	No
Cysltr1	245.139	-0.419123	0.189037	-2.21715	0.0266127	0.106315	No	No	No	No	No	No	No	No	No	No	No	No	No	No
Usp10	2574.23	-0.159412	0.0719056	-2.21696	0.0266255	0.106324	No	No	No	No	No	No	No	No	No	No	No	No	No	No
Zic4	312.272	-0.417884	0.188499	-2.21691	0.0266295	0.106324	No	No	No	No	No	No	No	No	No	No	No	No	No	No
Sfrp4	46.5406	-1.03344	0.466492	-2.21534	0.0267369	0.106524	No	No	No	No	No	No	No	No	No	No	No	No	No	No
Sdk1	1663.01	-0.194165	0.0876655	-2.21485	0.0267706	0.106618	No	No	No	No	No	No	No	No	No	No	No	No	No	No
Cdh12	182.201	-0.72851	0.32893	-2.21478	0.026775	0.106618	No	No	No	No	No	No	No	No	No	No	No	No	No	No
Pmpcb	1998.49	-0.147579	0.0666568	-2.21402	0.0268276	0.106713	No	No	No	No	No	No	No	No	No	No	No	No	No	No
Kcnh7	648.437	-1.04308	0.471181	-2.21376	0.0268452	0.106752	No	No	Yes	Yes	No	No	No	No	No	No	No	No	No	No
Ubqln2	3959.21	-0.146934	0.0663761	-2.21366	0.0268519	0.106752	No	No	No	No	No	No	No	No	No	No	No	No	No	No
Maats1	50.4375	-0.714295	0.322975	-2.21161	0.0269936	0.107229	No	No	No	No	No	No	No	No	No	No	No	No	No	No
Bmp7	329.62	-0.366569	0.165892	-2.20968	0.0271276	0.107675	No	No	No	No	No	No	No	No	No	No	No	No	No	No
Dgkb	582.479	-0.731979	0.331328	-2.20922	0.027159	0.10777	No	No	No	No	No	No	No	No	No	No	No	No	No	No
Muc6	192.711	-0.831867	0.376564	-2.2091	0.0271678	0.107777	No	No	No	No	No	No	No	No	No	No	No	No	No	No
Zfx	2283.07	-0.109527	0.0495846	-2.2089	0.0271814	0.107799	No	No	No	No	No	No	No	No	No	No	No	No	No	No
Kantr	537.555	-0.280743	0.127101	-2.20881	0.027188	0.107799	No	No	No	No	No	No	No	No	No	No	No	No	No	No
Aldh2	3681.77	-0.140779	0.063752	-2.20823	0.0272281	0.107911	No	No	Yes	Yes	No	No	No	No	No	No	No	No	No	No
Tbl2	904.73	-0.214356	0.097076	-2.20813	0.0272355	0.107911	No	No	No	No	No	No	No	No	No	No	No	No	No	No
Vtn	795.318	-0.197284	0.0893482	-2.20803	0.0272422	0.107911	No	No	No	No	No	No	No	No	No	No	No	No	No	No
Xkr4	511.973	-0.400791	0.181577	-2.20728	0.0272944	0.108076	No	No	No	No	No	No	No	No	No	No	No	No	No	No
Scimp	102.292	-0.496749	0.225079	-2.207	0.0273139	0.108125	No	No	No	No	No	No	No	No	No	No	No	No	No	No
Pcdhga5	1311.48	-0.182352	0.0826319	-2.20679	0.0273284	0.108127	No	No	No	No	No	No	No	No	No	No	No	No	No	No
Dnaaf5	705.378	-0.21315	0.0966575	-2.20521	0.0274391	0.108504	No	No	No	No	No	No	No	No	No	No	No	No	No	No
Bicc1	688.013	-0.32397	0.146938	-2.2048	0.0274682	0.10859	No	No	No	No	No	No	No	No	No	No	No	No	No	No
Tfeb	446.869	-0.216511	0.0982364	-2.20398	0.027526	0.108758	No	No	No	No	No	No	No	No	No	No	No	No	No	No
C2cd2l	961.124	-0.252873	0.114764	-2.20341	0.0275659	0.108831	No	No	No	No	No	No	No	No	No	No	No	No	No	No
Pvr	3094.93	-0.223112	0.101327	-2.2019	0.0276723	0.109193	No	No	No	No	No	No	No	No	No	No	No	No	No	No
Fus	7807.17	-0.180144	0.0818905	-2.19982	0.0278198	0.109717	No	No	No	No	No	No	No	No	No	No	No	No	No	No
[truncated: 14,639 more rows]

## Sheet: Fig. 3g
Source Data for Fig. 3g
[truncated: 6,682 more rows]

[truncated: 22 more sheets: Fig. 4c, Fig. 4d, S18, Fig. 4e, S20c,d,e, Fig. 5a, Fig. 5b, S23b, Fig. 5c, Fig. S2g, Fig. S3, Fig. S8, Fig. S9b, Fig. S10c, Fig. S13b, Fig. S15, Fig. S17, Fig. S19, Fig. S21a, Fig. S24, Fig. S25, Fig. S26, Fig. S27c …]
